# Supplementary material for: The dysbiosis of gut microbiota and dysregulation of metabolites in IgA nephropathy and membranous nephropathy
Source: Front Med (Lausanne). 2025 Jul 16;12:1618947. doi: 10.3389/fmed.2025.1618947 (PMC12307357; doi:10.3389/fmed.2025.1618947)
Supplement: Supplementary file 1 [file Table_1.xlsx]

## Sheet: Sheet1
Supplementary Table 1: Inclusion and Exclusion Criteria for IgAN and IMN, and Healthy Control Group
Inclusion criteria for IgAN and IMN:
(1) Age between 16 and 80 years, diagnosed with IgAN or IMN confirmed by renal biopsy.
(2) Complete information on height, weight, and BMI.
(3) Relatively complete laboratory data, including serum creatinine, proteinuria, etc.
(4) No use of corticosteroids or immunosuppressants.
(5) Complete renal biopsy data. Follow-up time of more than 3 months, with relatively complete follow-up information.
Exclusion criteria for IgAN and IMN
(1) Secondary kidney diseases such as systemic lupus erythematosus, purpura nephritis, diabetic nephropathy, tumors, hepatitis B-related kidney disease, hematologic diseases, etc. Exclude cases with both IgAN and IMN simultaneously.
(2) Those who have used corticosteroids or immunosuppressants.
Inclusion and exclusion criteria for the healthy control group:
(1) Age between 16 and 80 years.
(2) Must undergo a comprehensive physical examination confirming no history of kidney disease, with normal liver and kidney function.
(3) No abnormalities in urinalysis or routine stool examination.
