# Supplementary material for: The dysbiosis of gut microbiota and dysregulation of metabolites in IgA nephropathy and membranous nephropathy
Source: Front Med (Lausanne). 2025 Jul 16;12:1618947. doi: 10.3389/fmed.2025.1618947 (PMC12307357; doi:10.3389/fmed.2025.1618947)
Supplement: Supplementary file 2 [file Table_2.xlsx]

## Sheet: Sheet1
Supplementary Table 2.Significantly different microbial taxa between groups based on metagenomic LEfSe analysis.
IgAN vs. control
Taxa	Comparison	Method	Group	LDA	P value	Significance
k__Bacteria|p__Bacteroidota|c__Bacteroidia|o__Bacteroidales|f__Bacteroidaceae|g__Bacteroides|s__Bacteroides_stercoris|s__Bacteroides_stercoris	control - IgAN	LEfSe	control	3.66814	0.0228579	*
k__Bacteria|p__Bacteroidota|c__Bacteroidia|o__Bacteroidales|f__Bacteroidaceae|g__Bacteroides|s__Bacteroides_caccae|s__Bacteroides_caccae	control - IgAN	LEfSe	control	3.48423	0.0119382	*
k__Bacteria|p__Bacteroidota|c__Bacteroidia|o__Bacteroidales|f__Tannerellaceae|g__Parabacteroides|s__Parabacteroides_merdae|s__Parabacteroides_merdae	control - IgAN	LEfSe	control	3.3698	0.0160351	*
k__Bacteria|p__Bacteroidota|c__Bacteroidia|o__Bacteroidales|f__Prevotellaceae|g__Paraprevotella|s__Paraprevotella_clara|s__Paraprevotella_clara	control - IgAN	LEfSe	control	3.21367	0.00641713	**
k__Bacteria|p__Bacteroidota|c__Bacteroidia|o__Bacteroidales|f__Rikenellaceae|g__Alistipes|s__Alistipes_onderdonkii|s__Alistipes_onderdonkii	control - IgAN	LEfSe	control	3.08883	0.0213203	*
k__Bacteria|p__Bacillota|c__Clostridia|o__Eubacteriales|f__Oscillospiraceae|g__Vescimonas|s__Vescimonas_coprocola|s__Vescimonas_coprocola	control - IgAN	LEfSe	control	2.98617	0.00695051	**
k__Bacteria|p__Bacillota|c__Clostridia|o__Eubacteriales|f__Oscillospiraceae|g__Ruthenibacterium|s__Ruthenibacterium_lactatiformans|s__Ruthenibacterium_lactatiformans	control - IgAN	LEfSe	control	2.95989	0.00214284	**
k__Bacteria|p__Bacteroidota|c__Bacteroidia|o__Bacteroidales|f__Odoribacteraceae|g__Odoribacter|s__Odoribacter_splanchnicus|s__Odoribacter_splanchnicus	control - IgAN	LEfSe	control	2.89972	0.000777237	***
k__Bacteria|p__Bacillota|c__Clostridia|o__Eubacteriales|f__Lachnospiraceae|g__Blautia|s__Blautia_hansenii|s__Blautia_hansenii	control - IgAN	LEfSe	IgAN	2.89397	0.00950446	**
k__Bacteria|p__Bacteroidota|c__Bacteroidia|o__Bacteroidales|f__Rikenellaceae|g__Alistipes|s__Alistipes_shahii|s__Alistipes_shahii	control - IgAN	LEfSe	control	2.82762	0.0119382	*
k__Bacteria|p__Bacteroidota|c__Bacteroidia|o__Bacteroidales|f__Rikenellaceae|g__Alistipes|s__Alistipes_communis|s__Alistipes_communis	control - IgAN	LEfSe	control	2.81065	0.024491	*
k__Bacteria|p__Bacteroidota|c__Bacteroidia|o__Bacteroidales|f__Rikenellaceae|g__Alistipes|s__Alistipes_finegoldii|s__Alistipes_finegoldii	control - IgAN	LEfSe	control	2.76448	0.0213203	*
k__Bacteria|p__Bacteroidota|c__Bacteroidia|o__Bacteroidales|f__Rikenellaceae|g__Alistipes|s__Alistipes_indistinctus|s__Alistipes_indistinctus	control - IgAN	LEfSe	control	2.68819	0.00392103	**
k__Bacteria|p__Actinomycetota|c__Coriobacteriia|o__Coriobacteriales|f__Coriobacteriaceae|g__Collinsella|s__Collinsella_stercoris|s__Collinsella_stercoris	control - IgAN	LEfSe	control	2.66703	0.0262242	*
k__Bacteria|p__Bacillota|c__Clostridia|o__Eubacteriales|f__Oscillospiraceae|g__Dysosmobacter|s__Dysosmobacter_welbionis|s__Dysosmobacter_welbionis	control - IgAN	LEfSe	control	2.60802	0.0365674	*
k__Bacteria|p__Bacteroidota|c__Bacteroidia|o__Bacteroidales|f__Rikenellaceae|g__Alistipes|s__Alistipes_megaguti|s__Alistipes_megaguti	control - IgAN	LEfSe	control	2.54845	0.0172352	*
k__Bacteria|p__Bacillota|c__Clostridia|o__Eubacteriales|f__Oscillospiraceae|g__Vescimonas|s__Vescimonas_fastidiosa|s__Vescimonas_fastidiosa	control - IgAN	LEfSe	control	2.52591	0.00813823	**
k__Bacteria|p__Bacillota|c__Clostridia|o__Eubacteriales|f__|g__Flintibacter|s__Flintibacter_sp._KGMB00164|s__Flintibacter_sp._KGMB00164	control - IgAN	LEfSe	control	2.52444	0.0365674	*
k__Bacteria|p__Bacteroidota|c__Bacteroidia|o__Bacteroidales|f__Bacteroidaceae|g__Bacteroides|s__Bacteroides_sp._DH3716P|s__Bacteroides_sp._DH3716P	control - IgAN	LEfSe	control	2.4596	0.00592087	**
k__Bacteria|p__Bacillota|c__Clostridia|o__Eubacteriales|f__Oscillospiraceae|g__Lawsonibacter|s__Lawsonibacter_asaccharolyticus|s__Lawsonibacter_asaccharolyticus	control - IgAN	LEfSe	control	2.4048	0.00234059	**
k__Bacteria|p__Bacteroidota|c__Bacteroidia|o__Bacteroidales|f__Tannerellaceae|g__Parabacteroides|s__Parabacteroides_sp._CT06|s__Parabacteroides_sp._CT06	control - IgAN	LEfSe	control	2.3517	0.00214188	**
k__Bacteria|p__Bacillota|c__Clostridia|o__Eubacteriales|f__|g__Intestinimonas|s__Intestinimonas_butyriciproducens|s__Intestinimonas_butyriciproducens	control - IgAN	LEfSe	control	2.30918	0.00303832	**
k__Bacteria|p__Bacteroidota|c__Bacteroidia|o__Bacteroidales|f__Rikenellaceae|g__Alistipes|s__Alistipes_senegalensis|s__Alistipes_senegalensis	control - IgAN	LEfSe	control	2.29325	0.00545946	**
k__Bacteria|p__Bacillota|c__Clostridia|o__Eubacteriales|f__Oscillospiraceae|g__Oscillibacter|s__Oscillibacter_hominis|s__Oscillibacter_hominis	control - IgAN	LEfSe	control	2.28763	0.00545946	**
k__Bacteria|p__Bacteroidota|c__Bacteroidia|o__Bacteroidales|f__Prevotellaceae|g__Prevotella|s__Prevotella_melaninogenica|s__Prevotella_melaninogenica	control - IgAN	LEfSe	control	2.28597	0.0365674	*
k__Bacteria|p__Bacillota|c__Bacilli|o__Lactobacillales|f__Streptococcaceae|g__Streptococcus|s__Streptococcus_mutans|s__Streptococcus_mutans	control - IgAN	LEfSe	control	2.28238	0.0138535	*
k__Bacteria|p__Bacteroidota|c__Bacteroidia|o__Bacteroidales|f__Bacteroidaceae|g__Bacteroides|s__Bacteroides_faecis|s__Bacteroides_faecis	control - IgAN	LEfSe	control	2.2783	0.0471767	*
k__Bacteria|p__Actinomycetota|c__Actinomycetes|o__Micrococcales|f__Micrococcaceae|g__Kocuria|s__Kocuria_palustris|s__Kocuria_palustris	control - IgAN	LEfSe	control	2.25125	0.0390083	*
k__Bacteria|p__Bacteroidota|c__Bacteroidia|o__Bacteroidales|f__Prevotellaceae|g__Paraprevotella|s__Paraprevotella_xylaniphila|s__Paraprevotella_xylaniphila	control - IgAN	LEfSe	control	2.24355	0.0300106	*
k__Bacteria|p__Bacteroidota|c__Bacteroidia|o__Bacteroidales|f__Rikenellaceae|g__Alistipes|s__uncultured_Alistipes_sp.|s__uncultured_Alistipes_sp.	control - IgAN	LEfSe	control	2.23417	0.00879768	**
k__Bacteria|p__Bacteroidota|c__Bacteroidia|o__Bacteroidales|f__Odoribacteraceae|g__Butyricimonas|s__Butyricimonas_virosa|s__Butyricimonas_virosa	control - IgAN	LEfSe	control	2.1265	0.0119382	*
k__Bacteria|p__Bacteroidota|c__Bacteroidia|o__Bacteroidales|f__Prevotellaceae|g__Prevotella|s__Prevotella_jejuni|s__Prevotella_jejuni	control - IgAN	LEfSe	control	2.07286	0.00695051	**
k__Bacteria|p__Bacteroidota|c__Bacteroidia|o__Bacteroidales|f__Prevotellaceae|g__Prevotella|s__Prevotella_dentalis|s__Prevotella_dentalis	control - IgAN	LEfSe	control	2.07262	0.0300106	*
k__Bacteria|p__Actinomycetota|c__Coriobacteriia|o__Eggerthellales|f__Eggerthellaceae|g__Gordonibacter|s__Gordonibacter_pamelaeae|s__Gordonibacter_pamelaeae	control - IgAN	LEfSe	control	2.06198	0.0342578	*
k__Bacteria|p__Bacteroidota|c__Bacteroidia|o__Bacteroidales|f__Prevotellaceae|g__Prevotella|s__Prevotella_intermedia|s__Prevotella_intermedia	control - IgAN	LEfSe	control	2.05198	0.0160351	*
MN vs. control
Taxa	Comparison	Method	Group	LDA	P value	Significance
k__Bacteria|p__Bacteroidota|c__Bacteroidia|o__Bacteroidales|f__Bacteroidaceae|g__Bacteroides|s__Bacteroides_fragilis|s__Bacteroides_fragilis	control - MN	LEfSe	control	3.97223	0.0147652	*
k__Bacteria|p__Bacteroidota|c__Bacteroidia|o__Bacteroidales|f__Tannerellaceae|g__Parabacteroides|s__Parabacteroides_merdae|s__Parabacteroides_merdae	control - MN	LEfSe	control	3.61646	0.011422	*
k__Bacteria|p__Bacillota|c__Erysipelotrichia|o__Erysipelotrichales|f__Coprobacillaceae|g__Thomasclavelia|s__[Clostridium]_innocuum|s__[Clostridium]_innocuum	control - MN	LEfSe	control	3.51127	0.0282154	*
k__Bacteria|p__Bacteroidota|c__Bacteroidia|o__Bacteroidales|f__Bacteroidaceae|g__Bacteroides|s__Bacteroides_caccae|s__Bacteroides_caccae	control - MN	LEfSe	control	3.41866	0.0382305	*
k__Bacteria|p__Bacillota|c__Clostridia|o__Eubacteriales|f__Oscillospiraceae|g__Flavonifractor|s__Flavonifractor_plautii|s__Flavonifractor_plautii	control - MN	LEfSe	control	3.09901	0.0189426	*
k__Bacteria|p__Bacillota|c__Clostridia|o__Eubacteriales|f__Oscillospiraceae|g__Vescimonas|s__Vescimonas_coprocola|s__Vescimonas_coprocola	control - MN	LEfSe	control	3.01304	0.011422	*
k__Bacteria|p__Bacillota|c__Clostridia|o__Eubacteriales|f__Oscillospiraceae|g__Ruthenibacterium|s__Ruthenibacterium_lactatiformans|s__Ruthenibacterium_lactatiformans	control - MN	LEfSe	control	3.01033	0.00282045	**
k__Bacteria|p__Bacteroidota|c__Bacteroidia|o__Bacteroidales|f__Rikenellaceae|g__Alistipes|s__Alistipes_communis|s__Alistipes_communis	control - MN	LEfSe	control	2.78158	0.0382305	*
k__Bacteria|p__Bacillota|c__Clostridia|o__Eubacteriales|f__Oscillospiraceae|g__Dysosmobacter|s__Dysosmobacter_welbionis|s__Dysosmobacter_welbionis	control - MN	LEfSe	control	2.6548	0.0260977	*
k__Bacteria|p__Bacillota|c__Clostridia|o__Eubacteriales|f__|g__Flintibacter|s__Flintibacter_sp._KGMB00164|s__Flintibacter_sp._KGMB00164	control - MN	LEfSe	control	2.64571	0.0135656	*
k__Bacteria|p__Pseudomonadota|c__Gammaproteobacteria|o__Pasteurellales|f__Pasteurellaceae|g__Haemophilus|s__Haemophilus_parainfluenzae|s__Haemophilus_parainfluenzae	control - MN	LEfSe	MN	2.57637	0.0222714	*
k__Bacteria|p__Bacteroidota|c__Bacteroidia|o__Bacteroidales|f__Rikenellaceae|g__Alistipes|s__Alistipes_shahii|s__Alistipes_shahii	control - MN	LEfSe	control	2.55532	0.0411616	*
k__Bacteria|p__Bacillota|c__Bacilli|o__Lactobacillales|f__Streptococcaceae|g__Streptococcus|s__Streptococcus_ilei|s__Streptococcus_ilei	control - MN	LEfSe	MN	2.51002	0.0328979	*
k__Bacteria|p__Bacteroidota|c__Bacteroidia|o__Bacteroidales|f__Bacteroidaceae|g__Bacteroides|s__Bacteroides_sp._HF-162|s__Bacteroides_sp._HF-162	control - MN	LEfSe	control	2.48991	0.0442808	*
k__Bacteria|p__Bacteroidota|c__Bacteroidia|o__Bacteroidales|f__Rikenellaceae|g__Alistipes|s__Alistipes_megaguti|s__Alistipes_megaguti	control - MN	LEfSe	control	2.45966	0.0442808	*
k__Bacteria|p__Bacillota|c__Clostridia|o__Eubacteriales|f__Lachnospiraceae|g__Enterocloster|s__Enterocloster_asparagiformis|s__Enterocloster_asparagiformis	control - MN	LEfSe	control	2.44623	0.00609087	**
k__Bacteria|p__Bacillota|c__Bacilli|o__Lactobacillales|f__Streptococcaceae|g__Streptococcus|s__Streptococcus_rubneri|s__Streptococcus_rubneri	control - MN	LEfSe	MN	2.38011	0.0205483	*
k__Bacteria|p__Bacillota|c__Clostridia|o__Eubacteriales|f__Oscillospiraceae|g__Vescimonas|s__Vescimonas_fastidiosa|s__Vescimonas_fastidiosa	control - MN	LEfSe	control	2.34991	0.0411616	*
k__Bacteria|p__Bacillota|c__Bacilli|o__Lactobacillales|f__Streptococcaceae|g__Streptococcus|s__Streptococcus_koreensis|s__Streptococcus_koreensis	control - MN	LEfSe	MN	2.27876	0.0189426	*
k__Bacteria|p__Bacteroidota|c__Bacteroidia|o__Bacteroidales|f__Rikenellaceae|g__Alistipes|s__Alistipes_senegalensis|s__Alistipes_senegalensis	control - MN	LEfSe	control	2.25764	0.0382305	*
k__Bacteria|p__Bacillota|c__Clostridia|o__Eubacteriales|f__Oscillospiraceae|g__Lawsonibacter|s__Lawsonibacter_asaccharolyticus|s__Lawsonibacter_asaccharolyticus	control - MN	LEfSe	control	2.24311	0.0205483	*
k__Bacteria|p__Bacillota|c__Clostridia|o__Eubacteriales|f__|g__Intestinimonas|s__Intestinimonas_butyriciproducens|s__Intestinimonas_butyriciproducens	control - MN	LEfSe	control	2.23364	0.00732061	**
k__Bacteria|p__Bacillota|c__Bacilli|o__Lactobacillales|f__Streptococcaceae|g__Streptococcus|s__Streptococcus_mutans|s__Streptococcus_mutans	control - MN	LEfSe	control	2.18776	0.0442808	*
k__Bacteria|p__Bacillota|c__Clostridia|o__Eubacteriales|f__Oscillospiraceae|g__Oscillibacter|s__Oscillibacter_hominis|s__Oscillibacter_hominis	control - MN	LEfSe	control	2.18344	0.0205483	*
k__Bacteria|p__Bacillota|c__Bacilli|o__Lactobacillales|f__Streptococcaceae|g__Streptococcus|s__Streptococcus_oralis|s__Streptococcus_oralis	control - MN	LEfSe	MN	2.1619	0.0260977	*
k__Viruses|p__Uroviricota|c__Caudoviricetes|o__Crassvirales|f__Suoliviridae|g__Afonbuvirus|s__Afonbuvirus_intestinihominis|s__Afonbuvirus_intestinihominis	control - MN	LEfSe	control	2.1599	0.02104	*
k__Bacteria|p__Bacteroidota|c__Bacteroidia|o__Bacteroidales|f__Rikenellaceae|g__Alistipes|s__Alistipes_dispar|s__Alistipes_dispar	control - MN	LEfSe	control	2.13723	0.0304795	*
MN vs. IgAN
Taxa	Comparison	Method	Group	LDA	P value	Significance
k__Bacteria|p__Bacillota|c__Erysipelotrichia|o__Erysipelotrichales|f__Coprobacillaceae|g__Thomasclavelia|s__[Clostridium]_innocuum|s__[Clostridium]_innocuum	IgAN - MN	LEfSe	IgAN	3.50677	0.0319616	*
k__Bacteria|p__Bacillota|c__Clostridia|o__Eubacteriales|f__Lachnospiraceae|g__Enterocloster|s__Enterocloster_bolteae|s__Enterocloster_bolteae	IgAN - MN	LEfSe	IgAN	3.21613	0.0426584	*
k__Bacteria|p__Bacillota|c__Clostridia|o__Eubacteriales|f__Lachnospiraceae|g__Enterocloster|s__Enterocloster_clostridioformis|s__Enterocloster_clostridioformis	IgAN - MN	LEfSe	IgAN	3.01699	0.0251448	*
k__Bacteria|p__Bacillota|c__Clostridia|o__Eubacteriales|f__Lachnospiraceae|g__Anaerostipes|s__Anaerostipes_caccae|s__Anaerostipes_caccae	IgAN - MN	LEfSe	IgAN	2.8591	0.0477149	*
k__Bacteria|p__Bacillota|c__Bacilli|o__Lactobacillales|f__Streptococcaceae|g__Streptococcus|s__Streptococcus_vestibularis|s__Streptococcus_vestibularis	IgAN - MN	LEfSe	MN	2.11493	0.0151935	*
k__Bacteria|p__Bacillota|c__Bacilli|o__Lactobacillales|f__Streptococcaceae|g__Streptococcus|s__Streptococcus_oralis|s__Streptococcus_oralis	IgAN - MN	LEfSe	MN	2.10549	0.040305	*
