# Supplementary material for: The dysbiosis of gut microbiota and dysregulation of metabolites in IgA nephropathy and membranous nephropathy
Source: Front Med (Lausanne). 2025 Jul 16;12:1618947. doi: 10.3389/fmed.2025.1618947 (PMC12307357; doi:10.3389/fmed.2025.1618947)
Supplement: Supplementary file 3 [file Table_3.xlsx]

## Sheet: Sheet1
Supplementary Table 3.Metabolite identification results.
Compound_ID	Name	Other_name(Kegg_name)	Formula	Molecular Weight	RT [min]	m/z	Kegg_ID	KEGG_pathway	HMDB_ID	Lipidmaps_ID	SuperClass(HMDB)	Class(HMDB)	SubClass(HMDB)	CATEGORY(Lipidmaps)	MAIN_CLASS(Lipidmaps)	SUB_CLASS(Lipidmaps)	mzCloud_Results	mzVault_Results	MassList_Results	Class_I	Class_II	Class_III	Class_IV	IgAN_YJP_F	IgAN_ZFF_F	IgAN_LL_F	IgAN_WXF_F	IgAN_XWF_F	IgAN_LYH_F	IgAN_WXQ_F	IgAN_KSL_F	IgAN_TBD_F	IgAN_CXY_F	IgAN_YYY_F	IgAN_YJH_F	IgAN_ZQ_F	IgAN_LTR_F	IgAN_CSX_F	IgAN_LWW_F	IgAN_ZJ_F	IgAN_YP_F	IgAN_ZJM_F	IgAN_HWH_F	IgAN_ZLL_F	IgAN_LZ_F	IgAN_YY_F	IgAN_HLH_F	MN_CGH_F	MN_CH_F
Com_11_pos	L-Phenylalanine	L-Phenylalanine; (S)-alpha-Amino-beta-phenylpropionic acid	C9 H11 N O2	165.079	4.932	166.086	cpd:C00079	map00360 Phenylalanine metabolism;map00400 Phenylalanine, tyrosine and tryptophan biosynthesis;map00970 Aminoacyl-tRNA biosynthesis;map01100 Metabolic pathways;map01210 2-Oxocarboxylic acid metabolism;map01230 Biosynthesis of amino acids;map02010 ABC transporters;map04974 Protein digestion and absorption;map04978 Mineral absorption	HMDB0000159	--	Organic acids and derivatives	Carboxylic acids and derivatives	Amino acids, peptides, and analogues	--	--	--	Full match	Full match	Full match	Organic acids and derivatives	Carboxylic acids and derivatives	Amino acids, peptides, and analogues	Phenylalanine and derivatives	1.7959e+10	1.6571e+09	2.58296e+09	3.46194e+09	7.93228e+09	6.70185e+09	4.49318e+09	5.87773e+09	7.62342e+09	3.96989e+09	1.51909e+09	2.48664e+09	5.84053e+09	4.46596e+09	5.54228e+09	1.10208e+10	4.9329e+09	8.76965e+09	2.92914e+09	1.07434e+10	9.36582e+09	1.29466e+10	8.50087e+09	1.2237e+10	6.62517e+09	7.72466e+09
Com_94_pos	L-Norleucine	L-Norleucine; L-Aminohexanoic acid; L-Aminohexanoate; L-2-Aminohexanoic acid; L-2-Aminohexanoate; (S)-2-Aminohexanoic acid	C6 H13 N O2	131.095	3.268	132.102	cpd:C01933	--	HMDB0001645	--	Organic acids and derivatives	Carboxylic acids and derivatives	Amino acids, peptides, and analogues	--	--	--	Full match	Full match	Full match	Organic acids and derivatives	Carboxylic acids and derivatives	Amino acids, peptides, and analogues	L-alpha-amino acids	1.92188e+10	2.44349e+09	4.99638e+09	4.11117e+09	6.82541e+09	7.15218e+09	5.83294e+09	5.5575e+09	7.61552e+09	2.07344e+09	2.82029e+09	3.37361e+09	7.14259e+09	5.71437e+09	6.9916e+09	1.23528e+10	6.5257e+09	1.14485e+10	3.57574e+09	1.24951e+10	7.72605e+09	1.73571e+10	1.14171e+10	1.36295e+10	7.18467e+09	8.15207e+09
Com_143_pos	N,N-Bis(2-hydroxyethyl)formamide	--	C5 H11 N O3	133.074	1.408	134.081	--	--	--	--	--	--	--	--	--	--	Full match	Full match	Full match					3.16715e+07	4.44165e+07	4.3261e+07	5.40435e+07	3.75594e+07	5.21189e+07	5.29896e+07	4.52508e+07	5.17602e+07	2.52544e+07	4.07363e+07	9.1738e+07	2.88117e+07	7.59725e+07	5.3948e+07	6.07794e+07	7.64037e+07	4.92826e+07	4.54118e+07	7.15582e+07	1.89706e+07	2.99337e+07	5.61354e+07	3.2233e+08	5.06435e+07	4.79871e+07
Com_192_pos	DL-Carnitine	--	C7 H15 N O3	161.105	1.363	162.113	--	--	HMDB0000062	--	Organic nitrogen compounds	Organonitrogen compounds	Quaternary ammonium salts	--	--	--	Full match	Full match	Full match	Organic nitrogen compounds	Organonitrogen compounds	Quaternary ammonium salts	Carnitines	1.94484e+08	2.35673e+08	1.09768e+08	2.20813e+08	2.2687e+08	2.07806e+08	9.18329e+07	2.68507e+08	5.17001e+07	1.75069e+08	3.43654e+08	7.83474e+07	2.99133e+08	6.16206e+07	8.40959e+07	5.13589e+08	7.1358e+07	1.48337e+08	1.097e+08	1.32659e+08	1.64707e+08	1.25862e+08	3.61682e+08	1.14508e+08	3.642e+08	2.52418e+08
Com_225_pos	Biochanin A	Biochanin A	C16 H12 O5	284.068	6.594	285.076	cpd:C00814	--	HMDB0002338	LMPK12050229	Phenylpropanoids and polyketides	Isoflavonoids	O-methylated isoflavonoids	Polyketides [PK]	Flavonoids [PK12]	Isoflavonoids [PK1205]	Full match	Full match	No results	Phenylpropanoids and polyketides	Isoflavonoids	O-methylated isoflavonoids	4'-O-methylisoflavones	1.02404e+06	1.51308e+06	1.00531e+06	4.1515e+08	817595	4.20333e+06	2.81972e+07	780100	828707	6.90994e+06	2.97888e+06	3.54968e+06	1.40349e+06	3.63711e+06	2.58215e+06	1.37294e+08	3.10056e+06	4.26455e+06	2.92182e+06	900499	6.15406e+06	1.0951e+08	1.99472e+06	1.90466e+06	706960	699769
Com_299_pos	2-Hydroxycinnamic acid	trans-2-Hydroxycinnamate; trans-2-Hydroxycinnamic acid; 2-Hydroxycinnamate; 2-Coumaric acid; o-Coumaric acid; 2-Coumarate	C9 H8 O3	164.048	2.474	182.081	cpd:C01772	map00360 Phenylalanine metabolism	HMDB0002641	--	Phenylpropanoids and polyketides	Cinnamic acids and derivatives	Hydroxycinnamic acids and derivatives	--	--	--	Full match	Full match	Full match	Phenylpropanoids and polyketides	Cinnamic acids and derivatives	Hydroxycinnamic acids and derivatives	Hydroxycinnamic acids	8.96567e+09	6.75334e+08	1.17385e+09	1.52102e+09	2.37329e+09	1.19916e+09	2.27338e+09	2.80786e+09	4.20923e+09	2.00036e+09	1.06627e+09	1.07302e+09	2.46078e+09	2.10128e+09	2.42906e+09	4.81424e+09	2.30757e+09	2.9663e+09	1.22387e+09	5.18178e+09	4.74115e+09	2.52136e+09	4.92479e+09	4.60794e+09	3.06194e+09	3.33279e+09
Com_326_pos	L-(-)-Methionine	L-Methionine; Methionine; L-2-Amino-4methylthiobutyric acid	C5 H11 N O2 S	149.051	2.017	150.058	cpd:C00073	map00270 Cysteine and methionine metabolism;map00970 Aminoacyl-tRNA biosynthesis;map01100 Metabolic pathways;map01210 2-Oxocarboxylic acid metabolism;map01230 Biosynthesis of amino acids;map01523 Antifolate resistance;map04974 Protein digestion and absorption;map04978 Mineral absorption;map05230 Central carbon metabolism in cancer	HMDB0000696	--	Organic acids and derivatives	Carboxylic acids and derivatives	Amino acids, peptides, and analogues	--	--	--	Full match	Full match	Full match	Organic acids and derivatives	Carboxylic acids and derivatives	Amino acids, peptides, and analogues	Methionine and derivatives	5.10997e+09	5.47528e+08	1.55446e+09	1.53749e+09	1.55182e+09	2.44468e+09	2.00828e+09	9.02959e+08	2.69696e+09	9.47561e+08	8.76534e+08	1.10026e+09	2.46013e+09	2.17386e+09	2.30595e+09	4.68337e+09	2.1209e+09	2.82878e+09	1.38936e+09	3.98303e+09	1.28311e+09	1.38746e+09	3.39593e+09	4.03369e+09	2.54459e+09	2.43595e+09
Com_402_pos	Indole-3-acetic acid	Indole-3-acetate; Indole-3-acetic acid; (Indol-3-yl)acetate; Indoleacetate; Indoleacetic acid; IAA	C10 H9 N O2	175.064	5.702	176.071	cpd:C00954	map00380 Tryptophan metabolism;map01100 Metabolic pathways	HMDB0302181	--	Organoheterocyclic compounds	Indoles and derivatives	Indolyl carboxylic acids and derivatives	--	--	--	Full match	Full match	Full match	Organoheterocyclic compounds	Indoles and derivatives	Indolyl carboxylic acids and derivatives	Indole-3-acetic acid derivatives	2.15088e+07	1.41392e+08	8.1337e+07	6.50073e+06	3.41677e+07	6.11187e+07	2.99598e+07	6.95635e+07	4.49791e+06	5.1187e+06	2.9628e+07	3.93779e+08	8.92266e+07	7.91023e+06	1.27173e+09	2.27511e+08	7.99495e+07	9.37469e+06	4.11409e+07	1.88402e+07	6.78347e+06	5.89781e+06	2.35122e+07	4.26148e+07	9.92092e+07	2.04363e+07
Com_442_pos	L-(+)-Citrulline	L-Citrulline; 2-Amino-5-ureidovaleric acid; Citrulline	C6 H13 N3 O3	175.096	1.359	176.103	cpd:C00327	map00220 Arginine biosynthesis;map01100 Metabolic pathways;map01230 Biosynthesis of amino acids	--	--	--	--	--	--	--	--	Full match	Full match	Full match	Organic acids and derivatives	Carboxylic acids and derivatives	Amino acids, peptides, and analogues	Alpha amino acids	2.62884e+08	1.63212e+07	3.9016e+08	3.99652e+08	3.8193e+08	2.91427e+08	4.97175e+08	2.67764e+08	4.26681e+08	5.29067e+07	1.53062e+08	2.46206e+08	9.41099e+07	4.71143e+08	3.79999e+08	2.73399e+08	2.52786e+08	4.90276e+08	1.16511e+08	6.80946e+08	1.62437e+08	3.52463e+08	2.65754e+08	1.82415e+07	4.16241e+08	3.17006e+08
Com_513_pos	DL-Lysine	Lysine	C6 H14 N2 O2	146.106	1.185	147.113	cpd:C16440	--	--	--	--	--	--	--	--	--	Full match	Full match	Full match	Organic acids and derivatives	Carboxylic acids and derivatives	Amino acids, peptides, and analogues	Alpha amino acids	8.47498e+08	9.23315e+07	1.13024e+08	1.59423e+08	1.28891e+08	2.43484e+08	2.13529e+08	2.36682e+08	2.47256e+08	4.75744e+07	7.82214e+07	1.85043e+08	9.58683e+08	2.71292e+08	1.45104e+08	6.89281e+08	4.36812e+08	6.01529e+08	1.35873e+08	5.75535e+08	2.17264e+07	1.20945e+08	5.18335e+08	4.22914e+08	1.74195e+08	1.79887e+08
Com_536_pos	N-Benzylformamide	N-Benzylformamide	C8 H9 N O	135.069	2.473	136.076	cpd:C15561	--	HMDB0304423	--	Benzenoids	Benzene and substituted derivatives	-	--	--	--	Full match	Full match	No results	Benzenoids	Benzene and substituted derivatives	Not available	Benzene and substituted derivatives	2.87087e+09	2.61221e+08	3.6591e+08	5.46903e+08	7.74991e+08	3.58423e+08	6.4593e+08	8.7458e+08	1.26158e+09	6.37354e+08	3.22696e+08	2.99523e+08	8.18328e+08	6.92058e+08	6.83696e+08	1.67874e+09	6.67083e+08	8.83062e+08	3.36342e+08	1.6786e+09	1.28172e+09	7.49252e+08	1.41615e+09	1.61746e+09	1.14572e+09	8.52501e+08
Com_544_pos	1-Stearoylglycerol	--	C21 H42 O4	358.308	10.781	359.316	--	--	HMDB0244009	--	Lipids and lipid-like molecules	Fatty Acyls	Fatty alcohols	--	--	--	Full match	Full match	No results	Lipids and lipid-like molecules	Glycerolipids	Monoradylglycerols	1-monoacylglycerols	699080	6.38764e+06	912402	2.29824e+06	5.84296e+06	2.09113e+06	3.32465e+06	6.19902e+06	672690	1.46432e+07	430801	2.27721e+06	5.33588e+06	2.06094e+06	1.5809e+07	7.02061e+06	7.24412e+06	1.92176e+06	1.55251e+06	2.87041e+06	2.34561e+06	1.92803e+06	7.88559e+06	5.096e+06	5.58143e+06	8.63915e+06
Com_549_pos	N6,N6,N6-Trimethyl-L-lysine	N6,N6,N6-Trimethyl-L-lysine	C9 H20 N2 O2	188.153	1.336	189.16	cpd:C03793	map00310 Lysine degradation	HMDB0001325	--	Organic acids and derivatives	Carboxylic acids and derivatives	Amino acids, peptides, and analogues	--	--	--	Full match	Full match	No results	Organic acids and derivatives	Carboxylic acids and derivatives	Amino acids, peptides, and analogues	L-alpha-amino acids	1.91538e+07	3.63782e+08	2.07736e+07	1.46284e+08	1.06093e+08	7.60596e+07	1.49442e+07	4.42486e+08	1.5266e+07	1.01475e+08	6.97452e+08	1.34922e+08	4.29498e+07	1.14124e+07	1.24865e+07	1.49152e+08	9.31868e+08	5.35911e+08	1.03819e+07	1.73844e+07	5.64505e+08	6.39085e+08	6.44346e+06	1.5726e+07	2.66289e+07	3.50791e+07
Com_588_pos	1-Methylhistidine	N(pi)-Methyl-L-histidine; N-pros-Methyl-L-histidine; 3-Methylhistidine; 1-Methylhistidine	C7 H11 N3 O2	169.085	1.35	170.093	cpd:C01152	map00340 Histidine metabolism	HMDB0000001	--	Organic acids and derivatives	Carboxylic acids and derivatives	Amino acids, peptides, and analogues	--	--	--	Full match	Full match	Full match	Organic acids and derivatives	Carboxylic acids and derivatives	Amino acids, peptides, and analogues	Histidine and derivatives	1.44871e+08	4.91359e+07	3.71318e+07	1.36466e+07	1.1765e+07	8.64622e+06	1.00989e+07	2.28507e+07	4.22521e+07	3.9863e+06	5.14672e+06	4.95934e+06	8.36756e+06	3.46956e+07	3.6206e+06	5.25425e+06	4.1376e+07	5.94986e+07	3.83276e+06	1.09298e+07	1.76582e+07	4.38666e+08	3.64776e+06	5.24422e+07	3.20758e+07	1.92333e+07
Com_612_pos	8-Hydroxyquinoline	8-Hydroxyquinoline; Oxyquinoline	C9 H7 N O	145.053	5.092	146.06	cpd:C19434	--	--	--	--	--	--	--	--	--	Full match	Full match	No results	Organoheterocyclic compounds	Quinolines and derivatives	8-hydroxyquinolines	8-hydroxyquinolines	5.65094e+06	5.90726e+06	3.94792e+06	2.39284e+07	8.04376e+08	5.62467e+06	2.90597e+06	7.59143e+06	2.9534e+06	7.97628e+06	9.84766e+06	5.49059e+06	3.70809e+07	6.94972e+06	1.02276e+07	1.76414e+07	1.94189e+07	3.83257e+06	5.12694e+06	2.71602e+07	7.34806e+06	2.23318e+06	6.76537e+07	1.06411e+07	6.74563e+06	5.25793e+06
Com_622_pos	Acetyl-L-carnitine	--	C9 H17 N O4	203.116	1.894	204.123	--	--	HMDB0240773	LMFA07070050	Lipids and lipid-like molecules	Fatty Acyls	Fatty acid esters	Fatty Acyls [FA]	Fatty esters [FA07]	Fatty acyl carnitines [FA0707]	Full match	Full match	Full match	Lipids and lipid-like molecules	Fatty Acyls	Fatty acid esters	Acyl carnitines	1.57505e+08	2.7745e+07	1.71518e+07	6.38843e+07	9.76556e+07	1.11282e+07	1.44465e+07	1.09909e+07	9.04079e+06	1.92541e+07	1.94635e+07	1.97586e+07	7.66625e+06	1.30724e+07	1.2076e+07	2.05085e+07	9.76882e+06	2.80831e+07	2.79658e+07	1.68081e+07	5.87695e+07	1.11782e+07	1.54497e+07	1.6513e+07	4.57198e+07	6.07808e+07
Com_726_pos	Piperine	Piperine; N-[(E,E)-Piperoyl]piperidine; 1-Piperoyl-piperidine	C17 H19 N O3	285.136	6.631	286.144	cpd:C03882	--	HMDB0029377	--	Alkaloids and derivatives	-	-	--	--	--	Full match	Full match	No results	Alkaloids and derivatives	Not available	Not available	Alkaloids and derivatives	1.51718e+08	9.49166e+07	1.39155e+07	7.9108e+06	760271	606404	1.41588e+07	1.11915e+07	6.76667e+06	3.81316e+06	2.13486e+08	2.21082e+07	3.26477e+06	2.79269e+07	1.60583e+06	2.50367e+08	9.29915e+06	8.82195e+06	532788	797349	2.44685e+07	2.45895e+08	590231	1.20935e+07	2.77031e+07	1.54227e+06
Com_832_pos	Wogonin	Wogonin; Norwogonin 8-methyl ether	C16 H12 O5	284.069	6.505	285.076	cpd:C10197	--	--	LMPK12111330	--	--	--	Polyketides [PK]	Flavonoids [PK12]	Flavones and Flavonols [PK1211]	Full match	Full match	No results	Phenylpropanoids and polyketides	Flavonoids	O-methylated flavonoids	8-O-methylated flavonoids	778153	1.09959e+06	897970	2.7877e+07	364677	836018	2.07181e+06	588240	549896	2.22618e+06	1.75525e+06	2.7062e+06	421311	2.37296e+06	2.27194e+06	1.93251e+07	781206	1.68325e+06	1.90849e+06	827432	2.36361e+06	7.5608e+07	889751	1.29754e+06	473075	501820
Com_900_pos	Agmatine	Agmatine; (4-Aminobutyl) guanidine	C5 H14 N4	130.122	1.316	131.129	cpd:C00179	map00330 Arginine and proline metabolism;map01100 Metabolic pathways	HMDB0001432	--	Organic nitrogen compounds	Organonitrogen compounds	Guanidines	--	--	--	Full match	Full match	No results	Organic nitrogen compounds	Organonitrogen compounds	Guanidines	Guanidines	400609	2.70615e+06	726633	1.32716e+06	612526	497399	386770	1.26187e+06	3.56629e+06	1.58784e+08	2.71853e+07	1.81343e+06	535928	813067	2.99848e+06	1.84229e+06	2.01144e+07	638835	5.19859e+06	4.0561e+06	6.94042e+08	2.0412e+06	1.33928e+06	3.2798e+07	7.35782e+06	5.00654e+06
Com_947_pos	N6-Acetyl-L-lysine	N6-Acetyl-L-lysine	C8 H16 N2 O3	188.116	1.424	189.124	cpd:C02727	map00310 Lysine degradation	HMDB0000206	--	Organic acids and derivatives	Carboxylic acids and derivatives	Amino acids, peptides, and analogues	--	--	--	Full match	Full match	Full match	Organic acids and derivatives	Carboxylic acids and derivatives	Amino acids, peptides, and analogues	L-alpha-amino acids	8.51603e+07	4.36254e+07	5.79789e+07	9.66434e+07	1.08826e+08	3.37221e+07	9.45546e+07	9.06782e+07	8.31398e+07	7.59898e+07	3.60167e+07	1.33396e+08	8.66514e+07	9.60395e+07	1.09609e+08	7.09788e+07	2.39819e+08	6.84164e+07	1.59484e+08	8.6692e+07	3.85293e+07	9.93737e+07	1.123e+08	1.06378e+08	8.11007e+07	4.38265e+07
Com_1005_pos	Capsaicin	Capsaicin	C18 H27 N O3	305.199	6.699	306.207	cpd:C06866	map00360 Phenylalanine metabolism;map01100 Metabolic pathways;map04750 Inflammatory mediator regulation of TRP channels	HMDB0002227	LMFA08020085	Benzenoids	Phenols	Methoxyphenols	Fatty Acyls [FA]	Fatty amides [FA08]	N-acyl amines [FA0802]	Full match	Full match	No results	Benzenoids	Phenols	Methoxyphenols	Methoxyphenols	3.15585e+07	7.3272e+07	1.49964e+08	505783	7.1143e+06	482638	8.20535e+06	2.5102e+06	8.45261e+07	5.03818e+06	9.31653e+06	546987	1.55365e+06	673871	3.37095e+07	458885	1.17674e+06	7.4607e+07	932637	1.28299e+06	1.61346e+07	2.75399e+06	376941	1.21261e+06	458204	1.35382e+06
Com_1121_pos	Thymine	Thymine; 5-Methyluracil	C5 H6 N2 O2	126.043	3.198	127.05	cpd:C00178	map00240 Pyrimidine metabolism;map01100 Metabolic pathways	HMDB0000262	--	Organoheterocyclic compounds	Diazines	Pyrimidines and pyrimidine derivatives	--	--	--	Full match	Full match	Full match	Organoheterocyclic compounds	Diazines	Pyrimidines and pyrimidine derivatives	Hydroxypyrimidines	1.2899e+08	3.18766e+08	3.67891e+08	1.78688e+08	2.27572e+08	9.20463e+08	7.62095e+08	1.75993e+08	6.98184e+08	3.78916e+08	2.4595e+08	2.5627e+08	6.52333e+08	6.19063e+08	5.48775e+08	2.92594e+08	7.82824e+08	3.67488e+08	1.02702e+09	9.46596e+08	1.19397e+08	3.50281e+08	2.7306e+08	5.51184e+08	4.23601e+08	2.33788e+08
Com_1138_pos	N3,N4-Dimethyl-L-arginine	--	C8 H18 N4 O2	202.143	1.412	203.151	--	--	--	--	--	--	--	--	--	--	Full match	Full match	Full match	Organic acids and derivatives	Carboxylic acids and derivatives	Amino acids, peptides, and analogues	Arginine and derivatives	2.99629e+08	3.57504e+07	1.44015e+08	4.63218e+07	4.69354e+07	6.94779e+07	4.12583e+07	5.63925e+07	8.3883e+07	1.10792e+08	3.55529e+08	5.33034e+07	2.38696e+08	7.94228e+07	8.69856e+07	2.65231e+08	1.03398e+08	2.11489e+08	8.74164e+07	3.8182e+08	1.70286e+08	3.00187e+07	1.26254e+08	5.01662e+07	7.62808e+07	1.36351e+08
Com_1249_pos	L-Threonine	L-Threonine; 2-Amino-3-hydroxybutyric acid	C4 H9 N O3	119.058	1.356	120.066	cpd:C00188	map00260 Glycine, serine and threonine metabolism;map00290 Valine, leucine and isoleucine biosynthesis;map00860 Porphyrin and chlorophyll metabolism;map00970 Aminoacyl-tRNA biosynthesis;map01100 Metabolic pathways;map01230 Biosynthesis of amino acids;map02010 ABC transporters;map04974 Protein digestion and absorption;map04978 Mineral absorption	HMDB0000167	--	Organic acids and derivatives	Carboxylic acids and derivatives	Amino acids, peptides, and analogues	--	--	--	Full match	Full match	Full match	Organic acids and derivatives	Carboxylic acids and derivatives	Amino acids, peptides, and analogues	L-alpha-amino acids	1.19449e+08	1.05937e+08	8.45521e+07	1.03047e+08	1.94143e+08	1.22593e+08	1.14096e+08	7.78587e+07	9.29937e+07	4.63299e+07	5.83231e+07	5.13991e+07	1.04048e+08	1.04603e+08	1.18877e+08	1.66671e+08	1.01961e+08	1.4574e+08	4.7372e+07	1.60039e+08	1.88431e+08	7.14543e+07	1.66193e+08	1.64711e+08	1.37959e+08	9.46646e+07
Com_1341_pos	4-Methyl-5-thiazoleethanol	5-(2-Hydroxyethyl)-4-methylthiazole; 4-Methyl-5-(2'-hydroxyethyl)-thiazole; 4-Methyl-5-(2-hydroxyethyl)-thiazole	C6 H9 N O S	143.041	4.855	144.048	cpd:C04294	map00730 Thiamine metabolism;map01100 Metabolic pathways	HMDB0032985	--	Organoheterocyclic compounds	Azoles	Thiazoles	--	--	--	Full match	Full match	No results	Organoheterocyclic compounds	Azoles	Thiazoles	4,5-disubstituted thiazoles	1.20521e+06	390679	3.44517e+06	3.51618e+06	3.4701e+06	1.14722e+06	1.35049e+07	3.46285e+06	1.00448e+06	2.02342e+06	2.63158e+07	6.22194e+06	1.08162e+07	9.80572e+06	1.70832e+07	1.67037e+07	6.48626e+06	786417	2.04634e+07	3.19803e+06	1.01021e+06	1.49348e+06	8.95061e+06	3.79299e+06	3.03596e+06	3.67253e+06
Com_1417_pos	Mosapride citrate	--	C21 H25 Cl F N3 O3	421.158	5.578	422.165	--	--	HMDB0254899	--	Benzenoids	Phenol ethers	Aminophenyl ethers	--	--	--	Full match	Full match	No results					844938	1.23444e+06	2.02792e+06	2.33038e+06	4.59962e+08	1.00148e+06	1.41831e+06	1.39604e+06	905994	1.34372e+06	1.60147e+06	1.24253e+06	907131	942238	591506	701997	1.33362e+06	787609	1.97916e+06	1.28892e+06	574275	451053	667637	1.1115e+06	1.77499e+06	1.4288e+06
Com_1527_pos	Caffeine	Caffeine; 1,3,7-Trimethylxanthine	C8 H10 N4 O2	194.081	5.337	195.088	cpd:C07481	map00232 Caffeine metabolism;map01100 Metabolic pathways	HMDB0001847	--	Organoheterocyclic compounds	Imidazopyrimidines	Purines and purine derivatives	--	--	--	Full match	Full match	No results	Organoheterocyclic compounds	Imidazopyrimidines	Purines and purine derivatives	Xanthines	500485	1.31712e+06	444308	891385	1.74948e+06	937983	571833	762736	1.19457e+07	1.94713e+06	382612	2.13671e+06	1.27626e+06	1.51972e+06	2.20645e+06	3.31243e+06	1.29363e+06	648250	1.72687e+06	837401	7.39499e+06	380408	3.87843e+07	1.84854e+06	848629	1.09788e+06
Com_1556_pos	Carvone	(+)-(S)-Carvone; Carvol; (+)-Carvone; Carvone	C10 H14 O	150.105	6.155	133.101	cpd:C11383	--	HMDB0035824	--	Lipids and lipid-like molecules	Prenol lipids	Monoterpenoids	--	--	--	Full match	Full match	No results	Lipids and lipid-like molecules	Prenol lipids	Monoterpenoids	Menthane monoterpenoids	1.71838e+07	1.67231e+07	1.47379e+07	1.09003e+07	1.40336e+07	1.25632e+07	1.19895e+07	1.63416e+07	1.0412e+07	2.47992e+07	2.18375e+07	1.58572e+07	1.50758e+07	1.34111e+07	1.52472e+07	1.12961e+07	1.62045e+07	1.29766e+07	1.9566e+07	1.09342e+07	9.4921e+07	7.18874e+06	1.26005e+07	1.35985e+07	1.13737e+07	1.13295e+07
Com_1813_pos	Cytosine	Cytosine	C4 H5 N3 O	111.043	1.416	112.051	cpd:C00380	map00240 Pyrimidine metabolism;map01100 Metabolic pathways	HMDB0000630	--	Organoheterocyclic compounds	Diazines	Pyrimidines and pyrimidine derivatives	--	--	--	Full match	Full match	Full match	Organoheterocyclic compounds	Diazines	Pyrimidines and pyrimidine derivatives	Pyrimidones	1.4127e+08	1.15052e+08	2.02106e+08	6.61494e+07	2.69596e+08	2.05202e+07	9.44092e+07	6.16147e+07	9.32874e+07	5.25425e+07	4.18258e+07	1.56946e+08	1.20386e+08	1.43549e+08	1.62964e+08	2.92157e+07	1.52701e+08	4.72228e+07	1.50652e+08	3.81241e+07	3.91996e+07	2.11093e+07	5.72246e+07	5.86063e+07	2.37641e+08	1.12407e+08
Com_1862_pos	(R)-Equol	--	C15 H14 O3	242.095	5.891	243.102	--	--	HMDB0243678	--	Phenylpropanoids and polyketides	Isoflavonoids	Isoflavans	--	--	--	Full match	Full match	Full match	Phenylpropanoids and polyketides	Isoflavonoids	Isoflavans	Isoflavanols	981990	1.80495e+07	2.29015e+08	372035	672483	718674	335742	2.45414e+06	1.24878e+06	329654	1.11539e+06	3.01959e+06	743005	1.0559e+06	3.64776e+07	352377	465281	892226	3.7289e+06	270495	1.83513e+06	441062	1.80956e+06	378958	280098	2.52577e+06
Com_1915_pos	Coumarin	Coumarin; Coumarine; Cumarin; 2H-1-Benzopyran-2-one; 1,2-Benzopyrone; 2-Propenoic acid, 3-(2-hydroxyphenyl)-, delta-lactone; 5,6-Benzo-2-pyrone; Benzo-alpha-pyrone; cis-o-Coumarinic acid lactone; Coumarinic anhydride; o-Hydroxycinnamic acid lactone; Rattex; Tonka bean camphor	C9 H6 O2	146.037	2.465	147.044	cpd:C05851	--	HMDB0001218	--	Phenylpropanoids and polyketides	Coumarins and derivatives	-	--	--	--	Full match	Full match	Full match	Phenylpropanoids and polyketides	Coumarins and derivatives	Not available	Coumarins and derivatives	7.0229e+08	5.38838e+07	8.35009e+07	1.25092e+08	1.69691e+08	9.81156e+07	1.43547e+08	1.75472e+08	2.70497e+08	1.30173e+08	7.54991e+07	6.57802e+07	1.79039e+08	1.61559e+08	1.58293e+08	3.89646e+08	1.6289e+08	4.0911e+08	8.55354e+07	4.00661e+08	3.05278e+08	1.71378e+08	3.10049e+08	3.8548e+08	2.12666e+08	2.44552e+08
Com_1977_pos	Urocanic acid	Urocanate; Urocanic acid	C6 H6 N2 O2	138.043	1.447	139.05	cpd:C00785	map00340 Histidine metabolism;map01100 Metabolic pathways	HMDB0000301	--	Organoheterocyclic compounds	Azoles	Imidazoles	--	--	--	Full match	Full match	Full match	Organoheterocyclic compounds	Azoles	Imidazoles	Imidazolyl carboxylic acids and derivatives	1.56918e+08	1.52595e+07	6.75647e+07	3.12408e+07	2.88183e+07	1.92316e+08	8.36525e+07	2.30021e+07	1.75532e+07	8.18545e+06	9.43878e+07	2.71901e+07	1.16401e+08	1.3203e+08	1.00338e+08	1.69503e+08	7.13142e+07	1.13889e+08	6.49101e+07	2.3797e+08	1.96693e+07	3.64409e+07	2.47075e+08	1.65161e+08	5.67533e+07	1.10206e+08
Com_2123_pos	Vitexin	Vitexin; Apigenin 8-C-glucoside	C21 H20 O10	432.107	5.436	433.114	cpd:C01460	--	HMDB0259858	LMPK12110194	Phenylpropanoids and polyketides	Flavonoids	Flavonoid glycosides	Polyketides [PK]	Flavonoids [PK12]	Flavones and Flavonols [PK1211]	Full match	Full match	No results	Phenylpropanoids and polyketides	Flavonoids	Flavonoid glycosides	Flavonoid 8-C-glycosides	5.78088e+06	1.06426e+06	648972	1.31792e+06	1.77839e+06	427813	463860	618841	702590	426476	7.03507e+06	757377	1.03194e+07	626152	465871	642181	2.61073e+07	1.90794e+06	1.16267e+06	498719	5.40126e+07	1.28336e+06	607327	547627	531986	460108
Com_2124_pos	Ecgonine	Ecgonine	C9 H15 N O3	185.105	5.628	186.113	cpd:C10858	--	HMDB0006548	--	Alkaloids and derivatives	Tropane alkaloids	-	--	--	--	Full match	Full match	No results	Alkaloids and derivatives	Tropane alkaloids	Not available	Tropane alkaloids	7.4388e+06	7.81182e+06	1.75277e+07	9.87173e+06	6.78728e+06	8.45695e+06	8.15597e+06	1.3064e+07	4.87863e+06	4.00567e+06	9.4593e+06	1.85146e+07	8.26164e+06	5.71271e+06	3.12325e+07	6.55975e+06	6.60953e+06	9.35112e+06	1.68036e+07	5.34213e+06	6.44405e+06	7.3891e+06	7.86955e+06	6.88613e+06	8.50216e+06	1.16401e+07
Com_2249_pos	Muramic acid	Muramic acid; 3-O-alpha-Carboxyethyl-D-glucosamine; 2-Amino-3-O-[(R)-1-carboxyethyl]-2-deoxy-D-glucopyranose	C9 H17 N O7	251.101	1.368	252.108	cpd:C06470	--	HMDB0003254	--	Organic oxygen compounds	Organooxygen compounds	Carbohydrates and carbohydrate conjugates	--	--	--	Full match	Full match	No match	Organic oxygen compounds	Organooxygen compounds	Carbohydrates and carbohydrate conjugates	Sugar acids and derivatives	2.73515e+06	2.32219e+07	1.65313e+07	2.61324e+07	4.17622e+07	1.16394e+07	1.01543e+07	9.16842e+06	1.33467e+07	2.9247e+07	1.82628e+07	1.22651e+07	3.99758e+07	1.8979e+07	6.62958e+06	4.42758e+06	2.28959e+07	2.38672e+07	1.14006e+07	1.10565e+07	6.22257e+07	9.15485e+06	1.51248e+07	2.29932e+07	1.74558e+07	9.59116e+06
Com_2298_pos	4-Coumaric acid	4-Coumarate; p-Coumaric acid; trans-4-Hydroxycinnamate; trans-p-Hydroxycinnamate; 4-Hydroxycinnamic acid; 4-Hydroxycinnamate	C9 H8 O3	164.048	5.197	165.055	cpd:C00811	map00130 Ubiquinone and other terpenoid-quinone biosynthesis;map00350 Tyrosine metabolism;map00360 Phenylalanine metabolism;map01100 Metabolic pathways	HMDB0030677	--	Phenylpropanoids and polyketides	Cinnamic acids and derivatives	Hydroxycinnamic acids and derivatives	--	--	--	Full match	Full match	Full match	Phenylpropanoids and polyketides	Cinnamic acids and derivatives	Hydroxycinnamic acids and derivatives	Hydroxycinnamic acids	1.18346e+07	2.96476e+07	3.39657e+07	3.23658e+07	8.57453e+06	2.19177e+07	2.86779e+07	4.06047e+07	1.44971e+07	1.28613e+07	5.58257e+06	4.32841e+07	5.15874e+07	1.5362e+08	1.87507e+07	4.0705e+06	7.32151e+07	5.03727e+07	1.63893e+07	4.95677e+07	8.76245e+06	1.7809e+07	8.47996e+06	7.02183e+06	2.15532e+07	1.01371e+07
Com_2308_pos	N-Acetyl-L-leucine	N-Acetyl-L-leucine	C8 H15 N O3	173.105	5.591	174.113	cpd:C02710	--	HMDB0011756	--	Organic acids and derivatives	Carboxylic acids and derivatives	Amino acids, peptides, and analogues	--	--	--	Full match	Full match	Full match	Organic acids and derivatives	Carboxylic acids and derivatives	Amino acids, peptides, and analogues	Leucine and derivatives	1.17633e+07	1.00962e+07	4.71953e+06	6.24795e+06	2.13459e+07	2.26511e+07	6.19914e+06	2.50787e+07	3.11658e+07	1.42114e+07	2.41862e+07	1.7299e+07	6.29869e+06	7.93713e+06	2.3525e+07	2.7953e+07	2.07008e+07	3.18455e+07	1.58254e+07	5.11221e+07	2.3335e+07	1.10452e+08	1.10544e+07	1.08118e+07	4.9849e+07	3.5188e+07
Com_2401_pos	DL-2-(acetylamino)-3-phenylpropanoic acid	--	C11 H13 N O3	207.09	5.643	208.097	--	--	--	--	--	--	--	--	--	--	Full match	Full match	Full match					2.23763e+07	5.23414e+06	1.94694e+07	2.19555e+07	9.38383e+06	2.62622e+07	3.78778e+07	2.88551e+07	3.80192e+07	2.81155e+06	2.30416e+07	1.58119e+07	9.42425e+06	1.61635e+07	2.30849e+07	5.07531e+07	3.45891e+07	2.99501e+07	3.09387e+07	3.35307e+07	1.78319e+07	8.58379e+07	2.2752e+07	1.97792e+07	3.25759e+07	2.74879e+07
Com_2447_pos	Theophylline	Theophylline; 1,3-Dimethylxanthine	C7 H8 N4 O2	180.065	5.152	181.072	cpd:C07130	map00232 Caffeine metabolism;map01100 Metabolic pathways	HMDB0001889	--	Organoheterocyclic compounds	Imidazopyrimidines	Purines and purine derivatives	--	--	--	Full match	Full match	No results	Organoheterocyclic compounds	Imidazopyrimidines	Purines and purine derivatives	Xanthines	1.22707e+06	1.57277e+06	567675	517935	1.43875e+06	655360	1.514e+06	667856	2.26997e+07	1.16978e+06	489983	1.1752e+06	1.29788e+06	1.85545e+06	1.45791e+06	877904	884730	569693	4.96514e+06	823133	9.44148e+06	1.19982e+06	2.34035e+07	831503	745973	628106
Com_2619_pos	α-Hydroxyhippuric acid	--	C9 H9 N O4	195.054	5.512	196.061	--	--	--	--	--	--	--	--	--	--	Full match	Full match	No results	Benzenoids	Benzene and substituted derivatives	Benzoic acids and derivatives	Hippuric acids	854915	1.39215e+06	1.07301e+06	547749	736872	967015	453201	469846	542100	501418	417836	913423	390039	568877	610808	1.08633e+06	1.09074e+06	438457	506637	668986	426118	283230	1.33152e+06	897642	1.23147e+06	916561
Com_2651_pos	L-Methionine sulfoxide	L-Methionine S-oxide	C5 H11 N O3 S	165.046	1.363	166.053	cpd:C02989	map00270 Cysteine and methionine metabolism	HMDB0250776	--	Organic acids and derivatives	Carboxylic acids and derivatives	Amino acids, peptides, and analogues	--	--	--	Full match	Full match	Full match	Organic acids and derivatives	Carboxylic acids and derivatives	Amino acids, peptides, and analogues	L-alpha-amino acids	3.07556e+07	2.02079e+07	3.70346e+07	2.41061e+07	7.39261e+07	2.65113e+07	3.7953e+07	1.47585e+07	5.98488e+07	1.56532e+07	2.1232e+07	2.83834e+07	2.35648e+07	5.52553e+07	4.8476e+07	6.76644e+07	3.14233e+07	6.83006e+07	1.58524e+07	4.30953e+07	1.64266e+07	2.37637e+07	5.2298e+07	4.92604e+07	4.30007e+07	2.87173e+07
Com_2753_pos	D-(+)-Proline	D-Proline	C5 H9 N O2	115.064	5.184	116.071	cpd:C00763	map00330 Arginine and proline metabolism;map01100 Metabolic pathways	--	--	--	--	--	--	--	--	Full match	Full match	Full match	Organic acids and derivatives	Carboxylic acids and derivatives	Amino acids, peptides, and analogues	Proline and derivatives	1.5024e+08	5.46308e+07	7.43614e+07	6.35351e+07	1.4234e+08	8.74348e+07	1.03495e+08	9.08389e+07	2.79774e+08	1.06398e+08	6.41079e+07	7.42071e+07	2.42682e+08	2.33041e+08	1.25376e+08	2.21618e+08	2.00271e+08	1.86908e+08	1.22552e+08	2.52419e+08	2.02544e+08	7.72236e+07	8.44619e+07	2.64037e+08	9.91434e+07	9.26036e+07
Com_2843_pos	Kaempferol	Kaempferol; 3,4',5,7-Tetrahydroxyflavone; 3,5,7-Trihydroxy-2-(4-hydroxyphenyl)-4H-1-benzopyran-4-one; 5,7,4'-Trihydroxyflavonol; C.I. 75640; Indigo yellow; Kaempherol; Kempferol; Nimbecetin; Pelargidenolon; Populnetin; Rhamnolutein; Rhamnolutin; Robigenin; Swartziol; Trifolitin	C15 H10 O6	286.048	6.008	287.055	cpd:C05903	map01100 Metabolic pathways	HMDB0005801	LMPK12110003	Phenylpropanoids and polyketides	Flavonoids	Flavones	Polyketides [PK]	Flavonoids [PK12]	Flavones and Flavonols [PK1211]	Full match	Full match	No results	Phenylpropanoids and polyketides	Flavonoids	Flavones	Flavonols	1.06172e+06	9.65946e+07	1.09505e+07	2.41814e+07	3.02914e+06	2.61905e+06	5.31981e+06	2.92418e+06	1.94661e+06	3.36705e+07	1.19614e+07	2.03076e+06	2.48201e+08	2.22183e+07	7.26713e+06	1.20605e+06	4.41857e+07	3.27429e+07	2.22161e+07	2.792e+06	7.22454e+07	2.73759e+06	1.09507e+06	5.31902e+06	4.23521e+06	2.68564e+07
Com_2923_pos	trans-4-Hydroxy-L-proline	Hydroxyproline; L-Hydroxyproline; trans-4-Hydroxy-L-proline	C5 H9 N O3	131.059	5.084	132.066	cpd:C01157	map00330 Arginine and proline metabolism;map01100 Metabolic pathways	HMDB0000725	--	Organic acids and derivatives	Carboxylic acids and derivatives	Amino acids, peptides, and analogues	--	--	--	Full match	Full match	Full match	Organic acids and derivatives	Carboxylic acids and derivatives	Amino acids, peptides, and analogues	Proline and derivatives	1.96496e+06	7.13788e+06	1.48146e+07	3.03163e+06	4.93839e+06	4.13479e+06	5.93891e+06	2.03053e+07	1.30645e+06	4.11053e+06	2.4535e+06	2.59734e+06	4.68906e+06	6.04055e+06	5.34187e+06	1.41037e+06	9.88201e+06	1.44443e+08	5.45565e+06	1.39828e+07	1.33235e+07	1.5362e+06	958854	2.00816e+07	6.23474e+06	2.91395e+07
Com_3044_pos	2,6-Xylidine	2,6-Dimethylaniline; 2,6-DMA; 2,6-Xylidine	C8 H11 N	121.089	5.192	122.097	cpd:C11004	map00982 Drug metabolism - cytochrome P450	HMDB0060677	--	Benzenoids	Benzene and substituted derivatives	Xylenes	--	--	--	Full match	Full match	Full match	Benzenoids	Benzene and substituted derivatives	Xylenes	m-Xylenes	1.61723e+07	2.70963e+07	1.42934e+07	1.57755e+07	1.76941e+07	3.44172e+08	1.70234e+07	1.94963e+07	1.60385e+07	8.34783e+07	3.23159e+08	5.07699e+06	2.63437e+08	8.89712e+06	7.08336e+06	2.82498e+07	1.10134e+08	1.27978e+08	3.44794e+07	2.19905e+07	1.00056e+08	7.81445e+08	5.22298e+06	1.94476e+07	5.33755e+07	3.16905e+07
Com_3202_pos	Choline	Choline; Bilineurine	C5 H13 N O	103.1	9.448	104.107	cpd:C00114	map00260 Glycine, serine and threonine metabolism;map00564 Glycerophospholipid metabolism;map01100 Metabolic pathways;map02010 ABC transporters;map04725 Cholinergic synapse;map04976 Bile secretion;map05231 Choline metabolism in cancer	HMDB0000097	--	Organic nitrogen compounds	Organonitrogen compounds	Quaternary ammonium salts	--	--	--	Full match	Full match	No results	Organic nitrogen compounds	Organonitrogen compounds	Quaternary ammonium salts	Cholines	5.4663e+06	1.37692e+08	6.34993e+07	3.29616e+07	2.06422e+08	3.21111e+07	4.20395e+07	1.0769e+08	1.56476e+07	1.1644e+08	8.82783e+07	2.40569e+07	2.45017e+08	6.21397e+07	2.71968e+07	3.91421e+07	1.74292e+08	7.62087e+07	1.74172e+07	1.83504e+08	1.18889e+08	3.87355e+07	1.19434e+07	1.54584e+07	6.01195e+07	1.18059e+08
Com_3413_pos	N,N-Dimethylaniline	N,N-Dimethylaniline; Dimethylaminobenzene; N,N-Dimethylbenzenamine	C8 H11 N	121.089	6.13	122.096	cpd:C02846	--	HMDB0001020	--	Organic nitrogen compounds	Organonitrogen compounds	Amines	--	--	--	Full match	Full match	Full match	Organic nitrogen compounds	Organonitrogen compounds	Amines	Dialkylarylamines	2.42337e+06	1.81827e+06	1.72492e+06	731761	2.11152e+06	2.53344e+06	1.74449e+06	1.40335e+06	1.30872e+06	1.15538e+06	1.577e+06	2.25923e+06	2.30585e+06	1.69659e+06	2.53668e+06	415669	2.1079e+06	1.67676e+06	2.98058e+06	836429	2.05813e+06	4.73517e+06	376498	2.62734e+06	1.9875e+06	1.09633e+06
Com_3600_pos	Tryptamine	Tryptamine; 3-(2-Aminoethyl)indole	C10 H12 N2	160.1	5.21	161.108	cpd:C00398	map00380 Tryptophan metabolism;map01100 Metabolic pathways;map04080 Neuroactive ligand-receptor interaction	HMDB0000303	--	Organoheterocyclic compounds	Indoles and derivatives	Tryptamines and derivatives	--	--	--	Full match	Full match	No results	Organoheterocyclic compounds	Indoles and derivatives	Tryptamines and derivatives	Tryptamines and derivatives	5.61838e+06	4.39751e+06	1.0362e+07	7.5325e+06	1.00111e+07	9.34435e+07	2.44545e+07	2.04601e+07	818086	1.03705e+08	5.36286e+08	653064	4.06329e+08	1.57477e+06	607819	6.15612e+07	2.09616e+08	1.0511e+06	535677	758647	1.57778e+08	4.12664e+07	2.90077e+06	4.53657e+07	3.97097e+07	3.23343e+07
Com_3613_pos	N8-Acetylspermidine	N8-Acetylspermidine	C9 H21 N3 O	187.169	1.491	188.176	cpd:C01029	--	HMDB0002189	--	Organic acids and derivatives	Carboximidic acids and derivatives	Carboximidic acids	--	--	--	Full match	Full match	No results	Organic acids and derivatives	Carboximidic acids and derivatives	Carboximidic acids	Carboximidic acids	2.62619e+08	2.59832e+08	2.51796e+08	2.64704e+08	1.5308e+08	8.56907e+07	1.82295e+08	3.66763e+08	1.60164e+08	2.50657e+08	3.26435e+08	4.05251e+08	1.64185e+08	2.78144e+08	1.13899e+08	9.42418e+07	1.94603e+08	1.13199e+08	4.24997e+08	1.00006e+08	8.09608e+07	7.0782e+07	1.133e+08	3.46318e+07	3.6724e+08	6.37585e+07
Com_3734_pos	2-Amino-1,3-octadecanediol	Sphinganine; Dihydrosphingosine; 2-Amino-1,3-dihydroxyoctadecane	C18 H39 N O2	301.298	8.252	302.306	cpd:C00836	map00600 Sphingolipid metabolism;map01100 Metabolic pathways;map04071 Sphingolipid signaling pathway	HMDB0242634	--	Organic nitrogen compounds	Organonitrogen compounds	Amines	--	--	--	Full match	Full match	Full match	Organic nitrogen compounds	Organonitrogen compounds	Amines	1,2-aminoalcohols	2.9925e+06	1.39169e+07	3.15159e+06	563642	6.6677e+06	1.00149e+06	3.54107e+07	9.78762e+06	1.33512e+06	8.22569e+06	322325	9.12857e+06	4.2608e+06	1.16547e+07	1.70225e+07	1.92142e+07	2.03476e+07	4.12963e+06	5.36689e+06	860373	2.39276e+06	2.34542e+06	5.42173e+07	1.46949e+06	6.34848e+06	9.92152e+06
Com_3797_pos	Pyridoxamine	Pyridoxamine; PM	C8 H12 N2 O2	168.09	1.367	169.097	cpd:C00534	map00750 Vitamin B6 metabolism;map01100 Metabolic pathways;map04977 Vitamin digestion and absorption	HMDB0001431	--	Organoheterocyclic compounds	Pyridines and derivatives	Pyridoxamines	--	--	--	Full match	Full match	Full match	Organoheterocyclic compounds	Pyridines and derivatives	Pyridoxamines	Pyridoxamine 5'-phosphates	7.00762e+06	1.13729e+07	1.48995e+07	2.78519e+07	9.45136e+06	1.14225e+07	1.67239e+07	1.65419e+07	1.6566e+07	8.86063e+06	8.36971e+06	3.157e+07	1.57917e+07	3.25466e+07	1.7726e+07	1.60288e+07	2.34082e+07	5.68297e+06	9.64963e+07	1.76908e+07	6.49335e+06	1.13003e+07	1.82721e+07	1.78455e+07	1.62873e+07	9.71242e+06
Com_3941_pos	Apocynin	Apocynin; Acetovanillone	C9 H10 O3	166.063	5.503	167.071	cpd:C11380	--	HMDB0247918	--	Organic oxygen compounds	Organooxygen compounds	Carbonyl compounds	--	--	--	Full match	Full match	Full match	Organic oxygen compounds	Organooxygen compounds	Carbonyl compounds	Alkyl-phenylketones	6.13684e+06	1.64776e+07	1.38982e+07	3.06045e+07	2.11524e+07	3.75394e+07	1.39653e+07	3.89088e+07	4.68789e+06	8.32558e+06	6.28658e+06	1.37178e+07	1.57834e+08	9.97811e+07	7.82627e+06	5.08101e+06	6.96986e+07	2.11346e+08	7.65518e+06	8.48715e+06	1.69493e+07	5.84023e+06	1.04105e+07	1.50504e+07	6.94575e+07	3.1445e+07
Com_4303_pos	Acetanilide	Acetanilide; N-Phenylacetamide; N-Acetylarylamine	C8 H9 N O	135.069	5.789	136.076	cpd:C07565	--	HMDB0001250	--	Benzenoids	Benzene and substituted derivatives	-	--	--	--	Full match	Full match	No results	Benzenoids	Benzene and substituted derivatives	Not available	Benzene and substituted derivatives	1.94741e+07	1.1408e+07	2.61487e+07	2.36803e+07	1.40764e+07	1.54335e+07	1.68031e+07	1.77444e+07	1.36945e+07	1.0539e+07	1.29713e+07	1.89247e+07	1.15794e+07	1.82601e+07	2.46535e+07	2.60593e+07	1.44065e+07	1.50307e+07	2.66539e+07	1.75641e+07	7.15045e+06	1.01302e+07	1.48346e+07	1.72002e+07	1.42588e+07	1.26659e+07
Com_4528_pos	Thiamine	Thiamine; Thiamin; Vitamin B1; Aneurin; Antiberiberi factor	C12 H16 N4 O S	264.105	1.588	265.112	cpd:C00378	map00730 Thiamine metabolism;map01100 Metabolic pathways;map02010 ABC transporters;map04122 Sulfur relay system;map04977 Vitamin digestion and absorption	HMDB0000235	--	Organoheterocyclic compounds	Diazines	Pyrimidines and pyrimidine derivatives	--	--	--	Full match	Full match	No results	Organoheterocyclic compounds	Diazines	Pyrimidines and pyrimidine derivatives	Thiamines	4.07986e+07	3.19056e+07	1.08418e+08	8.64783e+07	1.3065e+07	1.03563e+08	1.2305e+08	1.24472e+08	1.29543e+08	4.65949e+07	3.40334e+07	1.70227e+08	6.43522e+07	1.6442e+08	1.32981e+08	9.88974e+07	8.96621e+07	4.95144e+07	2.52885e+08	2.35812e+08	1.85426e+07	4.97024e+07	1.24331e+08	5.97373e+07	1.53358e+08	3.48595e+07
Com_4565_pos	Dihydrocapsaicin	Dihydrocapsaicin	C18 H29 N O3	307.215	6.992	308.222	cpd:C16952	--	HMDB0038457	LMFA08020318	Benzenoids	Phenols	Methoxyphenols	Fatty Acyls [FA]	Fatty amides [FA08]	N-acyl amines [FA0802]	Full match	Full match	No results	Benzenoids	Phenols	Methoxyphenols	Methoxyphenols	4.45395e+06	1.3373e+07	4.67422e+07	1.76187e+06	1.61363e+06	1.07514e+06	2.29244e+06	2.82801e+06	4.21315e+06	3.83606e+06	6.14249e+06	2.64616e+06	2.96752e+06	2.928e+06	8.88188e+06	5.17555e+06	1.2214e+06	2.86941e+07	2.27125e+06	803211	7.6777e+06	2.2786e+06	1.99147e+06	4.95214e+06	2.50196e+06	1.5951e+06
Com_4699_pos	4-Guanidinobutyric acid	4-Guanidinobutanoate; 4-Guanidinobutyric acid	C5 H11 N3 O2	145.085	1.858	146.093	cpd:C01035	map00330 Arginine and proline metabolism;map01100 Metabolic pathways	HMDB0003464	--	Organic acids and derivatives	Carboxylic acids and derivatives	Amino acids, peptides, and analogues	--	--	--	Full match	Full match	Full match	Organic acids and derivatives	Carboxylic acids and derivatives	Amino acids, peptides, and analogues	Gamma amino acids and derivatives	5.13239e+07	6.10452e+07	3.8964e+07	2.24155e+07	1.86701e+07	1.1003e+07	1.39017e+07	4.15628e+07	4.54968e+07	1.94373e+07	7.31318e+06	3.94088e+07	4.49148e+07	2.82835e+07	3.94567e+07	2.64795e+07	9.31662e+06	1.64187e+07	1.73677e+07	2.11065e+07	2.22787e+07	9.64506e+06	1.73579e+08	6.675e+07	1.69521e+07	1.85261e+07
Com_5346_pos	D-Glucosamine	D-Glucosamine; Chitosamine; 2-Amino-2-deoxy-D-glucose	C6 H13 N O5	179.08	1.354	180.087	cpd:C00329	map00520 Amino sugar and nucleotide sugar metabolism;map01100 Metabolic pathways	HMDB0030091	--	Organic oxygen compounds	Organooxygen compounds	Carbohydrates and carbohydrate conjugates	--	--	--	Full match	Full match	Full match	Organic oxygen compounds	Organooxygen compounds	Carbohydrates and carbohydrate conjugates	Hexoses	1.51234e+07	1.76576e+07	2.8603e+07	3.82393e+07	3.75541e+07	2.90821e+07	3.34876e+07	3.49531e+07	3.79799e+07	2.41238e+07	2.06182e+07	4.81764e+07	2.78127e+07	3.4693e+07	1.24313e+07	1.0437e+07	3.05294e+07	4.16994e+07	3.84071e+07	2.92913e+07	1.20884e+07	1.29511e+07	2.40024e+07	3.07994e+07	3.67928e+07	8.05056e+07
Com_5588_pos	Isotretinoin	--	C20 H28 O2	300.209	7.165	301.216	--	--	HMDB0006219	--	Lipids and lipid-like molecules	Prenol lipids	Retinoids	--	--	--	Full match	Full match	Full match	Lipids and lipid-like molecules	Prenol lipids	Retinoids	Retinoids	1.16002e+07	2.88573e+07	2.59057e+07	2.71176e+07	9.44272e+06	6.75583e+06	5.26056e+06	6.72636e+06	1.18818e+07	1.34754e+07	4.91999e+06	8.21416e+06	5.32798e+06	1.93125e+07	1.01425e+07	3.10415e+07	3.98157e+06	1.89082e+07	9.93594e+06	6.18446e+06	1.98428e+07	5.35792e+06	4.82717e+06	4.04353e+06	3.92117e+06	5.17471e+06
Com_6165_pos	2'-Deoxyguanosine	Deoxyguanosine; 2'-Deoxyguanosine	C10 H13 N5 O4	267.097	4.328	268.104	cpd:C00330	map00230 Purine metabolism;map01100 Metabolic pathways	HMDB0000085	--	Nucleosides, nucleotides, and analogues	Purine nucleosides	Purine 2'-deoxyribonucleosides	--	--	--	Full match	Full match	Full match	Nucleosides, nucleotides, and analogues	Purine nucleosides	Purine 2'-deoxyribonucleosides	Purine 2'-deoxyribonucleosides	1.25889e+08	3.37666e+07	8.80901e+07	3.01918e+07	3.65351e+07	4.16786e+07	8.47213e+07	2.92573e+07	1.63068e+08	4.25844e+07	2.71623e+07	7.81745e+07	4.76174e+07	1.43315e+08	1.06382e+08	2.15645e+08	4.79876e+07	1.0182e+08	1.59428e+08	2.15115e+08	3.83482e+07	8.06754e+07	1.80208e+08	1.37703e+08	9.82434e+07	8.59956e+07
Com_6266_pos	L(-)-Carnitine	L-Carnitine; L-gamma-Trimethyl-beta-hydroxybutyrobetaine; Vitamin BT; 3-Carboxy-2-hydroxy-N,N,N-trimethyl-1-propanaminium hydroxide, inner salt; Levocarnitine; (R)-Carnitine	C7 H15 N O3	161.105	6.436	162.113	cpd:C00318	map04976 Bile secretion	--	--	--	--	--	--	--	--	Full match	Full match	Full match	Organic nitrogen compounds	Organonitrogen compounds	Quaternary ammonium salts	Carnitines	1.70807e+06	1.49383e+06	730604	2.37195e+07	1.45094e+06	2.00484e+06	1.65501e+06	853289	4.41337e+06	2.0922e+07	5.38804e+07	864426	2.89746e+07	2.04322e+06	904191	5.47365e+06	1.06905e+06	3.69346e+06	3.63053e+06	3.12723e+06	4.11196e+06	2.98496e+06	1.12637e+06	2.81589e+06	1.30221e+07	628462
Com_6269_pos	Hexanoylcarnitine	--	C13 H25 N O4	259.179	5.498	260.186	--	--	HMDB0000756	LMFA07070070	Lipids and lipid-like molecules	Fatty Acyls	Fatty acid esters	Fatty Acyls [FA]	Fatty esters [FA07]	Fatty acyl carnitines [FA0707]	Full match	Full match	No results	Lipids and lipid-like molecules	Fatty Acyls	Fatty acid esters	Acyl carnitines	1.32018e+07	1.03768e+06	1.88133e+06	9.85818e+06	2.63771e+06	1.95153e+06	510287	1.20195e+06	595208	3.50166e+06	3.57574e+07	1.92604e+06	4.98233e+06	912337	1.3445e+06	1.75687e+07	547669	635196	1.01566e+06	1.03745e+06	4.9241e+06	390705	4.10706e+06	2.21854e+07	3.22111e+06	883077
Com_6546_pos	Desloratadine	--	C19 H19 Cl N2	310.124	5.818	311.131	--	--	HMDB0015102	--	Organoheterocyclic compounds	Benzocycloheptapyridines	-	--	--	--	Full match	Full match	No results	Organoheterocyclic compounds	Benzocycloheptapyridines	Not available	Benzocycloheptapyridines	253506	349599	403013	393878	227693	286317	297229	400639	409758	344978	457702	383941	6.88727e+07	320985	403488	359312	299674	253668	430828	347195	291342	230686	492602	266380	297103	247159
Com_7389_pos	L(+)-Ornithine	L-Ornithine; (S)-2,5-Diaminovaleric acid; (S)-2,5-Diaminopentanoic acid; (S)-2,5-Diaminopentanoate	C5 H12 N2 O2	132.09	1.363	133.097	cpd:C00077	map00220 Arginine biosynthesis;map00330 Arginine and proline metabolism;map00480 Glutathione metabolism;map01100 Metabolic pathways;map01210 2-Oxocarboxylic acid metabolism;map01230 Biosynthesis of amino acids;map02010 ABC transporters	--	--	--	--	--	--	--	--	Full match	Full match	Full match	Organic acids and derivatives	Carboxylic acids and derivatives	Amino acids, peptides, and analogues	L-alpha-amino acids	1.54493e+07	525762	4.2371e+06	8.27789e+06	1.14184e+07	1.41743e+07	7.86935e+06	1.22492e+07	5.57603e+06	424758	2.33893e+06	3.96053e+06	4.12667e+06	9.71314e+06	4.81225e+06	3.30359e+06	6.05081e+06	8.66954e+06	5.3954e+06	2.23718e+07	807855	4.12338e+06	1.24255e+06	1.14619e+06	4.27719e+06	1.33571e+07
Com_7831_pos	Pilocarpine	Pilocarpine	C11 H16 N2 O2	208.122	5.081	209.129	cpd:C07474	--	HMDB0015217	--	Alkaloids and derivatives	-	-	--	--	--	Full match	Full match	No results	Alkaloids and derivatives	Not available	Not available	Alkaloids and derivatives	830971	1.48095e+06	4.36752e+06	694950	604810	769528	1.49318e+06	1.823e+06	3.24157e+06	481459	1.05375e+06	798105	2.06999e+06	4.04113e+06	3.07224e+06	830732	512943	8.42891e+06	6.19993e+06	3.90417e+06	619637	7.75986e+06	3.84063e+06	6.1431e+06	580303	2.12464e+06
Com_8089_pos	Pyridoxal	Pyridoxal	C8 H9 N O3	167.059	1.586	168.066	cpd:C00250	map00750 Vitamin B6 metabolism;map01100 Metabolic pathways;map04977 Vitamin digestion and absorption	HMDB0001545	--	Organoheterocyclic compounds	Pyridines and derivatives	Pyridine carboxaldehydes	--	--	--	Full match	Full match	No results	Organoheterocyclic compounds	Pyridines and derivatives	Pyridine carboxaldehydes	Pyridoxals and derivatives	7.17241e+06	1.13837e+07	2.1428e+07	1.45968e+07	1.67318e+07	1.48902e+07	1.64092e+07	1.65942e+07	1.92708e+07	1.72722e+07	9.0593e+06	1.51433e+07	9.45984e+06	1.86215e+07	1.35304e+07	1.00381e+07	1.23913e+07	2.05873e+07	1.90152e+07	1.41257e+07	9.79182e+06	1.87669e+07	1.32001e+07	2.82042e+07	1.94855e+07	1.35468e+07
Com_8241_pos	Propionylcarnitine	O-Propanoylcarnitine; O-Propionylcarnitine	C10 H19 N O4	217.132	3.569	218.139	cpd:C03017	--	HMDB0000824	LMFA07070105	Lipids and lipid-like molecules	Fatty Acyls	Fatty acid esters	Fatty Acyls [FA]	Fatty esters [FA07]	Fatty acyl carnitines [FA0707]	Full match	Full match	Full match	Lipids and lipid-like molecules	Fatty Acyls	Fatty acid esters	Acyl carnitines	3.03381e+07	1.31791e+07	5.94656e+06	9.37938e+06	1.05742e+07	6.3283e+06	6.04544e+06	5.56787e+06	4.63881e+06	7.38173e+06	4.36667e+06	7.43242e+06	5.80904e+06	7.31017e+06	6.85652e+06	6.32613e+06	5.45346e+06	5.96289e+06	7.52209e+06	4.90674e+06	1.1797e+07	5.52732e+06	4.36827e+06	8.64488e+06	8.59458e+06	1.09766e+07
Com_8250_pos	S-Adenosylmethionine	S-Adenosyl-L-methionine; S-Adenosylmethionine; AdoMet; SAM	C15 H22 N6 O5 S	398.138	1.361	399.145	cpd:C00019	map00270 Cysteine and methionine metabolism;map00330 Arginine and proline metabolism;map01100 Metabolic pathways;map01230 Biosynthesis of amino acids;map04122 Sulfur relay system	HMDB0001185	--	Nucleosides, nucleotides, and analogues	5'-deoxyribonucleosides	5'-deoxy-5'-thionucleosides	--	--	--	Full match	Full match	Full match	Nucleosides, nucleotides, and analogues	5'-deoxyribonucleosides	5'-deoxy-5'-thionucleosides	5'-deoxy-5'-thionucleosides	7.64882e+06	3.0425e+07	515004	1.97057e+07	1.9519e+06	678900	345593	367997	1.86969e+07	429532	1.47879e+07	2.93961e+07	4.21616e+06	1.04772e+07	414242	611711	7.04901e+06	456203	6.54772e+06	3.80314e+06	7.24513e+06	378928	368660	1.06627e+06	1.65554e+07	802052
Com_9006_pos	2-(acetylamino)-3-(1H-indol-3-yl)propanoic acid	--	C13 H14 N2 O3	246.101	5.572	247.108	--	--	--	--	--	--	--	--	--	--	Full match	Full match	Full match					2.85124e+06	2.35519e+06	1.6111e+06	707927	2.36643e+06	538040	575108	2.56289e+06	3.40809e+06	3.42396e+06	4.2283e+06	876033	8.19922e+06	1.39507e+06	6.86367e+06	3.31904e+07	3.21245e+07	979677	1.04697e+06	2.29971e+06	3.06429e+06	6.16901e+06	1.60591e+06	1.53341e+07	5.36265e+06	1.83349e+06
Com_10039_pos	Cotinine	--	C10 H12 N2 O	176.095	2.798	177.103	--	--	HMDB0001046	--	Organoheterocyclic compounds	Pyridines and derivatives	Pyrrolidinylpyridines	--	--	--	Full match	Full match	Full match	Organoheterocyclic compounds	Pyridines and derivatives	Pyrrolidinylpyridines	Pyrrolidinylpyridines	1.30526e+06	3.58e+06	6.26703e+07	1.74495e+06	4.67531e+06	1.51393e+06	1.65415e+06	3.62195e+06	1.73965e+06	2.77053e+06	1.60405e+06	3.07609e+06	1.75356e+06	3.68341e+06	3.03603e+06	1.17496e+06	3.1444e+06	2.08937e+06	3.19237e+06	1.15492e+06	2.05769e+06	2.46271e+06	2.80217e+06	3.84859e+06	3.10303e+06	1.86829e+06
Com_10353_pos	3-Methoxybenzaldehyde	--	C8 H8 O2	136.053	7.314	137.06	--	--	HMDB0031459	--	Benzenoids	Benzene and substituted derivatives	Benzoyl derivatives	--	--	--	Full match	Full match	Full match	Benzenoids	Benzene and substituted derivatives	Benzoyl derivatives	Benzoyl derivatives	5.81899e+06	6.20502e+06	1.60238e+07	5.83785e+06	5.74193e+06	4.99728e+06	6.73947e+06	1.17361e+07	3.69598e+06	3.88777e+06	5.5501e+06	6.13292e+06	6.42701e+06	6.48418e+06	7.31169e+06	4.99511e+06	5.01966e+06	6.74149e+06	7.50543e+06	3.01091e+06	4.40845e+06	4.9691e+06	4.03669e+06	5.64951e+06	6.09813e+06	6.28513e+06
Com_10496_pos	2-Methoxybenzaldehyde	--	C8 H8 O2	136.053	5.203	137.06	--	--	HMDB0033766	--	Benzenoids	Benzene and substituted derivatives	Benzoyl derivatives	--	--	--	Full match	Full match	Full match					2.19202e+07	3.04512e+07	2.86085e+07	2.34677e+07	2.6097e+07	1.89843e+07	1.77883e+07	3.09689e+07	1.39586e+07	1.72598e+07	1.13645e+07	1.69188e+07	1.97236e+07	4.21114e+07	1.86451e+07	1.29989e+07	2.62787e+07	2.0495e+07	3.24664e+07	2.13963e+07	1.81421e+07	9.14759e+06	1.32494e+07	3.67152e+07	2.45773e+07	1.72818e+07
Com_11125_pos	Sodium [dodecanoyl(methyl)amino]acetate	--	C15 H29 N O3	271.215	7.952	294.204	--	--	--	--	--	--	--	--	--	--	Full match	Full match	No results					1.14824e+06	605942	454590	859122	758972	2.72662e+07	250554	614422	397479	550189	421307	216030	489659	218789	752658	221157	277620	777675	206277	388825	1.05053e+06	346279	235094	513603	394746	499325
Com_11166_pos	3-(3-methylbut-2-en-1-yl)-3H-purin-6-amine	--	C10 H13 N5	203.118	5.713	204.125	--	--	--	--	--	--	--	--	--	--	Full match	Full match	Full match					885512	1.73041e+06	2.67339e+06	4.81416e+06	3.78904e+06	2.92166e+06	4.30651e+06	1.88093e+06	3.99818e+06	1.91212e+06	2.51591e+06	2.16996e+06	3.73439e+06	5.26576e+06	1.26114e+07	333524	9.17896e+06	3.63906e+06	9.51447e+06	5.87656e+06	1.62351e+06	4.33527e+06	5.92491e+06	1.4316e+07	7.07306e+06	6.50822e+06
Com_13401_pos	Dextrorphan	--	C17 H23 N O	257.178	5.396	258.186	--	--	HMDB0060552	--	Alkaloids and derivatives	Morphinans	-	--	--	--	Full match	Full match	No results	Alkaloids and derivatives	Morphinans	Not available	Morphinans	448131	314963	461435	346403	349478	373954	356168	403391	552797	355409	389612	563125	382635	464528	333867	418812	334512	352798	2.49073e+07	398071	413751	335500	435242	410879	328300	393174
Com_13823_pos	Testosterone	Testosterone; 17beta-Hydroxy-4-androsten-3-one	C19 H28 O2	288.209	6.443	289.216	cpd:C00535	map00140 Steroid hormone biosynthesis;map01100 Metabolic pathways;map01522 Endocrine resistance;map04913 Ovarian steroidogenesis;map05200 Pathways in cancer;map05215 Prostate cancer	HMDB0000234	LMST02020002	Lipids and lipid-like molecules	Steroids and steroid derivatives	Androstane steroids	Sterol Lipids [ST]	Steroids [ST02]	C19 steroids (androgens) and derivatives [ST0202]	Full match	Full match	Full match	Lipids and lipid-like molecules	Steroids and steroid derivatives	Androstane steroids	Androgens and derivatives	5.77812e+06	9.47939e+06	8.69708e+06	1.02069e+07	4.74026e+06	4.81281e+06	4.62753e+06	5.48684e+06	3.10526e+06	1.03399e+07	4.13686e+06	8.67991e+06	4.66111e+06	7.2278e+06	1.05267e+07	7.84722e+06	1.1199e+06	5.48908e+06	1.7231e+07	3.06595e+06	3.77325e+06	1.31667e+06	4.22826e+06	4.05186e+06	3.22879e+06	3.91697e+06
Com_14016_pos	Serotonin	Serotonin; 3-(2-Aminoethyl)-1H-indol-5-ol; 5-Hydroxytryptamine; Enteramine	C10 H12 N2 O	176.095	4.993	177.103	cpd:C00780	map00380 Tryptophan metabolism;map01100 Metabolic pathways;map04024 cAMP signaling pathway;map04080 Neuroactive ligand-receptor interaction;map04540 Gap junction;map04721 Synaptic vesicle cycle;map04726 Serotonergic synapse;map04742 Taste transduction;map04750 Inflammatory mediator regulation of TRP channels;map04976 Bile secretion	HMDB0000259	--	Organoheterocyclic compounds	Indoles and derivatives	Tryptamines and derivatives	--	--	--	Full match	Full match	Full match	Organoheterocyclic compounds	Indoles and derivatives	Tryptamines and derivatives	Serotonins	1.7546e+06	1.21719e+06	1.72246e+06	1.1598e+06	826659	6.81709e+06	5.15222e+06	3.01818e+06	875619	2.12228e+06	1.7976e+07	839828	1.8431e+07	1.33617e+06	843807	2.22587e+06	5.571e+06	771359	1.01475e+06	1.04748e+06	1.08084e+07	2.01821e+06	1.144e+06	1.50235e+06	2.81937e+06	1.76896e+06
Com_14953_pos	Androstenedione	Androstenedione; Androst-4-ene-3,17-dione; 4-Androstene-3,17-dione	C19 H26 O2	286.193	6.539	287.201	cpd:C00280	map00140 Steroid hormone biosynthesis;map01100 Metabolic pathways;map01522 Endocrine resistance;map04913 Ovarian steroidogenesis;map04917 Prolactin signaling pathway;map05200 Pathways in cancer;map05215 Prostate cancer	HMDB0000053	LMST02020007	Lipids and lipid-like molecules	Steroids and steroid derivatives	Androstane steroids	Sterol Lipids [ST]	Steroids [ST02]	C19 steroids (androgens) and derivatives [ST0202]	Full match	Full match	Full match	Lipids and lipid-like molecules	Steroids and steroid derivatives	Androstane steroids	Androgens and derivatives	4.58925e+06	8.67155e+06	4.97329e+06	1.03081e+07	8.73482e+06	5.27556e+06	1.6163e+07	5.60954e+06	6.21486e+06	1.35149e+07	3.21406e+06	1.02866e+07	7.4921e+06	1.36319e+07	2.31248e+07	1.10281e+07	3.36954e+06	4.58762e+06	3.02322e+07	2.85383e+06	3.71469e+06	3.68131e+06	6.53367e+06	4.82606e+06	4.18894e+06	5.31418e+06
Com_15119_pos	Nobiletin	Nobiletin; Hexamethoxyflavone; 5,6,7,8,3',4'-Hexamethoxyflavone	C21 H22 O8	402.132	6.488	403.139	cpd:C10112	--	HMDB0029540	LMPK12111468	Phenylpropanoids and polyketides	Flavonoids	O-methylated flavonoids	Polyketides [PK]	Flavonoids [PK12]	Flavones and Flavonols [PK1211]	Full match	Full match	No results	Phenylpropanoids and polyketides	Flavonoids	O-methylated flavonoids	8-O-methylated flavonoids	592480	252552	635526	298097	171850	282137	411275	389137	252434	281668	489057	360250	215454	564241	315150	363757	1.70047e+07	289717	525728	562933	245204	256170	324831	277720	278846	308339
Com_16085_pos	Acetophenone	Acetophenone; 1-Phenylethanone; Phenyl methyl ketone; Acetylbenzene; Methyl phenyl ketone	C8 H8 O	120.058	3.995	121.065	cpd:C07113	--	HMDB0033910	--	Organic oxygen compounds	Organooxygen compounds	Carbonyl compounds	--	--	--	Full match	Full match	No results	Organic oxygen compounds	Organooxygen compounds	Carbonyl compounds	Alkyl-phenylketones	8.63144e+07	9.49934e+07	1.42798e+08	8.42328e+07	1.09372e+08	2.20637e+08	7.70618e+07	8.70077e+07	5.47574e+07	9.29258e+07	1.14896e+08	8.70594e+07	1.12775e+08	1.18477e+08	9.71293e+07	9.95525e+07	9.47455e+07	7.46544e+07	9.76661e+07	4.84448e+07	3.9738e+08	4.9162e+08	6.24469e+07	1.65039e+08	8.06673e+07	7.30133e+07
Com_22695_pos	L-Isoleucine	L-Isoleucine; 2-Amino-3-methylvaleric acid	C6 H13 N O2	131.095	2.171	132.102	cpd:C00407	map00280 Valine, leucine and isoleucine degradation;map00290 Valine, leucine and isoleucine biosynthesis;map00970 Aminoacyl-tRNA biosynthesis;map01100 Metabolic pathways;map01210 2-Oxocarboxylic acid metabolism;map01230 Biosynthesis of amino acids;map02010 ABC transporters;map04974 Protein digestion and absorption;map04978 Mineral absorption;map05230 Central carbon metabolism in cancer	HMDB0000172	--	Organic acids and derivatives	Carboxylic acids and derivatives	Amino acids, peptides, and analogues	--	--	--	Full match	Full match	Full match	Organic acids and derivatives	Carboxylic acids and derivatives	Amino acids, peptides, and analogues	Isoleucine and derivatives	7.73567e+07	1.22674e+08	1.4739e+08	4.76238e+07	1.15928e+08	8.48506e+07	8.46195e+07	1.10173e+08	7.31169e+07	8.0357e+07	4.62246e+07	6.8139e+07	8.70394e+07	1.03414e+08	1.2215e+08	8.66885e+07	7.72007e+07	8.29293e+07	8.25338e+07	4.42179e+07	1.12883e+08	1.04727e+08	6.19344e+07	3.23897e+08	1.02438e+08	9.89224e+07
Com_23622_pos	4-Methoxybenzaldehyde	p-Anisaldehyde	C8 H8 O2	136.053	9.067	137.06	cpd:C10761	--	HMDB0029686	--	Benzenoids	Benzene and substituted derivatives	Benzoyl derivatives	--	--	--	Full match	Full match	Full match	Benzenoids	Benzene and substituted derivatives	Benzoyl derivatives	Benzoyl derivatives	3.13679e+06	4.75624e+06	4.73667e+06	4.01115e+06	3.86461e+06	3.04535e+06	3.57924e+06	4.03734e+06	2.5014e+06	5.3208e+06	2.94444e+06	4.09022e+06	3.72751e+06	4.33915e+06	4.12731e+06	3.14629e+06	3.28609e+06	3.4868e+06	4.8959e+06	2.95957e+06	4.21366e+06	3.36266e+06	3.16906e+06	3.84502e+06	4.08102e+06	3.75853e+06
Com_24418_pos	Oxazepam	Oxazepam	C15 H11 Cl N2 O2	286.051	6.274	287.058	cpd:C07359	--	HMDB0014980	--	Organoheterocyclic compounds	Benzodiazepines	1,4-benzodiazepines	--	--	--	Full match	Full match	No results	Organoheterocyclic compounds	Benzodiazepines	1,4-benzodiazepines	1,4-benzodiazepines	252100	470257	415996	422514	1.23551e+07	1.11323e+06	461149	566208	469241	509130	635837	362131	940760	461352	568961	472000	530743	382891	483895	482694	479436	299868	1.61679e+06	369610	586318	1.005e+06
Com_24520_pos	α-Methyl-DL-histidine	--	C7 H11 N3 O2	169.085	2.831	170.093	--	--	--	--	--	--	--	--	--	--	Full match	Full match	Full match	Organic acids and derivatives	Carboxylic acids and derivatives	Amino acids, peptides, and analogues	Histidine and derivatives	1.65611e+07	9.49926e+06	8.12717e+06	4.81438e+06	4.68395e+06	3.36777e+06	6.41614e+06	1.01536e+07	9.50779e+06	4.02885e+06	3.85656e+06	5.88922e+06	6.80292e+06	9.38764e+06	5.01059e+06	4.12267e+06	7.74473e+06	1.14635e+07	7.5643e+06	5.34049e+06	4.26464e+06	1.87788e+07	4.32031e+06	1.14873e+07	5.8415e+06	3.8612e+06
Com_30011_pos	Adenosine 5'-monophosphate	AMP; Adenosine 5'-monophosphate; Adenylic acid; Adenylate; 5'-AMP; 5'-Adenylic acid; 5'-Adenosine monophosphate; Adenosine 5'-phosphate	C10 H14 N5 O7 P	347.063	1.429	348.071	cpd:C00020	map00230 Purine metabolism;map01100 Metabolic pathways;map01523 Antifolate resistance;map04022 cGMP-PKG signaling pathway;map04024 cAMP signaling pathway;map04068 FoxO signaling pathway;map04150 mTOR signaling pathway;map04151 PI3K-Akt signaling pathway;map04152 AMPK signaling pathway;map04211 Longevity regulating pathway;map04740 Olfactory transduction;map04742 Taste transduction;map04923 Regula…	HMDB0000045	--	Nucleosides, nucleotides, and analogues	Purine nucleotides	Purine ribonucleotides	--	--	--	Full match	Full match	Full match	Nucleosides, nucleotides, and analogues	Purine nucleotides	Purine ribonucleotides	Purine ribonucleoside monophosphates	4.11189e+06	1.02747e+07	1.11553e+07	3.58127e+06	3.46518e+06	1.03131e+07	6.47224e+06	1.796e+06	5.77496e+06	5.79738e+06	1.35591e+06	1.28611e+07	1.87908e+07	4.85718e+06	4.93616e+06	875127	1.35942e+06	960098	1.80813e+06	1.61999e+06	1.10771e+07	1.00802e+06	3.73368e+06	3.02543e+06	8.66623e+06	6.93396e+06
Com_34664_pos	Diaminopimelic acid	--	C7 H14 N2 O4	190.096	1.21	191.103	--	--	HMDB0001370	--	Organic acids and derivatives	Carboxylic acids and derivatives	Amino acids, peptides, and analogues	--	--	--	Full match	Full match	No results	Organic acids and derivatives	Carboxylic acids and derivatives	Amino acids, peptides, and analogues	Alpha amino acids	842639	220191	636103	223984	289999	209672	762599	330687	956070	625496	120489	284215	365387	248215	134472	208359	314587	1.37739e+06	202570	1.30558e+06	686411	412536	650665	1.7656e+06	173456	161793
Com_35174_pos	5-Methoxyindoleacetic acid	5-Methoxyindoleacetate; 5-Methoxyindoleacetic acid	C11 H11 N O3	205.075	4.71	206.082	cpd:C05660	map00380 Tryptophan metabolism	HMDB0004096	--	Organoheterocyclic compounds	Indoles and derivatives	Indolyl carboxylic acids and derivatives	--	--	--	Full match	Full match	Full match	Organoheterocyclic compounds	Indoles and derivatives	Indolyl carboxylic acids and derivatives	Indole-3-acetic acid derivatives	455651	1.73664e+06	2.22368e+06	856090	4.42679e+06	1.00498e+06	1.39991e+06	1.10525e+06	1.34425e+06	1.19929e+06	734955	2.08182e+06	1.02421e+06	2.24523e+06	1.01373e+06	862961	673112	804837	1.96053e+06	831641	1.41825e+06	877555	835632	1.40445e+06	637747	586987
Com_58_pos	Creatine	Creatine; alpha-Methylguanidino acetic acid; Methylglycocyamine	C4 H9 N3 O2	131.07	1.396	132.077	cpd:C00300	map00260 Glycine, serine and threonine metabolism;map00330 Arginine and proline metabolism;map01100 Metabolic pathways	HMDB0000064	--	Organic acids and derivatives	Carboxylic acids and derivatives	Amino acids, peptides, and analogues	--	--	--	Full match	Full match	Full match	Organic acids and derivatives	Carboxylic acids and derivatives	Amino acids, peptides, and analogues	Alpha amino acids and derivatives	2.42409e+09	2.75172e+09	3.53599e+08	6.27681e+08	9.85992e+08	1.87131e+08	5.61413e+07	6.37365e+08	1.54533e+07	1.90908e+09	1.66524e+09	3.19534e+07	1.28472e+09	4.05922e+07	1.74092e+07	7.24054e+08	7.60422e+06	1.23371e+09	1.47821e+07	5.86354e+07	1.77393e+09	2.15482e+07	3.02866e+09	6.24907e+09	2.94451e+07	2.09803e+09
Com_70_pos	DL-Tryptophan	Tryptophan; alpha-Amino-beta-(3-indolyl)-propionic acid	C11 H12 N2 O2	204.09	5.195	188.071	cpd:C00806	--	HMDB0030396	--	Organoheterocyclic compounds	Indoles and derivatives	Indolyl carboxylic acids and derivatives	--	--	--	Full match	Full match	Full match	Organoheterocyclic compounds	Indoles and derivatives	Indolyl carboxylic acids and derivatives	Indolyl carboxylic acids and derivatives	5.9761e+09	1.03145e+09	5.77806e+08	7.68181e+08	2.16461e+09	1.49547e+09	1.13375e+09	5.4666e+08	1.30827e+09	3.37106e+09	8.3708e+08	5.22588e+08	1.43687e+09	1.31506e+09	1.74246e+09	2.84489e+09	4.39256e+09	1.36814e+09	8.14883e+08	2.10921e+09	6.35114e+09	7.73672e+08	2.02626e+09	3.34884e+09	1.44745e+09	1.05532e+09
Com_77_pos	Creatinine	Creatinine; 1-Methylglycocyamidine	C4 H7 N3 O	113.059	1.382	114.066	cpd:C00791	map00330 Arginine and proline metabolism;map01100 Metabolic pathways	HMDB0000562	--	Organic acids and derivatives	Carboxylic acids and derivatives	Amino acids, peptides, and analogues	--	--	--	Full match	Full match	Full match	Organic acids and derivatives	Carboxylic acids and derivatives	Amino acids, peptides, and analogues	Alpha amino acids and derivatives	2.54792e+09	1.339e+09	9.63718e+08	2.76181e+08	2.61603e+08	5.20472e+08	2.04162e+08	9.56684e+08	8.38605e+08	1.16204e+09	3.85576e+08	5.00723e+07	7.56823e+08	2.12231e+08	2.4689e+07	2.5171e+07	2.2894e+07	8.528e+08	3.28234e+07	1.6725e+08	5.42421e+08	6.70735e+08	1.04998e+08	5.15832e+09	3.49075e+08	1.46773e+09
Com_123_pos	N-Acetylhistamine	4-(beta-Acetylaminoethyl)imidazole; N-Acetylhistamine	C7 H11 N3 O	153.09	1.435	154.098	cpd:C05135	map00340 Histidine metabolism	HMDB0013253	--	Organic acids and derivatives	Carboxylic acids and derivatives	Carboxylic acid derivatives	--	--	--	Full match	Full match	Full match	Organic acids and derivatives	Carboxylic acids and derivatives	Carboxylic acid derivatives	N-acetyl-2-arylethylamines	8.75267e+06	4.94353e+07	1.58116e+08	1.77678e+08	1.56059e+07	1.01216e+08	2.71942e+07	1.06126e+08	3.47337e+08	2.72951e+08	4.93906e+08	8.83624e+07	1.14272e+07	6.27067e+07	4.35981e+07	4.81835e+07	7.29462e+07	9.47232e+06	6.43484e+07	2.19085e+07	5.81846e+07	2.09625e+09	9.88249e+07	9.91986e+07	1.08362e+09	5.2502e+06
Com_176_pos	L-Glutamic acid	L-Glutamate; L-Glutamic acid; L-Glutaminic acid; Glutamate	C5 H9 N O4	147.053	1.358	148.061	cpd:C00025	map00220 Arginine biosynthesis;map00250 Alanine, aspartate and glutamate metabolism;map00330 Arginine and proline metabolism;map00340 Histidine metabolism;map00430 Taurine and hypotaurine metabolism;map00480 Glutathione metabolism;map00524 Neomycin, kanamycin and gentamicin biosynthesis;map00630 Glyoxylate and dicarboxylate metabolism;map00650 Butanoate metabolism;map00860 Porphyrin and chlorophy…	HMDB0000148	--	Organic acids and derivatives	Carboxylic acids and derivatives	Amino acids, peptides, and analogues	--	--	--	Full match	Full match	Full match	Organic acids and derivatives	Carboxylic acids and derivatives	Amino acids, peptides, and analogues	Glutamic acid and derivatives	2.76207e+08	2.9721e+08	7.12729e+08	8.69909e+08	6.15263e+08	7.11708e+08	9.57332e+08	3.16159e+08	3.8701e+08	1.51365e+08	4.40008e+08	7.01154e+08	4.6728e+08	9.62421e+08	8.82325e+08	1.38994e+09	1.56402e+09	4.48117e+08	6.78356e+08	6.90209e+08	2.7129e+09	3.76029e+08	1.3443e+09	1.0966e+09	5.5088e+08	5.05195e+08
Com_178_pos	L-Tyrosine	L-Tyrosine; (S)-3-(p-Hydroxyphenyl)alanine; (S)-2-Amino-3-(p-hydroxyphenyl)propionic acid; Tyrosine	C9 H11 N O3	181.074	2.462	182.081	cpd:C00082	map00130 Ubiquinone and other terpenoid-quinone biosynthesis;map00350 Tyrosine metabolism;map00360 Phenylalanine metabolism;map00400 Phenylalanine, tyrosine and tryptophan biosynthesis;map00730 Thiamine metabolism;map00970 Aminoacyl-tRNA biosynthesis;map01100 Metabolic pathways	HMDB0000158	--	Organic acids and derivatives	Carboxylic acids and derivatives	Amino acids, peptides, and analogues	--	--	--	Full match	Full match	Full match	Organic acids and derivatives	Carboxylic acids and derivatives	Amino acids, peptides, and analogues	Tyrosine and derivatives	8.96567e+09	6.75334e+08	1.17385e+09	1.52102e+09	2.37329e+09	1.19916e+09	2.27338e+09	2.80786e+09	4.20923e+09	2.00036e+09	1.06627e+09	1.07302e+09	2.46078e+09	2.10128e+09	2.42906e+09	4.81424e+09	2.30757e+09	5.56367e+09	1.22387e+09	5.18178e+09	4.74115e+09	2.52136e+09	4.92479e+09	4.60794e+09	3.06194e+09	3.33279e+09
Com_229_pos	Pipecolic acid	L-Pipecolate; Pipecolinic acid; Pipecolic acid; 2-Piperidinecarboxylic acid; (S)-Piperidine-2-carboxylic acid	C6 H11 N O2	129.079	1.46	130.086	cpd:C00408	map00310 Lysine degradation;map01100 Metabolic pathways	HMDB0000070	--	Organic acids and derivatives	Carboxylic acids and derivatives	Amino acids, peptides, and analogues	--	--	--	Full match	Full match	Full match	Organic acids and derivatives	Carboxylic acids and derivatives	Amino acids, peptides, and analogues	Alpha amino acids	1.22424e+08	1.52683e+08	4.70499e+08	7.49112e+08	5.09644e+08	1.7256e+08	2.63894e+08	1.85172e+08	1.66902e+08	8.05976e+07	1.14914e+08	2.45863e+08	1.3423e+08	3.31881e+08	3.91938e+08	3.49857e+08	4.93446e+08	2.33031e+08	3.65392e+08	3.29512e+08	1.24016e+08	1.08803e+08	9.36421e+08	4.0689e+08	2.05257e+08	1.21642e+08
Com_292_pos	Daidzein	Daidzein	C15 H10 O4	254.058	5.784	255.065	cpd:C10208	--	HMDB0003312	LMPK12050038	Phenylpropanoids and polyketides	Isoflavonoids	Isoflav-2-enes	Polyketides [PK]	Flavonoids [PK12]	Isoflavonoids [PK1205]	Full match	Full match	No results	Phenylpropanoids and polyketides	Isoflavonoids	Isoflav-2-enes	Isoflavones	1.61018e+08	3.95756e+07	2.11812e+08	8.11579e+07	2.06698e+07	2.88726e+08	2.37413e+07	5.54631e+06	2.28439e+07	1.57726e+08	1.21072e+09	1.61956e+07	1.18622e+07	8.23802e+06	1.03947e+08	2.52129e+07	2.67578e+08	1.19449e+08	1.01385e+07	8.21008e+08	4.23987e+08	4.00485e+06	1.93621e+07	4.53352e+07	4.49116e+08	1.41868e+06
Com_327_pos	Glycyl-L-leucine	Glycyl-leucine; Glycyl-L-leucine	C8 H16 N2 O3	188.116	5.092	189.124	cpd:C02155	--	HMDB0028929	--	Organic acids and derivatives	Carboxylic acids and derivatives	Amino acids, peptides, and analogues	--	--	--	Full match	Full match	Full match	Organic acids and derivatives	Carboxylic acids and derivatives	Amino acids, peptides, and analogues	Peptides	5.75869e+08	1.16944e+08	7.48249e+07	1.90052e+08	1.1559e+08	6.08426e+08	4.16923e+08	1.61526e+08	4.71111e+08	1.32418e+08	1.24579e+08	2.87715e+08	4.87513e+08	4.50716e+08	4.7244e+08	7.44292e+08	3.37572e+08	5.51871e+08	2.68413e+08	1.26777e+09	7.43093e+07	4.01327e+08	6.48911e+08	9.38728e+08	2.33149e+08	5.40105e+08
Com_354_pos	Υ-Aminobutyric acid (GABA)	4-Aminobutanoate; 4-Aminobutanoic acid; 4-Aminobutyrate; 4-Aminobutyric acid; gamma-Aminobutyric acid; GABA	C4 H9 N O2	103.063	1.391	104.071	cpd:C00334	map00250 Alanine, aspartate and glutamate metabolism;map00330 Arginine and proline metabolism;map00410 beta-Alanine metabolism;map00650 Butanoate metabolism;map00760 Nicotinate and nicotinamide metabolism;map01100 Metabolic pathways;map04024 cAMP signaling pathway;map04080 Neuroactive ligand-receptor interaction;map04721 Synaptic vesicle cycle;map04723 Retrograde endocannabinoid signaling;map0472…	--	--	--	--	--	--	--	--	Full match	Full match	Full match	Organic acids and derivatives	Carboxylic acids and derivatives	Amino acids, peptides, and analogues	Gamma amino acids and derivatives	1.0096e+08	4.44151e+07	6.29951e+07	1.9305e+08	1.01824e+08	1.65223e+08	2.67805e+07	6.65482e+07	1.53754e+08	9.64955e+08	1.27846e+08	5.67605e+07	3.77856e+07	6.33315e+07	9.29606e+07	8.0184e+07	1.16523e+09	9.2399e+07	3.84772e+07	3.60575e+07	9.8215e+08	8.38618e+07	8.15023e+07	6.99775e+07	1.96459e+08	4.12543e+07
Com_363_pos	Nicotinic acid	Nicotinate; Nicotinic acid; Niacin; 3-Pyridinecarboxylic acid	C6 H5 N O2	123.032	1.948	124.039	cpd:C00253	map00760 Nicotinate and nicotinamide metabolism;map01100 Metabolic pathways;map05133 Pertussis	HMDB0001488	--	Organoheterocyclic compounds	Pyridines and derivatives	Pyridinecarboxylic acids and derivatives	--	--	--	Full match	Full match	Full match	Organoheterocyclic compounds	Pyridines and derivatives	Pyridinecarboxylic acids and derivatives	Pyridinecarboxylic acids	1.16005e+09	1.24262e+09	1.91563e+09	2.28458e+09	1.02554e+09	1.06494e+09	2.17264e+09	1.41217e+09	1.82419e+09	6.65227e+08	1.30325e+09	2.48722e+09	1.65113e+09	1.9298e+09	1.62087e+09	9.68931e+08	1.72704e+09	1.18064e+09	2.72386e+09	1.85983e+09	7.08377e+08	1.31687e+09	8.54805e+08	1.29393e+09	2.42103e+09	1.27214e+09
Com_439_pos	Sebacic acid	Sebacic acid; Decanedioic acid	C10 H18 O4	202.121	5.995	225.11	cpd:C08277	--	HMDB0000792	LMFA01170006	Lipids and lipid-like molecules	Fatty Acyls	Fatty acids and conjugates	Fatty Acyls [FA]	Fatty Acids and Conjugates [FA01]	Dicarboxylic acids [FA0117]	Full match	Full match	Full match	Lipids and lipid-like molecules	Fatty Acyls	Fatty acids and conjugates	Medium-chain fatty acids	1.91193e+07	1.09354e+08	1.0489e+08	5.98426e+07	2.79413e+07	3.04517e+07	4.43739e+07	1.30381e+08	1.09177e+08	2.3974e+07	9.62257e+06	8.87733e+08	5.16618e+07	8.09948e+07	1.10083e+08	7.17487e+06	2.56899e+07	2.87877e+07	3.64343e+08	7.77256e+07	2.32338e+07	3.36541e+07	6.121e+07	6.90296e+07	3.88052e+07	6.57284e+07
Com_454_pos	α-Aspartylphenylalanine	--	C13 H16 N2 O5	280.106	5.286	281.114	--	--	HMDB0000706	--	Organic acids and derivatives	Carboxylic acids and derivatives	Amino acids, peptides, and analogues	--	--	--	Full match	Full match	Full match	Organic acids and derivatives	Carboxylic acids and derivatives	Amino acids, peptides, and analogues	Peptides	1.44662e+08	2.40923e+07	2.40075e+07	2.91676e+07	2.24684e+07	6.33913e+06	2.00866e+07	2.87868e+07	2.59078e+07	7.56088e+07	8.87886e+07	1.84029e+07	5.16916e+07	4.51763e+07	3.42582e+07	7.51017e+07	2.00793e+07	5.71957e+07	2.24975e+07	3.84675e+07	5.81989e+07	1.70523e+07	4.8684e+07	1.22991e+08	2.72162e+07	1.10016e+09
Com_582_pos	N-Acetyl-D-galactosamine	N-Acetyl-D-galactosamine; N-Acetyl-D-chondrosamine; 2-Acetamido-2-deoxy-D-galactose	C8 H15 N O6	221.09	1.382	222.097	cpd:C01132	map00052 Galactose metabolism	HMDB0000853	--	Organic oxygen compounds	Organooxygen compounds	Carbohydrates and carbohydrate conjugates	--	--	--	Full match	Full match	Full match	Organic oxygen compounds	Organooxygen compounds	Carbohydrates and carbohydrate conjugates	Acylaminosugars	5.07197e+07	1.19555e+08	1.22644e+08	6.42447e+07	1.32686e+08	9.20764e+07	1.36518e+08	1.31997e+08	7.39627e+07	3.10987e+08	1.00205e+08	5.12386e+07	7.59549e+07	1.29009e+08	1.03936e+08	9.77037e+07	1.20759e+08	3.64761e+08	6.9714e+07	1.14511e+08	6.38703e+07	4.3164e+07	6.79369e+07	5.82202e+07	1.20662e+08	2.78543e+08
Com_683_pos	Histamine	Histamine; 1H-Imidazole-4-ethanamine; 2-(4-Imidazolyl)ethylamine	C5 H9 N3	111.08	1.283	112.087	cpd:C00388	map00340 Histidine metabolism;map01100 Metabolic pathways;map04080 Neuroactive ligand-receptor interaction;map04664 Fc epsilon RI signaling pathway;map04721 Synaptic vesicle cycle;map04750 Inflammatory mediator regulation of TRP channels;map04971 Gastric acid secretion;map04974 Protein digestion and absorption;map05310 Asthma	HMDB0000870	--	Organic nitrogen compounds	Organonitrogen compounds	Amines	--	--	--	Full match	Full match	Full match	Organic nitrogen compounds	Organonitrogen compounds	Amines	2-arylethylamines	3.9564e+06	5.36679e+07	1.07545e+08	2.03172e+07	1.12657e+07	1.10983e+08	1.04251e+07	7.5172e+07	3.33205e+08	2.23239e+08	2.61007e+07	7.91135e+06	8.4497e+06	1.23687e+07	6.87066e+06	4.05976e+06	3.38675e+07	4.32472e+06	1.76499e+07	3.89482e+06	9.97489e+07	8.26175e+08	6.26598e+06	1.43827e+07	4.87993e+08	4.5739e+06
Com_731_pos	Glycerophospho-N-palmitoyl ethanolamine	--	C21 H44 N O7 P	453.286	9.411	454.293	--	--	--	--	--	--	--	--	--	--	Full match	Full match	Full match	Lipids and lipid-like molecules	Glycerophospholipids	Glycerophosphoethanolamines	Glycero-3-phospho-N-acyl-ethanolamines	3.35175e+06	2.36498e+08	3.09403e+08	6.20478e+07	1.45894e+08	7.30198e+08	4.04339e+08	8.58647e+07	8.51545e+07	3.23229e+08	2.27706e+07	1.53878e+08	1.39459e+08	2.72349e+08	2.86157e+08	1.69493e+08	5.68687e+08	1.51085e+08	1.98631e+08	1.63791e+08	2.97744e+08	4.16008e+07	3.16998e+08	4.41523e+07	1.84209e+08	2.40497e+08
Com_742_pos	Taurocholic acid	Taurocholate; Taurocholic acid; Cholyltaurine	C26 H45 N O7 S	515.292	6.443	538.281	cpd:C05122	map00120 Primary bile acid biosynthesis;map00430 Taurine and hypotaurine metabolism;map01100 Metabolic pathways;map04976 Bile secretion;map04979 Cholesterol metabolism	HMDB0000036	LMST05040001	Lipids and lipid-like molecules	Steroids and steroid derivatives	Bile acids, alcohols and derivatives	Sterol Lipids [ST]	Steroid conjugates [ST05]	Taurine conjugates [ST0504]	Full match	Full match	Full match	Lipids and lipid-like molecules	Steroids and steroid derivatives	Bile acids, alcohols and derivatives	Trihydroxy bile acids, alcohols and derivatives	6.6682e+08	1.03128e+07	837590	6.84508e+06	4.77027e+07	1.3954e+07	650371	6.59354e+06	2.93296e+06	2.9582e+07	5.41319e+06	793069	1.12914e+06	1.87455e+06	829552	4.52124e+06	1.7657e+06	7.07081e+06	993711	1.86086e+06	1.74557e+07	1.51238e+07	1.03339e+06	2.01303e+08	1.81293e+06	7.70425e+07
Com_764_pos	L-Histidine	L-Histidine; (S)-alpha-Amino-1H-imidazole-4-propionic acid	C6 H9 N3 O2	155.07	1.347	156.077	cpd:C00135	map00340 Histidine metabolism;map00410 beta-Alanine metabolism;map00970 Aminoacyl-tRNA biosynthesis;map01100 Metabolic pathways;map01230 Biosynthesis of amino acids;map02010 ABC transporters;map04974 Protein digestion and absorption;map05230 Central carbon metabolism in cancer	HMDB0000177	--	Organic acids and derivatives	Carboxylic acids and derivatives	Amino acids, peptides, and analogues	--	--	--	Full match	Full match	Full match	Organic acids and derivatives	Carboxylic acids and derivatives	Amino acids, peptides, and analogues	Histidine and derivatives	4.93696e+07	1.27313e+08	5.11729e+07	6.13553e+07	1.87893e+08	6.95088e+07	6.98082e+07	2.08316e+08	9.0049e+07	1.58583e+07	1.35473e+07	4.03784e+07	8.45412e+07	6.52526e+07	8.41318e+07	1.78179e+08	3.37649e+08	3.29862e+08	3.33675e+07	1.26438e+08	3.17294e+08	3.13553e+07	8.46195e+07	1.6824e+08	6.91176e+07	5.04476e+07
Com_862_pos	5-Hydroxylysine	L-Hydroxylysine; 5-Hydroxy-L-lysine; L-erythro-5-Hydroxylysine; (5R)-5-Hydroxy-L-lysine	C6 H14 N2 O3	162.101	1.179	163.108	cpd:C16741	map00310 Lysine degradation;map01100 Metabolic pathways	HMDB0000450	--	Organic acids and derivatives	Carboxylic acids and derivatives	Amino acids, peptides, and analogues	--	--	--	Full match	Full match	Full match	Organic acids and derivatives	Carboxylic acids and derivatives	Amino acids, peptides, and analogues	L-alpha-amino acids	5.01723e+07	5.27388e+07	3.38964e+06	3.24214e+06	1.61739e+07	1.16587e+06	5.18896e+06	2.26668e+08	1.0389e+06	595996	1.00529e+06	997553	3.90119e+07	1.74742e+06	1.60642e+06	1.46904e+07	5.74015e+07	4.09122e+08	1.65114e+06	1.22696e+08	6.02146e+06	232518	534520	1.73804e+08	2.40764e+06	6.23361e+07
Com_1040_pos	Apigenin	Apigenin; 4',5,7-Trihydroxyflavone; 5,7,4'-Trihydroxyflavone	C15 H10 O5	270.053	6.061	271.06	cpd:C01477	map01100 Metabolic pathways	HMDB0002124	LMPK12110005	Phenylpropanoids and polyketides	Flavonoids	Flavones	Polyketides [PK]	Flavonoids [PK12]	Flavones and Flavonols [PK1211]	Full match	Full match	No results	Phenylpropanoids and polyketides	Flavonoids	Flavones	Flavones	5.20744e+06	2.12571e+07	5.99052e+06	3.2199e+07	3.66528e+06	5.3919e+07	1.31065e+07	785187	814559	2.75537e+07	1.87229e+07	1.04496e+06	5.03849e+07	2.31738e+06	1.77009e+06	1.91502e+07	6.69571e+08	7.87136e+06	4.88268e+06	3.04597e+06	2.4378e+08	2.03753e+07	1.08641e+06	2.26008e+06	1.02794e+07	1.71469e+06
Com_1209_pos	Methyl indole-3-acetate	Methyl (indol-3-yl)acetate	C11 H11 N O2	189.079	5.858	190.087	cpd:C20635	--	HMDB0029738	--	Organoheterocyclic compounds	Indoles and derivatives	Indolyl carboxylic acids and derivatives	--	--	--	Full match	Full match	Full match	Organoheterocyclic compounds	Indoles and derivatives	Indolyl carboxylic acids and derivatives	Indole-3-acetic acid derivatives	1.66975e+07	1.71689e+08	1.23947e+08	6.80973e+07	1.40849e+06	6.3601e+07	6.99632e+07	6.03765e+07	4.45892e+07	2.8395e+07	1.0623e+06	4.04621e+08	5.85541e+07	8.88164e+07	1.32602e+08	5.94142e+07	5.38235e+06	1.49273e+07	3.50707e+07	3.85473e+07	1.52692e+07	8.70649e+06	2.90262e+07	1.19364e+07	2.70248e+08	2.07642e+07
Com_1217_pos	L-Iditol	L-Iditol	C6 H14 O6	182.079	1.349	183.087	cpd:C01507	--	HMDB0011632	--	Organic oxygen compounds	Organooxygen compounds	Carbohydrates and carbohydrate conjugates	--	--	--	Full match	Full match	Full match	Organic oxygen compounds	Organooxygen compounds	Carbohydrates and carbohydrate conjugates	Sugar alcohols	786501	3.05043e+07	5.71237e+06	733972	1.5423e+07	943237	480153	511280	752154	2.25661e+06	466462	1.31659e+06	964639	605960	575531	1.62603e+06	627480	633830	498083	614648	774784	3.73114e+06	512201	1.26031e+06	1.35065e+06	1.11434e+06
Com_1277_pos	L-Pyroglutamic acid	5-Oxoproline; Pidolic acid; Pyroglutamic acid; 5-Pyrrolidone-2-carboxylic acid; Pyroglutamate; 5-Oxo-L-proline; L-Pyroglutamic acid; L-5-Pyrrolidone-2-carboxylic acid	C5 H7 N O3	129.043	1.95	130.05	cpd:C01879	map00480 Glutathione metabolism	HMDB0000267	--	Organic acids and derivatives	Carboxylic acids and derivatives	Amino acids, peptides, and analogues	--	--	--	Full match	Full match	Full match	Organic acids and derivatives	Carboxylic acids and derivatives	Amino acids, peptides, and analogues	Alpha amino acids and derivatives	2.46824e+07	3.86235e+07	4.17271e+07	6.15498e+07	3.93625e+07	3.23094e+07	4.202e+07	2.95697e+07	3.25431e+07	5.61015e+07	2.3087e+07	4.32045e+07	3.64118e+07	3.6124e+07	4.20977e+07	5.02182e+07	2.30379e+08	4.29706e+07	5.92409e+07	3.55155e+07	5.52592e+07	3.2929e+07	5.4346e+07	8.60876e+07	3.20804e+07	4.0354e+07
Com_1461_pos	Carnosine	Carnosine; Nalpha-(beta-alanyl)-L-histidine	C9 H14 N4 O3	226.107	1.354	227.114	cpd:C00386	map00340 Histidine metabolism;map00410 beta-Alanine metabolism;map01100 Metabolic pathways	HMDB0000033	--	Organic acids and derivatives	Peptidomimetics	Hybrid peptides	--	--	--	Full match	Full match	Full match	Organic acids and derivatives	Peptidomimetics	Hybrid peptides	Hybrid peptides	1.2517e+07	9.60686e+07	4.08001e+07	7.62183e+07	1.2054e+07	1.37381e+07	2.4759e+07	1.70124e+07	3.63389e+07	8.15519e+06	1.02334e+07	1.60678e+07	2.34711e+07	2.77089e+07	1.59222e+07	1.37437e+07	2.05996e+07	5.65051e+07	7.95557e+06	1.75737e+07	1.28525e+07	1.88503e+08	1.28723e+07	1.75495e+07	4.66402e+07	6.24426e+07
Com_1594_pos	Enalaprilat	Enalaprilat; Enalaprilate	C18 H24 N2 O5	348.169	5.522	349.176	cpd:C11720	--	HMDB0041886	--	Organic acids and derivatives	Carboxylic acids and derivatives	Amino acids, peptides, and analogues	--	--	--	Full match	Full match	No results	Organic acids and derivatives	Carboxylic acids and derivatives	Amino acids, peptides, and analogues	Dipeptides	1.43356e+06	3.02279e+06	3.98233e+06	3.3344e+06	2.35416e+06	1.48821e+06	3.38144e+08	2.76828e+06	1.99309e+06	561874	725585	1.45542e+06	1.47948e+06	4.13685e+06	4.11354e+06	5.80941e+06	576357	4.87269e+06	5.5104e+06	2.46696e+06	2.07825e+06	2.81482e+06	3.66149e+06	782156	1.53477e+06	1.29504e+06
Com_1997_pos	4-Phenylbutyric acid	--	C10 H12 O2	164.084	6.936	165.091	--	--	HMDB0000543	--	Benzenoids	Benzene and substituted derivatives	-	--	--	--	Full match	Full match	Full match	Benzenoids	Benzene and substituted derivatives	Not available	Benzene and substituted derivatives	3.87691e+06	6.94094e+06	1.15566e+07	4.0349e+07	5.63704e+06	5.68834e+06	3.95218e+07	4.31873e+07	8.13562e+06	4.42172e+06	4.85155e+06	3.59275e+07	4.42621e+06	7.76768e+07	1.04774e+07	6.86793e+06	3.26305e+06	1.40844e+08	1.81748e+07	2.57453e+07	5.10531e+06	1.18989e+07	1.13854e+07	3.25788e+06	3.86971e+06	3.83496e+06
Com_2005_pos	Guanine	Guanine; 2-Amino-6-hydroxypurine	C5 H5 N5 O	151.05	4.331	152.057	cpd:C00242	map00230 Purine metabolism;map01100 Metabolic pathways	HMDB0000132	--	Organoheterocyclic compounds	Imidazopyrimidines	Purines and purine derivatives	--	--	--	Full match	Full match	Full match	Organoheterocyclic compounds	Imidazopyrimidines	Purines and purine derivatives	Purines and purine derivatives	2.80205e+08	9.17256e+07	3.06517e+08	7.80875e+07	9.99976e+07	1.33337e+08	2.88839e+08	7.78106e+07	5.89144e+08	1.34965e+08	7.60652e+07	2.29564e+08	1.31663e+08	4.58628e+08	3.49898e+08	7.87203e+08	1.43986e+08	3.57321e+08	5.42295e+08	8.03185e+08	1.28485e+08	2.91852e+08	6.57765e+08	5.00868e+08	3.37074e+08	2.76054e+08
Com_2056_pos	N-Acetylornithine	N-Acetylornithine; N2-Acetyl-L-ornithine	C7 H14 N2 O3	174.101	1.416	175.108	cpd:C00437	map00220 Arginine biosynthesis;map01100 Metabolic pathways;map01210 2-Oxocarboxylic acid metabolism;map01230 Biosynthesis of amino acids	HMDB0240589	--	Organic acids and derivatives	Carboxylic acids and derivatives	Amino acids, peptides, and analogues	--	--	--	Full match	Full match	Full match	Organic acids and derivatives	Carboxylic acids and derivatives	Amino acids, peptides, and analogues	N-acyl-alpha amino acids	7.46617e+07	3.90662e+07	3.4528e+07	1.07431e+08	3.11077e+08	3.12622e+08	9.71004e+07	1.22993e+08	2.44264e+07	3.5162e+07	4.25256e+07	1.01517e+08	4.42456e+07	1.66136e+08	2.75887e+08	6.58489e+07	7.50018e+07	7.53502e+07	1.07049e+08	8.22289e+07	3.81978e+07	8.13889e+07	5.48119e+07	6.65923e+07	5.66018e+07	1.00957e+08
Com_2445_pos	2-Hydroxyphenylalanine	--	C9 H11 N O3	181.074	5.545	182.082	--	--	HMDB0006050	--	Organic acids and derivatives	Carboxylic acids and derivatives	Amino acids, peptides, and analogues	--	--	--	Full match	Full match	Full match	Organic acids and derivatives	Carboxylic acids and derivatives	Amino acids, peptides, and analogues	Phenylalanine and derivatives	5.27806e+07	3.52114e+07	5.14039e+07	6.25706e+07	3.68694e+07	4.29034e+07	6.77105e+07	6.35087e+07	4.75421e+07	6.85089e+07	6.25565e+07	9.90234e+07	3.94372e+07	5.3538e+07	8.7804e+07	6.96878e+07	8.6455e+07	3.95913e+07	1.30162e+08	6.05187e+07	1.86934e+07	1.94863e+07	4.11762e+07	3.41908e+07	7.4201e+07	4.20013e+07
Com_2625_pos	2'-Deoxyadenosine	Deoxyadenosine; 2'-Deoxyadenosine	C10 H13 N5 O3	251.102	3.835	252.11	cpd:C00559	map00230 Purine metabolism;map01100 Metabolic pathways	HMDB0000101	--	Nucleosides, nucleotides, and analogues	Purine nucleosides	Purine 2'-deoxyribonucleosides	--	--	--	Full match	Full match	Full match	Nucleosides, nucleotides, and analogues	Purine nucleosides	Purine 2'-deoxyribonucleosides	Purine 2'-deoxyribonucleosides	7.19517e+07	8.66002e+07	3.28022e+08	7.33609e+07	3.85135e+07	3.96813e+07	1.18174e+08	1.13952e+08	5.18106e+08	5.43625e+07	6.70574e+07	2.44335e+08	1.20878e+08	4.55648e+08	2.44022e+08	1.50313e+08	4.70642e+07	2.72315e+07	4.26767e+08	1.23488e+08	3.5012e+07	3.49826e+07	8.4335e+08	2.41666e+08	6.67808e+07	8.63298e+07
Com_2754_pos	L-Aspartic acid	L-Aspartate; L-Aspartic acid; 2-Aminosuccinic acid; L-Asp	C4 H7 N O4	133.038	1.357	134.045	cpd:C00049	map00220 Arginine biosynthesis;map00250 Alanine, aspartate and glutamate metabolism;map00260 Glycine, serine and threonine metabolism;map00270 Cysteine and methionine metabolism;map00340 Histidine metabolism;map00410 beta-Alanine metabolism;map00760 Nicotinate and nicotinamide metabolism;map00770 Pantothenate and CoA biosynthesis;map00970 Aminoacyl-tRNA biosynthesis;map01100 Metabolic pathways	HMDB0000191	--	Organic acids and derivatives	Carboxylic acids and derivatives	Amino acids, peptides, and analogues	--	--	--	Full match	Full match	Full match	Organic acids and derivatives	Carboxylic acids and derivatives	Amino acids, peptides, and analogues	Aspartic acid and derivatives	5.05659e+07	3.53499e+07	4.416e+07	2.45512e+07	3.14731e+07	4.33278e+07	3.29235e+07	3.19627e+07	4.00726e+07	1.07529e+07	3.09468e+07	1.57393e+07	5.07797e+07	2.78135e+07	1.74543e+07	9.87718e+07	2.74396e+07	2.6709e+07	8.39095e+06	5.80874e+07	1.67427e+07	2.1648e+07	9.0141e+07	1.04808e+08	4.00284e+07	9.74883e+07
Com_2822_pos	(-)-Epigallocatechin	(-)-Epigallocatechin; Epigallocatechol	C15 H14 O7	306.074	4.815	307.082	cpd:C12136	--	HMDB0038361	--	Phenylpropanoids and polyketides	Flavonoids	Flavans	--	--	--	Full match	Full match	No results	Phenylpropanoids and polyketides	Flavonoids	Flavans	Epigallocatechins	564405	2.41364e+07	2.98119e+07	1.25245e+07	1.57873e+06	1.85197e+06	1.79501e+07	3.86648e+06	2.51214e+07	7.76913e+06	393208	4.3402e+06	1.87511e+07	7.28638e+06	9.83835e+06	481604	1.71725e+07	2.03376e+07	1.28828e+07	4.95787e+06	9.52197e+06	4.60045e+06	7.04496e+06	432510	8.56696e+07	2.02504e+06
Com_2851_pos	L-Saccharopine	N6-(L-1,3-Dicarboxypropyl)-L-lysine; Saccharopine; L-Saccharopine; N-[(S)-5-Amino-5-carboxypentyl]-L-glutamic acid	C11 H20 N2 O6	276.132	1.375	277.14	cpd:C00449	map00310 Lysine degradation;map01100 Metabolic pathways;map01230 Biosynthesis of amino acids	HMDB0000279	--	Organic acids and derivatives	Carboxylic acids and derivatives	Amino acids, peptides, and analogues	--	--	--	Full match	Full match	Full match	Organic acids and derivatives	Carboxylic acids and derivatives	Amino acids, peptides, and analogues	Glutamic acid and derivatives	5.18975e+06	1.1646e+07	1.78482e+07	1.6306e+07	1.05422e+07	1.00744e+07	1.1169e+07	1.8698e+07	2.04132e+07	4.99587e+07	1.94066e+07	1.37231e+07	2.05924e+08	1.96195e+07	1.22966e+07	6.66607e+06	3.00789e+07	1.93466e+07	1.42348e+07	1.22575e+07	2.61855e+07	2.11925e+07	1.39614e+07	6.1076e+07	1.25947e+07	1.09749e+07
Com_2958_pos	5-morpholino-2,4(1H,3H)-pyrimidinedione	--	C8 H11 N3 O3	197.08	4.025	198.088	--	--	--	--	--	--	--	--	--	--	Full match	Full match	Full match					7.13678e+06	4.32081e+07	2.10019e+07	2.45552e+07	9.57501e+06	6.46495e+06	4.35268e+06	1.2505e+07	4.84054e+07	8.75244e+06	3.03141e+07	4.3804e+06	1.05203e+07	1.1746e+07	1.47028e+07	1.18687e+07	4.3895e+07	8.88335e+08	6.10822e+06	6.25063e+06	6.37409e+06	4.31896e+07	1.57976e+07	3.58979e+07	3.40112e+06	1.67994e+07
Com_3032_pos	Scopoletin	Scopoletin	C10 H8 O4	192.043	5.484	193.05	cpd:C01752	--	HMDB0034344	--	Phenylpropanoids and polyketides	Coumarins and derivatives	Hydroxycoumarins	--	--	--	Full match	Full match	No results	Phenylpropanoids and polyketides	Coumarins and derivatives	Hydroxycoumarins	7-hydroxycoumarins	607541	5.81144e+06	2.34709e+06	6.8083e+06	3.53492e+06	2.26611e+06	2.11152e+06	1.94685e+06	1.241e+06	4.79893e+06	2.79904e+06	1.19736e+07	4.61706e+06	4.87027e+06	2.35466e+06	1.63746e+06	3.46717e+06	3.39888e+06	4.36367e+06	1.44809e+06	6.5308e+06	846902	2.56061e+06	3.16646e+06	3.4657e+06	2.13992e+06
Com_3349_pos	Riboflavin	Riboflavin; Lactoflavin; 7,8-Dimethyl-10-ribitylisoalloxazine; Vitamin B2	C17 H20 N4 O6	376.139	5.334	377.146	cpd:C00255	map00740 Riboflavin metabolism;map01100 Metabolic pathways;map04977 Vitamin digestion and absorption	HMDB0000244	--	Organoheterocyclic compounds	Pteridines and derivatives	Alloxazines and isoalloxazines	--	--	--	Full match	Full match	Full match	Organoheterocyclic compounds	Pteridines and derivatives	Alloxazines and isoalloxazines	Flavins	4.92974e+07	3.38376e+07	3.87715e+07	4.43552e+07	2.71583e+07	7.36239e+07	5.04217e+07	4.96298e+07	4.84895e+07	3.07707e+07	4.83864e+07	6.26164e+07	3.94397e+07	3.66605e+07	1.18843e+08	9.6117e+07	6.46347e+07	3.37828e+07	6.7781e+07	4.74419e+07	1.73003e+07	6.80181e+07	7.53914e+07	7.83125e+07	5.44444e+07	4.04226e+07
Com_3639_pos	Adenosine	Adenosine	C10 H13 N5 O4	267.097	3.415	268.104	cpd:C00212	map00230 Purine metabolism;map01100 Metabolic pathways;map04022 cGMP-PKG signaling pathway;map04024 cAMP signaling pathway;map04071 Sphingolipid signaling pathway;map04080 Neuroactive ligand-receptor interaction;map04270 Vascular smooth muscle contraction;map04923 Regulation of lipolysis in adipocytes;map04924 Renin secretion;map05012 Parkinson's disease;map05032 Morphine addiction;map05034 Alcoh…	HMDB0000050	--	Nucleosides, nucleotides, and analogues	Purine nucleosides	-	--	--	--	Full match	Full match	Full match	Nucleosides, nucleotides, and analogues	Purine nucleosides	Not available	Purine nucleosides	4.59752e+08	2.29238e+08	1.99713e+08	1.1157e+08	6.16486e+07	9.23669e+07	1.09958e+08	9.44054e+07	2.74712e+08	8.82017e+07	4.98008e+07	4.75226e+08	4.27521e+07	2.42353e+08	2.08479e+08	2.17831e+08	5.72433e+07	7.45654e+07	1.68546e+08	1.46083e+08	3.7091e+07	8.57089e+07	3.42357e+08	1.19583e+08	1.10044e+08	8.79519e+07
Com_3831_pos	Uracil	Uracil	C4 H4 N2 O2	112.027	2.66	113.035	cpd:C00106	map00240 Pyrimidine metabolism;map00410 beta-Alanine metabolism;map00770 Pantothenate and CoA biosynthesis;map01100 Metabolic pathways	HMDB0000300	--	Organoheterocyclic compounds	Diazines	Pyrimidines and pyrimidine derivatives	--	--	--	Full match	Full match	Full match	Organoheterocyclic compounds	Diazines	Pyrimidines and pyrimidine derivatives	Pyrimidones	4.38372e+08	3.65412e+08	7.64174e+08	4.15405e+08	4.35603e+08	5.42675e+08	6.64783e+08	4.44578e+08	7.75898e+08	3.93734e+08	3.10157e+08	6.28531e+08	4.81924e+08	8.6063e+08	6.69757e+08	3.99778e+08	4.63669e+08	4.79752e+08	1.00353e+09	6.28007e+08	2.99394e+08	3.93062e+08	3.42646e+08	3.966e+08	5.25715e+08	4.22477e+08
Com_3834_pos	Kynurenic acid	4-Hydroxy-2-quinolinecarboxylic acid; Kynurenic acid; Kynurenate	C10 H7 N O3	189.043	5.291	190.05	cpd:C01717	map00380 Tryptophan metabolism;map01100 Metabolic pathways	HMDB0000715	--	Organoheterocyclic compounds	Quinolines and derivatives	Quinoline carboxylic acids	--	--	--	Full match	Full match	Full match	Organoheterocyclic compounds	Quinolines and derivatives	Quinoline carboxylic acids	Quinoline carboxylic acids	5.15514e+07	2.90251e+07	7.84086e+07	2.61492e+07	7.58263e+07	2.57824e+07	1.09168e+07	1.32481e+08	1.59629e+07	2.04687e+07	3.86709e+07	1.23287e+08	4.47684e+07	1.54672e+07	8.41338e+07	4.48701e+07	3.81922e+07	3.11135e+07	6.92055e+07	1.91621e+08	5.02081e+06	7.57959e+06	2.27546e+07	8.41864e+07	7.49458e+07	1.58141e+07
Com_4438_pos	Adenine	Adenine; 6-Aminopurine	C5 H5 N5	135.055	1.758	136.062	cpd:C00147	map00230 Purine metabolism;map01100 Metabolic pathways	HMDB0000034	--	Organoheterocyclic compounds	Imidazopyrimidines	Purines and purine derivatives	--	--	--	Full match	Full match	Full match	Organoheterocyclic compounds	Imidazopyrimidines	Purines and purine derivatives	6-aminopurines	1.85697e+08	4.69435e+08	1.78263e+08	1.12847e+08	2.75282e+08	7.3809e+07	1.15047e+08	2.8213e+08	2.27812e+08	8.09155e+07	5.50129e+07	1.23612e+08	4.96444e+07	9.30973e+07	2.40642e+08	9.33181e+07	8.65314e+07	3.60945e+07	1.70208e+08	7.24146e+07	1.63823e+08	4.47175e+07	1.20717e+08	9.40532e+07	1.13742e+08	7.28816e+07
Com_4538_pos	Cytidine	Cytidine	C9 H13 N3 O5	243.086	1.722	244.093	cpd:C00475	map00240 Pyrimidine metabolism;map01100 Metabolic pathways	HMDB0000089	--	Nucleosides, nucleotides, and analogues	Pyrimidine nucleosides	-	--	--	--	Full match	Full match	Full match	Nucleosides, nucleotides, and analogues	Pyrimidine nucleosides	Not available	Pyrimidine nucleosides	2.16668e+08	6.06854e+07	9.83424e+07	4.72497e+07	3.6356e+07	1.81767e+07	4.81262e+07	3.47895e+07	5.23806e+07	3.46555e+07	3.46133e+07	1.3139e+08	3.59141e+07	6.87515e+07	5.84797e+07	1.53081e+07	9.90548e+07	1.01445e+08	5.80275e+07	4.25179e+07	3.1759e+07	1.89078e+07	3.6471e+07	6.76517e+07	1.62149e+08	9.41511e+07
Com_4808_pos	DL-Arginine	Amino acid(Arg-); Arginine; 2-Amino-5-guanidinovaleric acid	C6 H14 N4 O2	174.112	2.103	175.119	cpd:C02385	--	HMDB0251511	--	Organic acids and derivatives	Carboxylic acids and derivatives	Amino acids, peptides, and analogues	--	--	--	Full match	Full match	Full match	Organic acids and derivatives	Carboxylic acids and derivatives	Amino acids, peptides, and analogues	Arginine and derivatives	7.03947e+07	4.50077e+07	1.63802e+08	4.24752e+07	2.42675e+07	2.58608e+07	2.32334e+07	6.98708e+07	1.5978e+08	6.01424e+07	8.24239e+07	9.3069e+07	6.89177e+07	1.07761e+08	6.12977e+07	1.95149e+08	5.25785e+07	5.16709e+07	6.26833e+07	6.60008e+07	4.25502e+07	2.39303e+07	1.39586e+08	1.00587e+08	5.00758e+07	1.78911e+08
Com_4908_pos	Inosine	Inosine	C10 H12 N4 O5	268.081	3.546	269.088	cpd:C00294	map00230 Purine metabolism;map01100 Metabolic pathways	HMDB0000195	--	Nucleosides, nucleotides, and analogues	Purine nucleosides	-	--	--	--	Full match	Full match	Full match	Nucleosides, nucleotides, and analogues	Purine nucleosides	Not available	Purine nucleosides	1.1518e+08	4.34236e+07	1.10033e+08	1.43494e+08	6.68428e+06	8.38423e+07	1.48149e+08	1.74207e+07	2.28411e+08	9.70655e+07	8.26868e+06	5.51893e+08	2.19813e+07	2.30298e+08	1.27549e+08	8.31966e+07	8.93202e+06	1.59852e+08	2.43928e+08	6.85671e+07	6.13916e+06	9.23567e+07	7.71551e+07	3.94933e+07	4.16972e+07	1.39328e+08
Com_5094_pos	Formononetin	Formononetin	C16 H12 O4	268.074	6.229	269.081	cpd:C00858	--	HMDB0005808	LMPK12050037	Phenylpropanoids and polyketides	Isoflavonoids	O-methylated isoflavonoids	Polyketides [PK]	Flavonoids [PK12]	Isoflavonoids [PK1205]	Full match	Full match	No results	Phenylpropanoids and polyketides	Isoflavonoids	O-methylated isoflavonoids	4'-O-methylisoflavones	827362	3.10858e+07	2.58872e+06	1.03468e+06	271007	3.52777e+06	1.94094e+07	1.46748e+06	286717	1.28704e+06	8.64758e+06	1.08046e+08	346855	8.05012e+06	2.92131e+06	97416	2.27108e+06	5.28681e+06	460465	783523	6.58858e+06	2.57806e+07	725664	808589	331014	687175
Com_5910_pos	Pyridoxine	Pyridoxine; Pyridoxol	C8 H11 N O3	169.074	2.245	170.081	cpd:C00314	map00750 Vitamin B6 metabolism;map01100 Metabolic pathways	HMDB0000239	--	Organoheterocyclic compounds	Pyridines and derivatives	Pyridoxines	--	--	--	Full match	Full match	Full match	Organoheterocyclic compounds	Pyridines and derivatives	Pyridoxines	Pyridoxines	1.99848e+07	3.92624e+07	5.57806e+07	2.39296e+07	3.22659e+07	2.84998e+07	3.23844e+07	3.29346e+07	2.87333e+07	3.6683e+07	2.34341e+07	6.0515e+07	5.21715e+07	4.68845e+07	3.83027e+07	4.69586e+07	3.52943e+07	5.00896e+07	2.277e+08	1.05233e+08	6.68563e+07	5.66574e+07	9.28116e+07	4.55309e+07	3.11262e+07	3.00919e+07
Com_9193_pos	L-Tyrosine methyl ester	L-Tyrosine methyl ester	C10 H13 N O3	195.09	4.978	196.097	cpd:C03404	--	HMDB0029217	--	Organic acids and derivatives	Carboxylic acids and derivatives	Amino acids, peptides, and analogues	--	--	--	Full match	Full match	Full match	Organic acids and derivatives	Carboxylic acids and derivatives	Amino acids, peptides, and analogues	Tyrosine and derivatives	1.1097e+07	1.63444e+07	1.59579e+07	1.71158e+07	2.81995e+07	9.66378e+06	7.96884e+06	1.01526e+07	1.52843e+07	8.59789e+06	9.3338e+06	2.35903e+07	1.6209e+07	1.41569e+07	1.05297e+07	8.08602e+06	9.34487e+06	1.0261e+07	1.47499e+07	9.37681e+06	1.33028e+07	2.03313e+07	1.13436e+07	1.60482e+07	1.21808e+07	6.97244e+06
Com_10341_pos	5'-S-Methyl-5'-thioadenosine	5'-Methylthioadenosine; Methylthioadenosine; S-Methyl-5'-thioadenosine; 5-Methylthioadenosine; 5'-Deoxy-5'-(methylthio)adenosine; Thiomethyladenosine; MTA	C11 H15 N5 O3 S	297.09	5.179	298.097	cpd:C00170	map00270 Cysteine and methionine metabolism;map01100 Metabolic pathways	HMDB0001173	--	Nucleosides, nucleotides, and analogues	5'-deoxyribonucleosides	5'-deoxy-5'-thionucleosides	--	--	--	Full match	Full match	Full match	Nucleosides, nucleotides, and analogues	5'-deoxyribonucleosides	5'-deoxy-5'-thionucleosides	5'-deoxy-5'-thionucleosides	2.75602e+07	4.80346e+06	571237	4.28439e+06	1.06967e+06	1.83458e+06	610491	517895	7.67846e+06	1.09454e+06	5.06022e+06	4.68075e+06	2.42205e+06	6.05599e+06	622824	947421	2.08984e+06	626919	1.49314e+06	1.08028e+06	1.15051e+06	568964	683270	2.35311e+07	5.64417e+06	504073
Com_10798_pos	Argininosuccinic acid	N-(L-Arginino)succinate; 2-(Nomega-L-Arginino)succinate; L-Argininosuccinate; L-Argininosuccinic acid; L-Arginosuccinic acid	C10 H18 N4 O6	290.123	1.368	291.13	cpd:C03406	map00220 Arginine biosynthesis;map00250 Alanine, aspartate and glutamate metabolism;map01100 Metabolic pathways;map01230 Biosynthesis of amino acids	HMDB0000052	--	Organic acids and derivatives	Carboxylic acids and derivatives	Amino acids, peptides, and analogues	--	--	--	Full match	Full match	Full match	Organic acids and derivatives	Carboxylic acids and derivatives	Amino acids, peptides, and analogues	Aspartic acid and derivatives	1.1467e+07	7.17318e+06	9.34725e+06	7.51794e+06	8.04907e+06	1.16766e+07	1.04613e+07	7.53724e+06	8.64077e+06	1.4802e+07	1.54954e+07	3.44958e+07	2.0824e+07	1.2063e+07	6.44267e+06	1.8724e+07	1.09633e+07	1.20496e+07	4.20899e+06	1.37896e+07	3.31779e+07	4.74937e+06	3.29796e+07	1.89127e+07	1.372e+07	2.28814e+07
Com_16785_pos	L-Dopa	3,4-Dihydroxy-L-phenylalanine; L-Dopa; 3-Hydroxy-L-tyrosine; L-beta-(3,4-Dihydroxyphenyl)alanine; Levodopa; Dihydroxy-L-phenylalanine	C9 H11 N O4	197.069	2.002	198.076	cpd:C00355	map00350 Tyrosine metabolism;map01100 Metabolic pathways;map04728 Dopaminergic synapse;map04917 Prolactin signaling pathway;map05012 Parkinson's disease;map05030 Cocaine addiction;map05031 Amphetamine addiction;map05034 Alcoholism	HMDB0000181	--	Organic acids and derivatives	Carboxylic acids and derivatives	Amino acids, peptides, and analogues	--	--	--	Full match	Full match	Full match	Organic acids and derivatives	Carboxylic acids and derivatives	Amino acids, peptides, and analogues	Tyrosine and derivatives	8.13628e+06	5.09475e+07	1.38425e+07	9.50586e+06	1.49995e+07	7.37592e+06	1.29629e+07	1.22254e+07	1.37291e+07	1.37566e+07	8.4848e+06	1.72439e+07	7.04521e+07	1.36718e+07	8.68504e+06	6.87991e+06	7.15393e+06	1.02747e+07	1.38008e+07	1.44102e+07	1.70182e+07	6.87601e+06	1.5611e+07	1.18751e+07	8.98401e+06	8.68468e+06
Com_19754_pos	1-Methyladenosine	1-Methyladenosine	C11 H15 N5 O4	281.113	2.289	282.12	cpd:C02494	--	HMDB0003331	--	Nucleosides, nucleotides, and analogues	Purine nucleosides	-	--	--	--	Full match	Full match	Full match	Nucleosides, nucleotides, and analogues	Purine nucleosides	Not available	Purine nucleosides	1.72625e+06	3.56726e+06	8.98917e+06	7.24706e+06	1.51111e+07	2.74733e+06	9.21309e+06	3.24367e+06	1.88456e+07	2.59045e+07	5.38942e+06	1.56335e+07	3.46506e+07	1.06538e+07	8.45713e+06	1.40108e+07	4.87758e+07	1.06369e+07	1.51974e+07	9.46423e+06	2.2883e+06	8.21002e+06	3.52666e+07	2.79049e+07	8.03124e+06	1.14564e+07
Com_32642_pos	2-(1H-indol-3-yl)acetic acid	--	C10 H9 N O2	175.064	5.406	176.071	--	--	HMDB0000197	--	Organoheterocyclic compounds	Indoles and derivatives	Indolyl carboxylic acids and derivatives	--	--	--	Full match	Full match	Full match					3.28935e+06	2.69034e+06	4.57101e+06	2.21679e+06	5.63891e+06	3.48708e+06	2.18242e+06	6.66819e+06	2.6733e+06	4.0032e+06	1.51521e+06	5.42492e+06	4.54601e+06	2.75669e+06	5.98827e+06	2.88017e+06	5.25939e+06	2.6056e+06	6.27147e+06	4.98567e+06	2.99935e+06	1.36183e+06	1.53254e+06	1.28353e+07	4.35617e+06	2.25355e+06
Com_10_pos	Solanidine	Solanidine	C27 H43 N O	397.334	5.878	398.342	cpd:C06543	--	HMDB0003236	LMST01150007	Lipids and lipid-like molecules	Steroids and steroid derivatives	Steroidal alkaloids	Sterol Lipids [ST]	Sterols [ST01]	Solanidines and alkaloid derivatives [ST0115]	Full match	No results	No results	Lipids and lipid-like molecules	Steroids and steroid derivatives	Steroidal alkaloids	Solanidines and derivatives	1.57721e+07	4.52202e+09	2.62946e+06	3.0749e+07	1.79428e+07	8.06302e+06	6.86362e+07	1.05765e+08	1.20237e+10	666478	455896	7.93914e+08	1.93462e+06	8.84655e+08	3.78712e+06	1.21779e+06	1.64388e+06	8.21163e+06	6.36354e+06	2.5487e+07	604063	5.29621e+07	2.40015e+09	730104	310949	1.34218e+07
Com_18_pos	Oleamide	Oleamide; Oleyl amide; (Z)-9-Octadecenamide	C18 H35 N O	281.272	9.95	304.261	cpd:C19670	--	HMDB0002117	LMFA08010004	Lipids and lipid-like molecules	Fatty Acyls	Fatty amides	Fatty Acyls [FA]	Fatty amides [FA08]	Primary amides [FA0801]	Full match	No results	No results	Lipids and lipid-like molecules	Fatty Acyls	Fatty amides	Fatty amides	9.34247e+09	3.82073e+10	1.40839e+10	1.6214e+10	2.37278e+10	2.07003e+10	2.48263e+10	3.07698e+10	1.3268e+10	3.14059e+10	1.05807e+10	2.60751e+10	2.41758e+10	1.58037e+10	2.58644e+10	1.85023e+10	2.4167e+10	1.87867e+10	1.99534e+10	1.41395e+10	2.1682e+10	1.05854e+10	1.98e+10	2.53478e+10	2.19622e+10	2.10278e+10
Com_22_pos	Cryptotanshinone	--	C19 H20 O3	296.137	5.229	297.145	--	--	HMDB0035220	--	Lipids and lipid-like molecules	Prenol lipids	Diterpenoids	--	--	--	Invalid mass	No results	No results	Lipids and lipid-like molecules	Prenol lipids	Diterpenoids	Tanshinones, isotanshinones, and derivatives	1.29991e+07	2.17985e+07	2.47092e+07	2.36326e+08	5.97414e+09	1.73166e+08	3.39314e+07	4.04414e+07	3.06781e+07	2.29785e+07	2.4993e+07	1.75034e+07	5.60886e+09	2.31402e+07	9.76333e+07	1.66997e+09	3.79962e+07	3.28667e+07	1.1299e+07	5.44596e+08	1.61753e+08	7.98862e+09	6.31664e+08	3.41659e+07	9.67477e+06	1.36916e+08
Com_23_pos	Monoolein	--	C21 H40 O4	356.293	10.007	379.282	--	--	HMDB0254854	--	Lipids and lipid-like molecules	Glycerolipids	Monoradylglycerols	--	--	--	Full match	No results	Full match	Lipids and lipid-like molecules	Glycerolipids	Monoradylglycerols	1-monoacylglycerols	1.87914e+07	2.21089e+09	3.6228e+08	7.20099e+08	1.73346e+10	2.63348e+08	3.09376e+08	5.47055e+08	1.54542e+09	9.44071e+08	7.47145e+08	2.9125e+08	4.46618e+08	3.68968e+09	4.64361e+08	1.03888e+08	1.73091e+09	8.16033e+08	2.45434e+08	3.07583e+08	2.72604e+08	1.55042e+09	6.87065e+08	1.1249e+08	1.63123e+08	4.17313e+08
Com_34_pos	Acetylcholine	Acetylcholine; O-Acetylcholine	C7 H15 N O2	145.11	1.403	146.118	cpd:C01996	map00564 Glycerophospholipid metabolism;map04024 cAMP signaling pathway;map04080 Neuroactive ligand-receptor interaction;map04721 Synaptic vesicle cycle;map04725 Cholinergic synapse;map04742 Taste transduction;map04810 Regulation of actin cytoskeleton;map04911 Insulin secretion;map04970 Salivary secretion;map04971 Gastric acid secretion;map04972 Pancreatic secretion;map04976 Bile secretion;map050…	HMDB0000895	--	Organic nitrogen compounds	Organonitrogen compounds	Quaternary ammonium salts	--	--	--	Full match	No results	No results	Organic nitrogen compounds	Organonitrogen compounds	Quaternary ammonium salts	Acyl cholines	4.12978e+08	7.32297e+08	1.38081e+09	1.73102e+09	1.66006e+09	7.38809e+08	3.46098e+09	1.69563e+09	3.06412e+09	1.16789e+09	1.8479e+09	1.24966e+09	4.44174e+08	1.52204e+09	1.38476e+08	3.28957e+09	2.15044e+09	8.1757e+08	1.25278e+09	1.80532e+09	2.19724e+08	5.40746e+09	7.302e+08	6.94237e+08	1.59416e+09	1.09126e+09
Com_38_pos	Berberine	Berberine; Umbellatine	C20 H17 N O4	335.116	5.486	336.123	cpd:C00757	map04152 AMPK signaling pathway	HMDB0003409	--	Alkaloids and derivatives	Protoberberine alkaloids and derivatives	-	--	--	--	Full match	No results	No results	Alkaloids and derivatives	Protoberberine alkaloids and derivatives	Not available	Protoberberine alkaloids and derivatives	1.49788e+06	1.02873e+06	1.42515e+06	1.10514e+06	4.13394e+08	930273	1.06278e+06	1.43593e+06	1.51864e+06	927254	1.23169e+06	1.6418e+06	4.39111e+06	1.35342e+06	1.09234e+06	3.20227e+06	1.17032e+06	1.15264e+06	2.11182e+07	1.1131e+06	1.25611e+06	930844	1.44344e+06	1.18369e+06	1.14988e+06	994520
Com_40_pos	N-Desmethylvenlafaxine	--	C16 H25 N O2	263.189	6.76	264.196	--	--	HMDB0013892	--	Benzenoids	Phenol ethers	Anisoles	--	--	--	Full match	No results	No results	Benzenoids	Phenol ethers	Anisoles	Anisoles	2.4219e+06	5.25622e+07	828681	1.76421e+07	1.0904e+06	7.86905e+06	2.42402e+06	7.01406e+06	1.53196e+07	4.33786e+06	1.17989e+10	5.00946e+06	977026	3.45511e+07	1.17611e+06	996904	944508	1.25605e+06	2.92441e+06	584089	1.94222e+07	3.02478e+07	1.55075e+06	4.02009e+07	2.75146e+06	1.23087e+06
Com_48_pos	2-hydroxy-6-[(8Z,11Z)-pentadeca-8,11,14-trien-1-yl]benzoic acid	--	C22 H30 O3	342.217	8.039	343.224	--	--	--	--	--	--	--	--	--	--	Invalid mass	No results	No results					5.34967e+07	6.17235e+08	5.42344e+07	4.2385e+07	1.44997e+08	1.16222e+07	2.88825e+07	5.29611e+07	9.89862e+07	3.73313e+07	5.03174e+06	2.87742e+07	2.78301e+07	7.00813e+07	5.07273e+07	1.18579e+08	1.19922e+07	5.68949e+07	1.65509e+07	2.16349e+07	9.69387e+07	2.39581e+07	7.65638e+06	4.06297e+06	5.23871e+06	9.37628e+06
Com_73_pos	All-Trans-13,14-Dihydroretinol	all-trans-13,14-Dihydroretinol; 13,14-Dihydroretinol	C20 H32 O	288.245	8.061	289.253	cpd:C15492	map00830 Retinol metabolism	HMDB0011618	LMPR01090047	Lipids and lipid-like molecules	Prenol lipids	Retinoids	Prenol Lipids [PR]	Isoprenoids [PR01]	Retinoids [PR0109]	No results	No results	Full match					4.4749e+08	6.69397e+08	3.26896e+08	5.43489e+08	6.41141e+07	3.5539e+07	3.35946e+06	1.16003e+08	9.73293e+07	1.0175e+08	5.48613e+07	5.76553e+07	7.70943e+07	1.9772e+08	3.06571e+07	1.52405e+09	4.76862e+07	4.43987e+08	2.64325e+07	1.23491e+08	5.24417e+08	3.58742e+07	1.00094e+08	1.14805e+08	1.2392e+06	1.01299e+07
Com_76_pos	16(R)-HETE	16(R)-HETE; (5Z,8Z,11Z,14Z)-(16R)-16-Hydroxyeicosa-5,8,11,14-tetraenoic acid; (5Z,8Z,11Z,14Z)-(16R)-16-Hydroxyicosa-5,8,11,14-tetraenoic acid	C20 H32 O3	342.217	7.329	343.224	cpd:C14778	map00590 Arachidonic acid metabolism	HMDB0004680	--	Lipids and lipid-like molecules	Fatty Acyls	Eicosanoids	--	--	--	Invalid mass	No results	No results	Lipids and lipid-like molecules	Fatty Acyls	Eicosanoids	Hydroxyeicosatetraenoic acids	3.48953e+08	9.77072e+08	9.93009e+08	2.55602e+09	7.47924e+07	9.35481e+07	3.40975e+07	3.80883e+08	8.67751e+07	1.0641e+08	4.94325e+07	3.03336e+08	3.45874e+07	3.63829e+08	1.53588e+08	1.83338e+09	1.39623e+07	1.46966e+08	2.5292e+07	8.95138e+07	1.98297e+08	3.28873e+07	9.41097e+07	8.12982e+07	4.02259e+06	3.90609e+06
Com_86_pos	Febuxostat	--	C16 H16 N2 O3 S	316.088	6.949	317.095	--	--	HMDB0252185	--	Organoheterocyclic compounds	Azoles	Thiazoles	--	--	--	Full match	No results	No results					426348	2.09153e+06	2.94352e+06	580513	447265	1.06651e+06	664654	409169	290843	2.97653e+09	762963	647599	569680	4.14088e+09	6.35686e+06	6.68653e+09	536842	570602	979191	558811	1.25774e+07	681095	337104	3.17893e+09	385059	1.17538e+09
Com_87_pos	6-Methylquinoline	--	C10 H9 N	143.074	5.22	144.081	--	--	HMDB0033115	--	Organoheterocyclic compounds	Quinolines and derivatives	-	--	--	--	Full match	No results	No results	Organoheterocyclic compounds	Quinolines and derivatives	Not available	Quinolines and derivatives	2.15995e+08	6.22474e+07	8.4741e+07	7.76444e+07	1.37778e+08	7.1999e+08	2.05074e+08	1.5568e+08	4.77895e+07	8.27313e+08	3.47595e+09	2.22391e+07	2.90156e+09	5.34819e+07	6.1211e+07	5.16319e+08	1.55433e+09	4.96354e+07	3.58551e+07	7.19232e+07	1.32676e+09	3.02577e+08	8.7243e+07	4.29919e+08	3.18531e+08	2.58087e+08
Com_92_pos	CAR 13:0	--	C20 H40 N O4	357.288	7.187	358.295	--	--	--	--	--	--	--	--	--	--	No results	Invalid mass	No results					4.75918e+09	7.91738e+07	1.27563e+06	4.40314e+07	1.69662e+08	1.41488e+08	1.0695e+06	5.95978e+07	4.2371e+06	4.39934e+07	1.72892e+08	1.12352e+06	1.57206e+08	1.4897e+07	2.81842e+07	5.01192e+08	1.74439e+07	2.88489e+08	1.65277e+07	3.05684e+08	6.26337e+07	6.16355e+07	1.31858e+08	2.15044e+08	2.27785e+08	8.57732e+07
Com_98_pos	Fenpropimorph	Fenpropimorph	C20 H33 N O	303.254	10.036	304.261	cpd:C18787	--	HMDB0037270	--	Benzenoids	Benzene and substituted derivatives	Phenylpropanes	--	--	--	Invalid mass	No results	No results	Benzenoids	Benzene and substituted derivatives	Phenylpropanes	Phenylpropanes	1.51623e+09	9.03086e+09	1.40839e+10	3.75222e+09	5.33195e+09	5.20047e+09	4.84183e+09	7.01202e+09	1.3268e+10	6.66745e+09	1.05807e+10	4.54313e+09	5.44665e+09	3.05039e+09	5.60166e+09	3.85644e+09	5.00457e+09	3.8774e+09	1.99534e+10	1.41395e+10	2.1682e+10	2.14007e+09	6.17152e+09	4.96136e+09	4.36647e+09	4.79578e+09
Com_106_pos	Palmitic Acid	Hexadecanoic acid; Hexadecanoate; Hexadecylic acid; Palmitic acid; Palmitate; Cetylic acid	C16 H32 O2	273.267	6.744	274.274	cpd:C00249	map00061 Fatty acid biosynthesis;map00062 Fatty acid elongation;map00071 Fatty acid degradation;map01040 Biosynthesis of unsaturated fatty acids;map01100 Metabolic pathways;map01212 Fatty acid metabolism	HMDB0000220	LMFA01010001	Lipids and lipid-like molecules	Fatty Acyls	Fatty acids and conjugates	Fatty Acyls [FA]	Fatty Acids and Conjugates [FA01]	Straight chain fatty acids [FA0101]	Invalid mass	No results	No results	Lipids and lipid-like molecules	Fatty Acyls	Fatty acids and conjugates	Long-chain fatty acids	1.39204e+09	3.504e+09	2.64629e+09	7.20415e+08	3.47485e+09	2.48e+09	3.09609e+09	3.44541e+09	1.00464e+09	4.41713e+09	2.44102e+09	3.83649e+09	3.04013e+09	2.44112e+09	3.62833e+09	3.67312e+09	3.20469e+09	2.75366e+09	2.52766e+09	1.35055e+09	2.9299e+09	9.52117e+08	1.98025e+09	4.30916e+09	3.40549e+09	3.25884e+09
Com_109_pos	Oleoyl ethylamide	--	C20 H39 N O	309.303	10.792	332.292	--	--	--	--	--	--	--	--	--	--	Full match	No results	No results	Lipids and lipid-like molecules	Fatty Acyls	Fatty amides	N-acyl amines	3.02494e+08	2.28556e+09	1.84528e+08	5.84868e+08	2.87675e+09	5.93759e+08	5.09872e+08	8.50785e+08	3.29774e+08	9.86286e+08	8.80246e+07	9.35397e+08	9.85367e+08	8.29877e+08	1.98641e+09	3.26095e+08	6.55346e+08	4.96967e+08	6.69875e+08	2.19192e+08	3.88741e+08	2.3885e+08	1.6296e+09	9.13106e+08	8.49756e+08	1.1514e+09
Com_126_pos	Hexadecanamide	--	C16 H33 N O	255.256	9.722	278.246	--	--	HMDB0012273	LMFA08010009	Lipids and lipid-like molecules	Fatty Acyls	Fatty amides	Fatty Acyls [FA]	Fatty amides [FA08]	Primary amides [FA0801]	Full match	No results	No results	Lipids and lipid-like molecules	Fatty Acyls	Fatty amides	Fatty amides	3.36233e+08	3.36137e+09	1.30745e+09	1.67485e+09	2.43068e+09	1.39319e+09	2.46568e+09	1.9665e+09	9.04419e+08	2.59726e+09	7.26604e+08	1.6346e+09	1.30625e+09	1.50704e+09	2.04575e+09	9.84339e+08	1.87624e+09	1.41891e+09	1.58699e+09	8.50294e+08	1.45092e+09	8.02773e+08	1.21215e+09	2.28238e+09	1.3507e+09	1.89873e+09
Com_132_pos	Styrene	Styrene; Phenylethylene	C8 H8	104.063	5.125	105.07	cpd:C07083	map01100 Metabolic pathways	HMDB0034240	--	Benzenoids	Benzene and substituted derivatives	Styrenes	--	--	--	No results	No results	Full match	Benzenoids	Benzene and substituted derivatives	Styrenes	Styrenes	3.17231e+07	6.23605e+06	1.43933e+07	9.8972e+06	2.75002e+07	6.51386e+08	1.96159e+07	1.87096e+07	3.7645e+06	1.37793e+08	6.36293e+08	4.67841e+06	5.54864e+08	5.99023e+06	6.09018e+06	5.59825e+07	2.00316e+08	2.07566e+07	6.90318e+07	4.71958e+06	1.83139e+08	1.46966e+09	7.84794e+06	3.32592e+07	2.58184e+07	5.42809e+07
Com_142_pos	LPC 16:0-SN1	--	C24 H50 N O7 P	495.333	9.446	496.34	--	--	--	--	--	--	--	--	--	--	No results	Full match	Full match					3.05332e+06	4.04207e+08	2.10413e+08	4.83962e+07	8.14715e+08	8.57063e+07	8.39485e+07	3.96472e+08	2.61406e+07	3.47537e+08	5.35027e+08	4.02621e+07	1.50375e+09	1.76544e+08	9.58179e+07	8.21416e+07	6.61492e+08	2.50901e+08	3.00353e+07	2.10958e+09	4.40237e+08	1.06686e+08	5.11798e+07	2.07379e+07	1.3225e+08	3.51329e+08
Com_168_pos	1-Palmitoylglycerol	--	C19 H38 O4	330.277	9.932	353.266	--	--	HMDB0245964	--	Lipids and lipid-like molecules	Glycerolipids	Monoradylglycerols	--	--	--	Full match	No results	Full match	Lipids and lipid-like molecules	Glycerolipids	Monoradylglycerols	1-monoacylglycerols	6.83948e+07	6.68128e+08	3.157e+08	2.79489e+09	3.88967e+08	1.04301e+09	2.86679e+08	4.53821e+08	2.82034e+08	4.03803e+08	3.07613e+08	4.08729e+08	5.39249e+08	5.77787e+08	4.0783e+08	1.20956e+09	1.17536e+09	5.4738e+08	2.9463e+08	4.50104e+08	1.92327e+09	4.20811e+08	6.95551e+08	6.96758e+08	6.37229e+08	4.61848e+08
Com_181_pos	2-Oxindole	Indolin-2-one	C8 H7 N O	133.053	5.628	134.06	cpd:C12312	--	HMDB0244886	--	Organoheterocyclic compounds	Indoles and derivatives	Hydroxyindoles	--	--	--	Full match	No results	Full match	Organoheterocyclic compounds	Indoles and derivatives	Indolines	Indolines	7.0629e+06	2.57687e+06	5.66682e+06	6.38661e+06	1.54581e+07	1.53646e+07	2.81016e+07	5.97289e+06	2.93222e+08	3.30455e+06	3.18387e+06	2.71478e+08	8.77705e+06	1.21383e+07	2.60748e+07	2.20092e+07	3.25709e+06	1.50932e+07	8.20223e+07	9.20262e+06	2.50276e+06	3.17144e+07	9.24966e+06	4.84784e+06	1.34625e+07	8.35047e+06
Com_193_pos	LPC 18:2-SN1	--	C26 H50 N O7 P	519.333	9.096	520.34	--	--	--	--	--	--	--	--	--	--	No results	Full match	Full match					311132	1.13078e+08	8.29623e+07	1.13716e+07	1.64561e+08	2.97919e+06	5.88275e+06	1.09199e+07	9.90415e+06	8.56875e+06	2.43182e+07	2.97498e+06	2.38397e+07	6.26125e+07	1.75288e+07	3.52246e+06	5.84591e+07	5.48844e+06	1.4141e+07	2.14981e+07	1.81864e+09	2.98591e+07	6.16144e+06	7.98817e+06	6.1044e+06	1.20418e+07
Com_214_pos	tert-Butyl N-[1-(aminocarbonyl)-3-methylbutyl]carbamate	--	C11 H22 N2 O3	230.163	5.127	231.171	--	--	--	--	--	--	--	--	--	--	Full match	No results	No results	Organic acids and derivatives	Carboxylic acids and derivatives	Amino acids, peptides, and analogues	Leucine and derivatives	6.89141e+08	2.69545e+08	2.38259e+08	3.54813e+08	1.29618e+08	8.56038e+08	6.32482e+08	2.87239e+08	1.1647e+09	2.61054e+08	2.99216e+08	7.15407e+08	8.27393e+08	8.12785e+08	5.04437e+08	8.38133e+08	2.41422e+08	9.56229e+08	4.50288e+08	1.23023e+09	1.65562e+08	5.55929e+08	7.80291e+08	9.48493e+08	1.681e+08	6.91962e+08
Com_219_pos	Prolylleucine	--	C11 H20 N2 O3	228.148	2.061	229.155	--	--	HMDB0253028	--	Organic acids and derivatives	Carboxylic acids and derivatives	Amino acids, peptides, and analogues	--	--	--	Full match	No results	Full match	Organic acids and derivatives	Carboxylic acids and derivatives	Amino acids, peptides, and analogues	Dipeptides	4.88888e+08	5.55395e+09	2.29274e+08	3.30764e+09	1.337e+09	2.04537e+09	1.86246e+10	6.41517e+08	9.1741e+07	1.70104e+09	1.07004e+10	3.05225e+07	7.22112e+09	2.855e+08	6.09413e+07	1.15658e+10	1.01603e+10	1.17981e+10	2.10541e+07	8.76988e+07	4.34109e+09	1.15225e+08	2.84358e+07	7.38252e+09	6.3799e+08	7.17591e+09
Com_223_pos	DL-Stachydrine	--	C7 H13 N O2	143.095	1.424	144.102	--	--	--	--	--	--	--	--	--	--	Full match	No results	No results	Organic acids and derivatives	Carboxylic acids and derivatives	Amino acids, peptides, and analogues	Proline and derivatives	1.32797e+09	3.18974e+08	3.98973e+08	2.85543e+08	2.78299e+08	9.12478e+07	4.43431e+07	7.17615e+08	4.83471e+08	7.43065e+07	8.58529e+07	6.07592e+08	1.82789e+08	3.05447e+08	3.6683e+08	2.0218e+08	3.7566e+08	5.49734e+08	6.01913e+08	2.54872e+08	1.50829e+09	1.52548e+08	1.27006e+09	8.97175e+08	2.50113e+08	1.99421e+08
Com_235_pos	N'1-[1-(2-hydroxyphenyl)ethylidene]-3-methoxybenzene-1-carbohydrazide	--	C16 H16 N2 O3	284.116	5.51	285.124	--	--	--	--	--	--	--	--	--	--	Full match	No results	No results					8.25864e+06	1.26473e+07	9.36864e+06	7.63304e+06	2.2322e+07	1.34335e+07	1.40917e+07	1.37084e+07	1.23178e+07	2.0345e+07	2.98156e+06	1.27343e+07	2.0028e+07	1.11414e+07	2.76973e+07	2.04494e+09	1.34379e+07	1.87691e+07	7.29486e+06	1.62709e+07	7.68698e+07	9.41342e+06	4.6527e+08	2.83097e+07	1.56724e+07	1.26314e+07
Com_261_pos	Tiglic acid	Tiglic acid; (E)-2,3-Dimethylacrylic acid	C5 H8 O2	100.052	1.416	101.06	cpd:C08279	--	HMDB0001470	LMFA01020030	Lipids and lipid-like molecules	Fatty Acyls	Fatty acids and conjugates	Fatty Acyls [FA]	Fatty Acids and Conjugates [FA01]	Branched fatty acids [FA0102]	Full match	No results	Full match	Lipids and lipid-like molecules	Fatty Acyls	Fatty acids and conjugates	Methyl-branched fatty acids	6.13487e+08	5.40726e+08	6.78368e+08	2.66204e+08	4.56475e+08	4.40553e+08	4.93345e+07	7.69632e+08	3.63069e+08	3.98396e+08	7.96983e+08	5.07296e+08	3.29848e+08	4.83855e+07	3.04421e+08	1.32209e+08	1.25942e+09	5.50236e+08	2.69315e+07	9.84156e+08	1.14841e+08	1.31417e+08	1.00566e+08	9.07646e+07	7.06009e+08	6.76539e+08
Com_263_pos	N-Acetylputrescine	N-Acetylputrescine	C6 H14 N2 O	130.111	1.433	131.118	cpd:C02714	map00330 Arginine and proline metabolism;map01100 Metabolic pathways	HMDB0002064	--	Organic acids and derivatives	Carboximidic acids and derivatives	Carboximidic acids	--	--	--	Full match	No results	No results	Organic acids and derivatives	Carboximidic acids and derivatives	Carboximidic acids	Carboximidic acids	3.05569e+08	1.85554e+08	3.51973e+08	1.53936e+09	2.38779e+08	1.05903e+09	5.339e+07	4.21493e+08	1.25199e+09	4.22807e+08	2.01829e+09	3.25159e+08	3.82792e+08	3.49046e+08	1.13371e+08	7.38884e+08	6.87596e+08	5.84216e+08	4.83908e+07	3.1268e+08	3.0165e+08	1.73495e+09	1.61769e+08	5.00574e+07	7.8387e+08	6.72542e+07
Com_271_pos	Indole-3-acrylic acid	--	C11 H9 N O2	187.064	5.196	188.071	--	--	HMDB0000734	--	Organoheterocyclic compounds	Indoles and derivatives	Indoles	--	--	--	Full match	No results	Full match	Organoheterocyclic compounds	Indoles and derivatives	Indoles	Indoles	5.9761e+09	1.03145e+09	5.77806e+08	7.68181e+08	2.16461e+09	1.49547e+09	1.13375e+09	5.4666e+08	1.30827e+09	3.37106e+09	8.3708e+08	5.22588e+08	1.43687e+09	1.31506e+09	1.74246e+09	2.84489e+09	4.39256e+09	1.36814e+09	8.14883e+08	2.10921e+09	6.35114e+09	7.73672e+08	2.02626e+09	3.34884e+09	1.44745e+09	1.05532e+09
Com_300_pos	TQH	--	C15 H24 N6 O6	192.088	5.208	193.095	--	--	--	--	--	--	--	--	--	--	Invalid mass	No results	No results					1.08951e+06	436934	535149	445403	919382	623445	571924	489737	785324	721091	576873	626910	992817	642138	583478	782812	867894	587314	514225	728265	1.07783e+06	998676	640106	772169	571969	472229
Com_302_pos	9-Oxo-ODE	9-OxoODE; 9-KODE; (10E,12Z)-9-Oxooctadeca-10,12-dienoic acid	C18 H30 O3	294.22	7.885	317.209	cpd:C14766	map00591 Linoleic acid metabolism	HMDB0004669	--	Lipids and lipid-like molecules	Fatty Acyls	Lineolic acids and derivatives	--	--	--	Full match	No results	Full match	Lipids and lipid-like molecules	Fatty Acyls	Lineolic acids and derivatives	Lineolic acids and derivatives	7.87564e+07	1.78371e+08	1.16092e+08	4.47341e+08	7.4945e+07	5.63445e+07	8.53389e+07	8.69138e+07	5.65934e+07	7.59606e+07	8.23216e+07	1.89395e+08	6.30701e+07	8.85543e+07	9.55493e+07	8.60798e+07	1.94588e+08	4.96852e+07	7.23256e+07	2.13125e+08	1.03639e+08	1.05041e+08	8.99461e+07	1.56721e+08	1.29825e+08	3.71493e+07
Com_314_pos	Decanoylcarnitine	O-Decanoyl-L-carnitine	C17 H33 N O4	315.241	6.399	316.248	cpd:C03299	--	HMDB0000651	LMFA07070059	Lipids and lipid-like molecules	Fatty Acyls	Fatty acid esters	Fatty Acyls [FA]	Fatty esters [FA07]	Fatty acyl carnitines [FA0707]	Full match	Invalid mass	No results	Lipids and lipid-like molecules	Fatty Acyls	Fatty acid esters	Acyl carnitines	3.51987e+07	8.80245e+06	533903	8.1408e+06	1.93826e+07	1.66724e+07	537336	667033	358801	1.32264e+07	1.05425e+09	619738	5.59984e+07	1.74044e+06	714329	8.7441e+07	681227	1.04828e+07	786361	1.19406e+07	3.3023e+07	901110	4.49538e+06	1.01226e+07	2.665e+07	431557
Com_316_pos	ethyl 4-amino-2-(methylsulfanyl)-1,3-thiazole-5-carboxylate	--	C7 H10 N2 O2 S2	218.02	1.326	219.027	--	--	--	--	--	--	--	--	--	--	Invalid mass	No results	No results					1.35412e+08	6.51346e+08	1.13083e+09	7.67941e+08	5.76528e+08	6.33944e+08	7.33359e+08	5.4819e+08	5.90972e+08	6.27314e+08	3.42922e+08	1.37339e+09	6.1493e+08	1.15893e+09	2.54754e+08	1.28487e+08	8.63723e+08	4.64693e+08	6.74779e+08	5.03948e+08	6.04269e+08	7.50558e+07	8.16539e+07	1.14071e+09	1.158e+09	1.72022e+09
Com_331_pos	CAR 10:1	--	C17 H32 N O4	313.225	6.151	314.233	--	--	--	--	--	--	--	--	--	--	No results	Invalid mass	No results					1.31198e+08	2.21947e+07	459327	2.61954e+07	3.05076e+07	6.758e+07	385582	466592	281587	1.41712e+08	1.66622e+09	425125	9.62007e+07	565474	493001	1.06509e+08	468142	3.25233e+07	611779	7.52122e+07	6.60275e+07	768202	4.13491e+07	3.28819e+08	7.06661e+07	4.3334e+06
Com_334_pos	PLK	--	C17 H32 N4 O4	356.243	1.397	179.129	--	--	--	--	--	--	--	--	--	--	Full match	No results	No results					636294	2.63933e+08	650889	4.1647e+07	512298	6.13345e+06	5.54762e+06	1.10819e+08	3.03087e+06	7.0463e+07	3.48179e+06	2.69836e+06	1.46423e+09	9.57112e+06	1.39117e+06	1.36625e+06	4.12281e+06	2.10028e+07	2.39342e+06	2.2831e+06	4.07499e+08	2.92195e+06	1.39567e+06	1.97298e+07	6.66392e+07	1.4415e+06
Com_338_pos	N-(5-acetamidopentyl)acetamide	--	C9 H18 N2 O2	186.137	5.099	187.145	--	--	--	--	--	--	--	--	--	--	Full match	No results	No results					4.48105e+07	2.68258e+07	3.97721e+07	1.56777e+08	1.50356e+07	6.74739e+07	3.07539e+07	3.58942e+07	9.35426e+07	3.9143e+07	5.55446e+07	4.11541e+07	4.46807e+07	6.6961e+07	4.58065e+07	8.89296e+07	9.70115e+07	3.17991e+07	2.49407e+07	5.07251e+07	8.44453e+08	3.04664e+08	5.76863e+07	3.33177e+07	1.03425e+08	2.87974e+07
Com_345_pos	Caprolactam	epsilon-Caprolactam	C6 H11 N O	113.084	1.446	131.118	cpd:C06593	map01100 Metabolic pathways	HMDB0062769	--	Organoheterocyclic compounds	Lactams	Caprolactams	--	--	--	Full match	No results	No results	Organoheterocyclic compounds	Lactams	Caprolactams	Caprolactams	5.90314e+08	1.85554e+08	3.51973e+08	1.53936e+09	2.38779e+08	1.05903e+09	5.339e+07	4.21493e+08	1.25199e+09	4.22807e+08	2.01829e+09	3.25159e+08	3.82792e+08	3.49046e+08	1.13371e+08	7.38884e+08	6.87596e+08	5.84216e+08	4.83908e+07	3.1268e+08	3.0165e+08	1.73495e+09	1.61769e+08	6.14015e+07	7.8387e+08	6.72542e+07
Com_355_pos	Valeryl fentanyl-d5	--	C24 H27 [2]H5 N2 O	369.288	7.266	370.295	--	--	--	--	--	--	--	--	--	--	Invalid mass	Invalid mass	No results					9.67297e+07	5.53277e+07	814539	6.01308e+07	2.13855e+08	1.90487e+07	1.10159e+06	6.42333e+06	3.17311e+06	8.50329e+07	1.17673e+09	1.15959e+06	8.28949e+07	1.00413e+06	521622	4.65071e+07	5.21936e+06	3.54742e+07	1.15817e+06	1.73822e+08	4.42714e+07	1.14447e+07	2.35948e+07	1.19949e+07	3.43427e+08	1.17605e+07
Com_371_pos	fentanyl-d5	--	C22 H23 [2]H5 N2 O	341.257	6.653	342.264	--	--	--	--	--	--	--	--	--	--	Invalid mass	Invalid mass	No results					2.19341e+08	3.11777e+07	638695	5.12778e+07	2.23689e+08	4.62503e+07	410563	5.50399e+06	743130	6.64852e+07	1.56352e+09	826169	1.70725e+08	560902	636483	1.63605e+08	1.36613e+06	5.1046e+07	684972	6.30236e+07	1.07943e+08	1.00188e+06	4.14848e+07	9.05305e+07	7.98159e+07	2.66669e+06
Com_381_pos	5-OxoETE	5-OxoETE; (6E,8Z,11Z,14Z)-5-Oxoicosa-6,8,11,14-tetraenoic acid; 5-Oxoeicosatetraenoic acid; 5-Oxoicosatetraenoic acid	C20 H30 O3	318.217	7.976	319.225	cpd:C14732	map00590 Arachidonic acid metabolism	HMDB0010217	--	Lipids and lipid-like molecules	Fatty Acyls	Fatty acids and conjugates	--	--	--	Invalid mass	No results	No results	Lipids and lipid-like molecules	Fatty Acyls	Fatty acids and conjugates	Long-chain fatty acids	4.94668e+07	1.51513e+08	2.98484e+08	7.76594e+08	1.91544e+08	1.90157e+08	6.89638e+07	1.13847e+08	1.13135e+08	1.69593e+08	1.61198e+08	1.84035e+08	1.43753e+08	1.70485e+08	1.04701e+08	1.41325e+08	4.51471e+08	5.78402e+07	1.56468e+08	2.02753e+08	1.92281e+08	3.38003e+08	5.80326e+08	3.91777e+08	2.80157e+08	6.79348e+07
Com_406_pos	LPC 18:3-SN1	--	C26 H48 N O7 P	517.317	8.58	518.325	--	--	--	--	--	--	--	--	--	--	No results	Full match	Full match					259257	1.04075e+07	1.64473e+07	2.62715e+06	1.47913e+06	923805	5.05403e+06	2.1862e+06	1.05042e+06	997305	1.43646e+06	2.20183e+06	1.98387e+06	437854	457661	315987	1.14472e+06	419125	3.06738e+06	4.6008e+06	8.92852e+08	879690	817094	896485	803470	1.70781e+06
Com_416_pos	11β-Prostaglandin F2α	11-epi-Prostaglandin F2alpha; 11-epi-Prostaglandin F2a; 11-epi-PGF2alpha; 11-epi-PGF2a	C20 H34 O5	376.223	6.165	377.23	cpd:C05959	map00590 Arachidonic acid metabolism	HMDB0010199	--	Lipids and lipid-like molecules	Fatty Acyls	Eicosanoids	--	--	--	Invalid mass	No results	No results	Lipids and lipid-like molecules	Fatty Acyls	Eicosanoids	Prostaglandins and related compounds	1.71368e+08	3.6647e+08	4.15371e+08	1.41012e+08	3.51535e+07	5.54482e+07	4.23949e+07	5.29858e+07	1.12308e+07	2.33547e+08	1.88146e+07	7.60832e+07	1.37526e+08	8.45292e+07	8.29951e+07	6.37143e+07	4.53849e+07	2.18215e+08	1.15639e+08	9.33503e+07	3.94328e+08	4.50919e+07	3.3065e+07	9.75134e+07	1.19966e+07	3.03308e+07
Com_440_pos	Stearamide	Octadecanamide; Stearamide; Stearic acid amide	C18 H37 N O	283.288	10.597	306.277	cpd:C13846	--	HMDB0034146	LMFA08010003	Organic acids and derivatives	Carboximidic acids and derivatives	Carboximidic acids	Fatty Acyls [FA]	Fatty amides [FA08]	Primary amides [FA0801]	Full match	No results	No results	Organic acids and derivatives	Carboximidic acids and derivatives	Carboximidic acids	Carboximidic acids	2.27979e+07	4.60224e+08	3.18019e+07	7.93695e+07	3.54718e+08	1.08123e+08	5.30702e+07	1.36605e+08	4.64404e+07	2.39672e+08	1.436e+07	2.25193e+08	1.20392e+08	1.5772e+08	4.42345e+08	6.10391e+07	1.17084e+08	6.53291e+07	1.66831e+08	4.13982e+07	9.6256e+07	2.9463e+07	2.6312e+08	1.40207e+08	1.09872e+08	1.07763e+08
Com_459_pos	5-Methyl-8-nitro-3-spirocyclohexyl-2,3,4,5-tetrahydro-1H-2-benzazepine	--	C16 H22 N2 O2	274.168	5.834	275.176	--	--	--	--	--	--	--	--	--	--	Full match	No results	No results					268600	632291	434647	394994	293241	282940	266082	398953	820669	375683	490351	1.25732e+06	322681	389829	1.40606e+06	391292	309368	261067	842637	338257	383333	226289	754551	274521	296925	278957
Com_484_pos	2,3-dihydroxypropyl 12-methyltridecanoate	--	C17 H34 O4	302.246	9.042	325.235	--	--	--	--	--	--	--	--	--	--	Full match	No results	No results					1.90299e+07	5.67097e+07	5.09348e+07	8.39838e+08	4.63427e+07	1.7796e+08	5.06176e+07	7.52304e+07	5.69962e+07	4.88805e+07	1.78548e+07	6.90159e+07	1.33808e+08	6.52901e+07	7.0872e+07	2.39397e+08	5.07726e+07	9.17689e+07	5.82445e+07	4.19208e+07	1.61284e+08	4.8674e+07	7.46123e+07	5.72453e+08	6.48628e+07	8.62334e+07
Com_493_pos	FMH	--	C20 H27 N5 O4 S	433.183	4.707	434.19	--	--	--	--	--	--	--	--	--	--	Invalid mass	No results	No results					2.02679e+08	3.45642e+08	1.49478e+08	2.61566e+08	1.36172e+08	4.06308e+08	3.46613e+08	4.25935e+08	3.25408e+08	9.58584e+07	5.43646e+08	6.64154e+08	1.24612e+09	2.795e+08	4.50929e+08	3.18463e+08	1.11706e+09	3.40301e+08	6.6689e+08	7.11898e+08	2.12073e+08	4.20854e+08	2.05482e+08	7.03488e+08	4.64174e+08	5.88241e+08
Com_509_pos	2-morpholino-1-phenyl-1-ethanol	--	C12 H17 N O2	189.116	5.23	207.149	--	--	--	--	--	--	--	--	--	--	Invalid mass	No results	No results					8.33299e+06	2.16572e+06	537063	1.36835e+07	1.63716e+06	1.35531e+08	597343	9.05262e+06	2.02176e+07	3.99568e+07	624053	2.67765e+06	1.33507e+08	2.73971e+06	5.86532e+06	992596	3.49352e+08	5.25587e+06	855216	3.16192e+06	7.35963e+06	7.98549e+06	2.89904e+07	1.198e+08	682535	495851
Com_512_pos	Indole	Indole; 2,3-Benzopyrrole	C8 H7 N	117.058	6.017	118.065	cpd:C00463	map00380 Tryptophan metabolism;map00400 Phenylalanine, tyrosine and tryptophan biosynthesis;map01100 Metabolic pathways;map04974 Protein digestion and absorption	HMDB0000738	--	Organoheterocyclic compounds	Indoles and derivatives	Indoles	--	--	--	Full match	No results	No results	Organoheterocyclic compounds	Indoles and derivatives	Indoles	Indoles	2.77275e+08	3.42563e+07	1.78038e+08	2.03784e+08	3.88794e+07	6.15896e+07	3.60491e+08	2.3741e+08	1.32905e+08	8.84763e+06	1.07591e+08	7.67628e+07	7.88175e+07	1.5547e+08	2.47838e+08	1.00357e+08	2.83691e+07	2.93334e+08	4.64053e+08	2.4327e+08	6.78015e+06	5.17495e+08	3.01352e+08	6.54456e+06	1.77762e+08	2.44989e+08
Com_524_pos	2-Linoleoyl glycerol	--	C21 H38 O4	336.264	10.441	337.272	--	--	HMDB0245187	--	Lipids and lipid-like molecules	Fatty Acyls	Lineolic acids and derivatives	--	--	--	Invalid mass	No results	No results	Lipids and lipid-like molecules	Fatty Acyls	Lineolic acids and derivatives	Lineolic acids and derivatives	1.34929e+08	1.49031e+08	9.54679e+07	2.99813e+07	1.09423e+08	1.75128e+08	3.34182e+08	2.24203e+08	2.03927e+08	1.91501e+08	1.02633e+08	1.81857e+08	3.65324e+08	1.2611e+08	4.15004e+08	8.55993e+08	4.1513e+08	5.50914e+08	7.27701e+07	6.88965e+07	9.06342e+07	3.81583e+08	4.31767e+08	9.19659e+08	2.11466e+08	3.01252e+08
Com_558_pos	Deoxyinosine	Deoxyinosine	C10 H12 N4 O4	252.086	1.41	253.093	cpd:C05512	map00230 Purine metabolism;map01100 Metabolic pathways	HMDB0000071	--	Nucleosides, nucleotides, and analogues	Purine nucleosides	Purine 2'-deoxyribonucleosides	--	--	--	No results	No results	Full match	Nucleosides, nucleotides, and analogues	Purine nucleosides	Purine 2'-deoxyribonucleosides	Purine 2'-deoxyribonucleosides	6.1719e+06	4.45976e+07	6.51251e+06	1.39268e+07	1.90086e+06	5.83566e+06	1.17436e+07	7.78186e+06	9.45929e+06	2.18003e+07	1.38248e+07	2.00261e+07	8.98356e+06	4.87505e+06	1.06734e+07	7.09271e+06	8.80055e+06	8.65692e+06	3.99674e+07	5.24224e+06	5.80519e+06	4.4102e+06	7.44229e+06	8.84617e+06	1.18858e+07	2.07599e+07
Com_576_pos	Palmitoyl ethanolamide	--	C18 H37 N O2	299.283	9.622	300.29	--	--	HMDB0002100	LMFA08040057	Organic acids and derivatives	Carboximidic acids and derivatives	Carboximidic acids	Fatty Acyls [FA]	Fatty amides [FA08]	N-acyl ethanolamines (endocannabinoids) [FA0804]	Full match	No results	Full match	Organic acids and derivatives	Carboximidic acids and derivatives	Carboximidic acids	Carboximidic acids	5.22439e+07	1.88556e+07	4.99039e+07	4.56488e+06	3.75116e+07	7.14143e+07	6.99736e+06	5.4978e+07	2.92546e+07	6.85794e+07	2.3972e+08	2.32944e+07	4.36063e+07	2.47044e+07	2.09688e+07	1.70831e+08	7.83313e+07	1.05479e+08	1.72779e+07	6.4354e+07	3.09597e+07	1.71158e+08	1.26364e+07	4.8618e+06	8.92226e+07	1.36142e+07
Com_602_pos	Glycerol 1-hexadecanoate	--	C19 H38 O4	330.277	8.415	353.266	--	--	HMDB0011564	--	Lipids and lipid-like molecules	Glycerolipids	Monoradylglycerols	--	--	--	No results	No results	Full match	Lipids and lipid-like molecules	Glycerolipids	Monoradylglycerols	1-monoacylglycerols	6.07776e+06	5.98384e+07	3.68086e+08	2.42151e+07	9.24284e+08	2.08046e+07	7.59081e+07	5.27218e+07	1.03068e+08	3.9873e+07	2.51962e+08	4.22087e+07	2.34098e+07	1.74257e+07	1.61622e+08	6.16826e+06	1.22228e+07	8.46873e+07	2.821e+07	8.36841e+06	3.87448e+07	1.65688e+07	1.46836e+07	2.45419e+07	1.05679e+07	3.885e+07
Com_603_pos	2-Amino-1,3,4-octadecanetriol	Phytosphingosine; 4-D-Hydroxysphinganine	C18 H39 N O3	317.293	6.742	318.3	cpd:C12144	map00600 Sphingolipid metabolism;map01100 Metabolic pathways	--	--	--	--	--	--	--	--	Full match	No results	No results	Organic nitrogen compounds	Organonitrogen compounds	Amines	1,3-aminoalcohols	2.49544e+08	4.98493e+08	4.12165e+08	1.62507e+08	5.81858e+08	3.51801e+08	4.54147e+08	3.67494e+08	1.66061e+08	8.05091e+08	4.08276e+08	7.09844e+08	6.37635e+08	3.86042e+08	7.13877e+08	6.04786e+08	4.62369e+08	4.11185e+08	3.80805e+08	2.13569e+08	4.17691e+08	1.58212e+08	2.71013e+08	6.26639e+08	4.04358e+08	4.12576e+08
Com_610_pos	alpha-Farnesene	alpha-Farnesene; (3E,6E)-alpha-Farnesene	C15 H24	204.188	6.872	205.195	cpd:C09665	--	HMDB0036065	--	Lipids and lipid-like molecules	Prenol lipids	Sesquiterpenoids	--	--	--	No results	No results	Full match	Lipids and lipid-like molecules	Prenol lipids	Sesquiterpenoids	Sesquiterpenoids	2.15858e+07	2.25261e+07	1.45566e+07	3.56799e+06	7.00073e+06	2.16932e+06	1.45125e+06	6.48817e+06	3.26754e+06	7.10039e+06	2.05344e+06	3.97806e+06	1.99733e+06	5.69059e+06	5.82677e+06	8.77897e+06	1.93909e+06	2.29426e+07	3.09481e+06	3.2436e+06	9.43254e+06	860219	3.05488e+06	3.02224e+06	2.11171e+06	2.3717e+06
Com_639_pos	Obacunoic acid	--	C26 H32 O8	472.21	5.955	473.217	--	--	--	--	--	--	--	--	--	--	Full match	No results	No results	Lipids and lipid-like molecules	Steroids and steroid derivatives	Steroid lactones	Steroid lactones	1.72136e+06	4.07395e+06	400649	4.52908e+06	1.63148e+06	2.79041e+06	1.80077e+06	2.38869e+06	2.42396e+06	6.2778e+06	424526	1.26317e+06	754519	1.50508e+06	4.90288e+06	505299	3.02732e+06	4.11158e+06	2.48019e+06	1.57206e+06	7.89488e+06	301802	6.51627e+08	798317	638460	3.06316e+06
Com_661_pos	CAR 16:5	--	C23 H36 N O4	389.257	6.863	390.264	--	--	--	--	--	--	--	--	--	--	No results	Invalid mass	No results					4.32853e+07	427462	371854	2.13062e+07	1.26822e+06	655318	445542	311028	266140	2.04419e+07	5.5757e+08	541668	8.56843e+07	423901	590080	2.72487e+08	314900	407497	665661	9.56352e+07	1.27807e+06	341457	4.87929e+07	1.79303e+06	7.7081e+06	216701
Com_679_pos	1,4-dihydroxyheptadec-16-en-2-yl acetate	--	C19 H36 O4	328.262	9.124	351.251	--	--	--	LMFA05000641	--	--	--	Fatty Acyls [FA]	Fatty alcohols [FA05]	_	Full match	No results	No results					4.79988e+06	1.25559e+08	2.17851e+08	2.60648e+08	8.1477e+08	5.13265e+07	4.76027e+07	4.46474e+07	2.09291e+08	9.69782e+07	8.5544e+07	2.95123e+07	9.02968e+07	1.96639e+08	5.08981e+07	2.67047e+07	2.03126e+08	4.25646e+08	5.62396e+07	1.44155e+08	5.10841e+07	2.26947e+07	1.61916e+07	1.03364e+08	7.01303e+07	7.16335e+07
Com_700_pos	Methylimidazoleacetic acid	Methylimidazoleacetic acid; Tele-methylimidazoleacetic acid; 1-Methyl-4-imidazoleacetic acid; 1-Methylimidazole-4-acetate; Methylimidazoleacetate	C6 H8 N2 O2	140.059	1.424	141.066	cpd:C05828	map00340 Histidine metabolism	HMDB0002820	--	Organoheterocyclic compounds	Azoles	Imidazoles	--	--	--	Full match	No results	Full match	Organoheterocyclic compounds	Azoles	Imidazoles	Imidazolyl carboxylic acids and derivatives	2.18107e+08	1.56413e+08	3.2008e+08	2.20854e+08	1.69536e+08	6.62293e+07	1.04446e+08	2.97654e+08	4.40911e+08	3.38052e+08	4.37595e+07	8.66159e+07	2.79882e+08	7.98971e+07	7.96458e+07	6.94611e+08	6.99216e+08	1.52244e+08	1.62517e+08	3.83822e+07	1.5125e+08	2.37082e+08	2.61051e+07	2.27828e+08	1.90961e+08	3.07852e+07
Com_702_pos	L-Carnitine	L-Carnitine; L-gamma-Trimethyl-beta-hydroxybutyrobetaine; Vitamin BT; 3-Carboxy-2-hydroxy-N,N,N-trimethyl-1-propanaminium hydroxide, inner salt; Levocarnitine; (R)-Carnitine	C7 H15 N O3	161.105	4.895	162.113	cpd:C00318	map04976 Bile secretion	HMDB0000062	--	Organic nitrogen compounds	Organonitrogen compounds	Quaternary ammonium salts	--	--	--	No results	No results	Full match	Organic nitrogen compounds	Organonitrogen compounds	Quaternary ammonium salts	Carnitines	8.46739e+06	1.71697e+07	775622	1.43153e+06	1.25716e+07	1.65118e+07	1.87624e+06	1.02062e+06	1.0048e+06	2.16374e+07	3.51196e+06	756596	7.5315e+06	610551	732528	3.15725e+06	5.31478e+06	2.9206e+06	1.66464e+06	1.50605e+06	1.65365e+07	1.41282e+06	1.12071e+06	2.69512e+07	2.41696e+07	1.92609e+06
Com_711_pos	2-Thio-acetyl MAGE	--	C21 H42 O3 S	396.264	9.717	397.272	--	--	--	--	--	--	--	--	--	--	Invalid mass	No results	No results	Organic acids and derivatives	Thiocarboxylic acids and derivatives	Thioesters	Thioesters	2.54501e+06	3.7513e+06	7.72921e+06	3.17546e+07	1.34452e+06	1.32256e+06	1.90563e+08	1.16542e+06	1.23013e+06	4.61998e+06	1.01693e+06	1.5051e+08	1.92157e+06	1.45247e+07	3.7232e+08	4.12287e+06	432296	2.1835e+07	1.54778e+08	4.88666e+06	684465	703934	3.6041e+07	3.76073e+06	2.72628e+06	3.20241e+06
Com_713_pos	N-Tetradecanamide	--	C14 H29 N O	227.225	8.787	228.232	--	--	--	--	--	--	--	--	--	--	No results	No results	Full match	Lipids and lipid-like molecules	Fatty Acyls	Fatty amides	Fatty amides	9.12692e+07	4.66991e+08	2.35006e+08	2.21028e+08	3.86472e+08	2.86328e+08	3.69348e+08	5.21798e+08	1.50453e+08	4.94779e+08	1.5301e+08	2.54499e+08	2.46234e+08	3.63565e+08	4.51567e+08	2.94397e+08	3.70533e+08	2.4294e+08	3.26285e+08	1.74325e+08	2.72545e+08	1.45479e+08	2.56186e+08	4.54958e+08	3.76145e+08	2.99709e+08
Com_725_pos	CAR 18:2	--	C25 H46 N O4	423.335	8.162	424.342	--	--	--	--	--	--	--	--	--	--	No results	Invalid mass	No results					5.44108e+07	5.79126e+07	8.69935e+06	4.08612e+07	6.90406e+08	8.90374e+06	3.85011e+07	1.0866e+07	1.57012e+07	2.15387e+08	4.44718e+08	2.08175e+06	8.2671e+07	1.37152e+07	3.48595e+06	8.07442e+06	3.79015e+07	1.5531e+08	1.23639e+07	1.23118e+08	5.70162e+07	1.48541e+08	3.29632e+06	2.7711e+06	3.78709e+08	2.54522e+07
Com_733_pos	Hesperidin	Hesperidin; Hesperetin 7-O-rutinoside; Ciratin	C28 H34 O15	610.191	5.503	611.198	cpd:C09755	--	HMDB0003265	LMPK12140451	Phenylpropanoids and polyketides	Flavonoids	Flavonoid glycosides	Polyketides [PK]	Flavonoids [PK12]	Flavanones [PK1214]	Full match	No results	No results	Phenylpropanoids and polyketides	Flavonoids	Flavonoid glycosides	Flavonoid-7-O-glycosides	537214	352824	511131	732391	399695	333643	348133	514998	949317	332560	441748	588833	459031	440848	391770	1.1485e+06	7.20505e+08	688013	644995	399216	6.82647e+08	299439	517692	338202	398289	293633
Com_737_pos	(2E)-3-(3,4-dimethoxyphenyl)prop-2-enoic acid	--	C11 H12 O4	208.074	5.339	209.081	--	--	HMDB0034315	--	Phenylpropanoids and polyketides	Cinnamic acids and derivatives	Hydroxycinnamic acids and derivatives	--	--	--	Full match	No results	Full match					2.59565e+06	5.19812e+07	3.54693e+07	5.47106e+06	7.60032e+06	1.2029e+07	6.79162e+06	7.15232e+06	5.14814e+07	5.31791e+06	8.10995e+06	5.52088e+07	7.20301e+07	3.0229e+07	909574	5.13326e+06	1.18576e+07	8.80616e+06	5.83111e+06	8.03809e+06	1.40327e+07	4.83082e+06	4.12501e+06	8.3786e+06	4.77238e+06	4.53971e+06
Com_745_pos	Tauroursodeoxycholic acid	Tauroursodeoxycholic acid	C26 H45 N O6 S	499.297	6.879	522.286	cpd:C16868	--	HMDB0000874	LMST05040015	Lipids and lipid-like molecules	Steroids and steroid derivatives	Bile acids, alcohols and derivatives	Sterol Lipids [ST]	Steroid conjugates [ST05]	Taurine conjugates [ST0504]	No results	No results	Full match	Lipids and lipid-like molecules	Steroids and steroid derivatives	Bile acids, alcohols and derivatives	Taurinated bile acids and derivatives	3.61687e+08	1.33104e+07	1.26779e+06	1.08903e+07	1.36509e+07	1.54585e+07	1.55193e+06	1.8186e+07	1.823e+06	3.57578e+07	1.05834e+07	697189	967177	598974	759500	3.52864e+06	1.54856e+06	1.15915e+07	1.21148e+06	1.03115e+06	1.27261e+07	1.45327e+07	416946	3.64322e+08	2.98027e+06	3.64465e+07
Com_746_pos	1H-indol-3-yl(pyridin-2-yl)methanol	--	C14 H12 N2 O	206.084	5.901	207.091	--	--	--	--	--	--	--	--	--	--	Invalid mass	No results	No results					322605	922509	504129	432952	782595	285452	290482	488536	1.45326e+06	3.03111e+06	508001	569223	581198	1.44983e+08	6.00689e+07	410075	509920	341226	500111	314785	673102	6.49824e+07	3.82745e+08	339771	325962	8.12103e+07
Com_755_pos	CAR 16:1	--	C23 H44 N O4	397.32	7.912	398.327	--	--	--	--	--	--	--	--	--	--	No results	Invalid mass	No results					1.50506e+08	9.2694e+07	1.41e+06	2.83274e+07	1.99829e+08	5.48812e+07	2.90395e+07	3.88458e+07	3.53466e+07	1.02279e+08	3.58192e+08	593784	1.17327e+08	1.81178e+07	3.2495e+06	2.87878e+07	1.8011e+07	1.72803e+08	2.09966e+07	1.18877e+08	4.57582e+07	6.82647e+06	6.88604e+07	1.20012e+07	2.66021e+08	6.02916e+07
Com_779_pos	Terbutaline	Terbutaline	C12 H19 N O3	225.137	4.91	226.144	cpd:C07129	--	HMDB0015009	--	Benzenoids	Phenols	Benzenediols	--	--	--	Full match	No results	No results	Benzenoids	Phenols	Benzenediols	Resorcinols	2.19264e+06	765093	769291	643857	7.0274e+08	1.0093e+06	644857	1.0815e+06	1.08932e+06	767966	648637	888658	937632	917986	948403	1.51554e+06	831894	1.27233e+06	1.5828e+06	1.59783e+06	1.27566e+06	1.47032e+06	1.27184e+06	1.42985e+06	1.05333e+06	1.15693e+06
Com_783_pos	8,15-Dihete	--	C20 H32 O4	336.23	6.384	337.237	--	--	HMDB0010219	LMFA03060109	Lipids and lipid-like molecules	Fatty Acyls	Eicosanoids	Fatty Acyls [FA]	Eicosanoids [FA03]	Hydroxy/hydroperoxyeicosatetraenoic acids [FA0306]	No results	No results	Full match					4.29832e+06	1.37855e+07	1.45065e+07	1.2481e+07	6.73826e+06	6.53385e+06	8.07485e+06	1.00902e+07	1.43251e+07	1.65871e+07	3.6053e+06	9.34728e+06	4.27235e+06	7.57511e+06	1.74306e+07	7.52015e+06	3.12718e+06	7.94426e+06	1.83431e+07	4.97675e+06	7.66273e+06	3.21377e+06	1.76993e+07	6.10279e+06	5.03709e+06	7.19709e+06
Com_792_pos	3-Hydroxy-3-methylbutanoic acid	--	C5 H10 O3	118.063	4.755	101.06	--	--	HMDB0000754	--	Lipids and lipid-like molecules	Fatty Acyls	Fatty acids and conjugates	--	--	--	Full match	No results	Full match	Lipids and lipid-like molecules	Fatty Acyls	Fatty acids and conjugates	Hydroxy fatty acids	8.3668e+07	5.7875e+07	7.71358e+07	3.09091e+08	5.03226e+07	4.16266e+07	5.16284e+07	4.92223e+07	4.78379e+07	3.50827e+07	2.68948e+07	1.32773e+09	2.30983e+07	1.75896e+08	2.7702e+08	5.01762e+07	3.91549e+07	2.37648e+07	6.3204e+07	2.80934e+07	2.92155e+07	3.16799e+07	1.67132e+08	1.14096e+09	6.41574e+07	2.48069e+07
Com_815_pos	4-(2,3-dihydro-1,4-benzodioxin-6-yl)-1,2-diphenylbut-2-ene-1,4-dione	--	C24 H18 O4	352.104	5.817	353.111	--	--	--	--	--	--	--	--	--	--	Invalid mass	No results	No results					1.16006e+06	356320	410760	401449	264196	291821	302943	408341	417635	351610	466500	391322	410744	327155	411245	2.14086e+08	305435	391856	439110	353869	436193	235121	2.20065e+08	271501	302814	720815
Com_831_pos	D-(-)-Glutamine	D-Glutamine; D-2-Aminoglutaramic acid	C5 H10 N2 O3	146.069	1.359	147.077	cpd:C00819	map01100 Metabolic pathways	--	--	--	--	--	--	--	--	Full match	No results	Full match	Organic acids and derivatives	Carboxylic acids and derivatives	Amino acids, peptides, and analogues	D-alpha-amino acids	7.90027e+07	4.36581e+07	9.0333e+07	4.93224e+07	6.56274e+07	9.18713e+07	9.42098e+07	4.08296e+07	1.24725e+08	2.5389e+07	6.44692e+07	5.73205e+07	1.16152e+08	1.45763e+08	9.83988e+07	2.63638e+08	1.00692e+08	1.84916e+08	5.62894e+07	1.5395e+08	3.00175e+07	7.56977e+07	1.19087e+08	1.39647e+08	1.14285e+08	1.66733e+08
Com_848_pos	11-Deoxy prostaglandin F1α	--	C20 H36 O4	362.243	7.155	363.251	--	--	--	--	--	--	--	--	--	--	Invalid mass	No results	No results	Lipids and lipid-like molecules	Fatty Acyls	Eicosanoids	Prostaglandins and related compounds	3.62004e+06	1.26003e+07	2.31399e+07	9.20068e+06	1.23164e+07	8.82322e+06	2.58005e+07	910064	9.92038e+06	1.35205e+07	1.60008e+06	1.21896e+07	6.30105e+06	4.83776e+07	2.34976e+07	1.17269e+07	2.84912e+06	4.76887e+06	6.77811e+06	3.49792e+06	7.3624e+06	4.80111e+06	1.02726e+06	5.12404e+06	4.8498e+06	6.67074e+06
Com_881_pos	2-[(7-methyl-2,3-dihydro-1H-inden-4-yl)oxy]pyridin-3-amine	--	C15 H16 N2 O	240.122	1.36	241.13	--	--	--	--	--	--	--	--	--	--	Invalid mass	No match	No match					2.39079e+07	2.63916e+07	4.45333e+07	2.23953e+07	1.15385e+07	7.30088e+06	8.27572e+06	1.44575e+07	2.63657e+07	3.83202e+06	8.26044e+06	8.23056e+06	1.06097e+07	2.46615e+07	9.94446e+06	9.21461e+06	3.32882e+07	3.46868e+07	4.60268e+06	5.48065e+06	7.12693e+06	2.4065e+08	6.91333e+06	2.21065e+07	6.99538e+07	1.65943e+07
Com_903_pos	Hydroxyproline	Hydroxyproline; L-Hydroxyproline; trans-4-Hydroxy-L-proline	C5 H9 N O3	131.058	1.365	132.066	cpd:C01157	map00330 Arginine and proline metabolism;map01100 Metabolic pathways	HMDB0240251	--	Organic acids and derivatives	Carboxylic acids and derivatives	Amino acids, peptides, and analogues	--	--	--	No results	Full match	Full match	Organic acids and derivatives	Carboxylic acids and derivatives	Amino acids, peptides, and analogues	Proline and derivatives	5.13987e+06	2.031e+07	3.84255e+07	2.55588e+07	2.92215e+07	2.38577e+07	2.50104e+07	3.27355e+07	1.62072e+07	1.57062e+07	8.33702e+06	2.08071e+07	9.62936e+07	4.44086e+07	1.63669e+07	1.43013e+07	1.62005e+08	1.71218e+08	5.68326e+07	2.6905e+07	1.27678e+08	1.07556e+07	2.08781e+06	5.01384e+08	3.34832e+07	2.95932e+07
Com_982_pos	Methyl palmitate	Methyl palmitate	C17 H34 O2	287.283	6.885	288.29	cpd:C16995	--	HMDB0061859	--	Lipids and lipid-like molecules	Fatty Acyls	Fatty acid esters	--	--	--	Invalid mass	No results	No results	Lipids and lipid-like molecules	Fatty Acyls	Fatty acid esters	Fatty acid methyl esters	5.93222e+07	2.1715e+08	1.12014e+08	3.06964e+07	1.74101e+08	2.12058e+08	1.87551e+08	1.85429e+08	5.73028e+07	1.75008e+08	1.08806e+08	1.34436e+08	1.1442e+08	1.05664e+08	1.694e+08	1.14136e+08	2.24252e+08	1.38759e+08	1.53066e+08	1.00633e+08	1.75759e+08	5.25113e+07	8.88534e+07	2.75229e+08	1.23162e+08	1.229e+08
Com_985_pos	Skatole	Skatole; 3-Methylindole	C9 H9 N	131.074	6.347	132.081	cpd:C08313	--	HMDB0000466	--	Organoheterocyclic compounds	Indoles and derivatives	Indoles	--	--	--	Full match	No results	Full match	Organoheterocyclic compounds	Indoles and derivatives	Indoles	3-methylindoles	1.05272e+06	1.81213e+06	2.68663e+06	2.27926e+06	800793	987707	1.80538e+06	801310	949576	558712	883001	1.91599e+06	841015	3.11724e+06	4.50419e+07	4.51615e+06	1.46505e+06	1.64851e+06	1.90159e+06	1.69795e+06	1.02944e+06	754746	564087	2.24235e+06	742655	415546
Com_1013_pos	DGDG O-8:0_2:0	--	C25 H46 O14	592.27	10.587	593.277	--	--	--	--	--	--	--	--	--	--	No results	Invalid mass	No results					2.2457e+06	1.09737e+07	7.13795e+06	5.1819e+06	1.13472e+07	3.53216e+07	9.93069e+07	1.13956e+07	377484	5.62471e+08	1.33581e+06	9.00614e+07	7.45919e+07	9.83967e+06	3.19973e+06	6.49175e+07	4.03379e+07	8.6369e+07	1.77738e+06	4.11712e+06	1.3973e+08	1.6338e+06	4.56367e+06	7.0125e+07	7.01858e+06	2.16186e+08
Com_1029_pos	methyl 4-methyl-2-oxo-2H-pyran-6-carboxylate	--	C8 H8 O4	168.042	5.846	169.05	--	--	--	--	--	--	--	--	--	--	Full match	No results	Full match					892294	5.97283e+06	5.54818e+06	2.60481e+07	1.71148e+08	4.35634e+07	785959	3.45698e+06	3.90397e+06	3.04948e+06	2.7428e+06	1.2842e+07	1.49869e+08	704612	3.20026e+06	9.26009e+07	1.58726e+07	894508	344266	1.08267e+07	5.16098e+07	7.14542e+07	3.10673e+06	6.68204e+06	3.73617e+06	6.55032e+06
Com_1033_pos	9-Oxo-10(E),12(E)-octadecadienoic acid	9-OxoODE; 9-KODE; (10E,12Z)-9-Oxooctadeca-10,12-dienoic acid	C18 H30 O3	294.22	7.754	295.226	cpd:C14766	map00591 Linoleic acid metabolism	--	--	--	--	--	--	--	--	Full match	No results	Full match	Lipids and lipid-like molecules	Fatty Acyls	Lineolic acids and derivatives	Lineolic acids and derivatives	7.64176e+06	1.77647e+07	3.25987e+07	2.6506e+07	1.68696e+07	3.93074e+07	1.42619e+07	1.88352e+07	5.41738e+06	1.9674e+07	1.73047e+07	1.66074e+07	1.99269e+07	1.24305e+07	2.16455e+07	2.06473e+07	1.3809e+07	1.07093e+07	7.39181e+06	1.18311e+07	8.71203e+06	1.11638e+07	1.924e+07	2.23091e+07	1.3252e+07	1.0768e+07
Com_1034_pos	Ala-Val	--	C8 H16 N2 O3	188.116	2.782	189.124	--	--	HMDB0028700	--	Organic acids and derivatives	Carboxylic acids and derivatives	Amino acids, peptides, and analogues	--	--	--	No results	Full match	Full match	Organic acids and derivatives	Carboxylic acids and derivatives	Amino acids, peptides, and analogues	Peptides	4.74944e+08	3.37052e+08	2.34674e+08	5.17458e+08	1.70063e+08	4.32905e+08	4.87226e+08	4.93491e+08	1.53088e+09	2.7084e+08	3.18351e+08	7.66811e+08	4.29036e+08	7.48186e+08	4.11992e+08	4.08257e+08	2.27198e+08	7.59675e+08	4.34023e+08	8.77855e+08	1.77838e+08	3.40155e+08	3.08931e+08	2.66099e+08	3.85411e+08	5.73167e+08
Com_1075_pos	4'-Hydroxydiclofenac	--	C14 H11 Cl2 N O3	311.011	6.334	312.019	--	--	HMDB0013974	--	Benzenoids	Benzene and substituted derivatives	Halobenzenes	--	--	--	Full match	No results	No results	Benzenoids	Benzene and substituted derivatives	Halobenzenes	Dichlorobenzenes	213765	440304	382642	435452	302762	1.10381e+06	462483	511938	430940	589684	793624	332155	902757	1.19422e+06	427837	572326	689932	390967	413465	607861	485439	553327	911727	319974	589716	612845
Com_1092_pos	Cadaverine	Cadaverine; 1,5-Pentanediamine; 1,5-Diaminopentane; Pentamethylenediamine	C5 H14 N2	102.116	1.269	103.123	cpd:C01672	map00310 Lysine degradation;map00480 Glutathione metabolism;map01100 Metabolic pathways;map04974 Protein digestion and absorption	HMDB0002322	--	Organic nitrogen compounds	Organonitrogen compounds	Amines	--	--	--	No results	Full match	Full match	Organic nitrogen compounds	Organonitrogen compounds	Amines	Monoalkylamines	3.58711e+06	2.28434e+06	3.87654e+07	9.17084e+06	817112	8.46375e+07	3.64855e+06	4.41146e+07	6.17729e+07	3.99082e+07	4.35698e+07	9.39273e+06	7.24858e+07	2.72263e+07	2.06853e+06	2.87908e+06	4.78669e+07	1.00796e+07	6.96973e+06	3.29513e+06	1.06942e+08	6.85662e+08	453659	1.58204e+06	7.78306e+07	7.91332e+06
Com_1102_pos	Palmitoylcarnitine	--	C23 H45 N O4	399.335	8.428	400.343	--	--	HMDB0000222	LMFA07070004	Lipids and lipid-like molecules	Fatty Acyls	Fatty acid esters	Fatty Acyls [FA]	Fatty esters [FA07]	Fatty acyl carnitines [FA0707]	Full match	Not the top hit	Full match	Lipids and lipid-like molecules	Fatty Acyls	Fatty acid esters	Acyl carnitines	7.24467e+07	7.00872e+07	5.48164e+06	1.3211e+07	3.49034e+08	1.57643e+07	1.5978e+08	2.94727e+07	3.60092e+07	1.27596e+08	3.33129e+08	7.51456e+06	1.52827e+08	1.17605e+07	1.48339e+07	3.56763e+07	9.64669e+07	1.94694e+08	2.21818e+07	1.57616e+08	5.7794e+07	1.89298e+08	9.91021e+06	8.34974e+06	2.62794e+08	1.20056e+08
Com_1127_pos	Limonin	Limonin; Evodin	C26 H30 O8	470.195	5.884	471.202	cpd:C03514	--	HMDB0035921	--	Lipids and lipid-like molecules	Prenol lipids	Triterpenoids	--	--	--	Full match	No results	No results	Lipids and lipid-like molecules	Prenol lipids	Triterpenoids	Limonoids	3.15199e+07	787654	430434	364142	668193	3.68727e+06	248018	417120	1.24082e+06	327550	433740	486012	322348	2.018e+09	724992	1.48646e+06	7.9379e+07	1.38713e+08	427003	268769	1.05805e+08	8.45593e+08	4.44559e+08	1.45837e+06	295837	759096
Com_1185_pos	Deoxycorticosterone 21-glucoside	--	C27 H40 O8	492.275	5.249	493.282	--	--	--	--	--	--	--	--	--	--	Full match	No results	No results	Lipids and lipid-like molecules	Steroids and steroid derivatives	Steroidal glycosides	Steroidal glycosides	1.06667e+06	493558	5.14489e+06	3.0184e+06	8.30492e+06	1.22124e+07	633519	3.56166e+06	2.32573e+06	956342	4.65501e+06	4.56105e+06	1.24892e+06	776714	666526	5.5856e+06	7.80889e+06	647276	764551	2.61234e+07	1.34719e+07	1.58764e+06	3.8753e+08	1.05527e+08	3.47848e+06	2.56405e+06
Com_1199_pos	PC O-16:0	--	C24 H50 N O7 P	495.333	9.216	496.34	--	--	--	LMGP01020019	--	--	--	Glycerophospholipids [GP]	Glycerophosphocholines [GP01]	1-alkyl,2-acylglycerophosphocholines [GP0102]	No results	Full match	Full match					3.18331e+06	1.59244e+07	9.02747e+06	3.8166e+06	2.26458e+07	6.51235e+06	2.6295e+06	2.14236e+07	1.70315e+06	1.20305e+07	4.69057e+07	1.18432e+06	1.37834e+08	6.83604e+06	5.65631e+06	1.31347e+07	4.81382e+07	1.70552e+07	1.75075e+06	2.08299e+08	4.74557e+07	5.46544e+06	7.51677e+06	2.53961e+06	4.52808e+06	1.23349e+07
Com_1203_pos	5-[(2-hydroxybenzylidene)amino]-2-(2-methoxyethoxy)benzoic acid	--	C17 H17 N O5	315.111	5.888	316.118	--	--	--	--	--	--	--	--	--	--	Full match	No results	No results					1.26546e+07	911007	630025	3.06564e+06	7.21394e+07	3.85079e+06	1.75057e+06	482445	1.43514e+06	1.69952e+06	501667	2.55944e+06	4.79217e+07	859887	4.72782e+06	1.24456e+07	498864	493373	493876	1.7152e+06	2.29016e+06	2.0706e+08	1.13396e+07	2.14192e+06	342167	1.81817e+06
Com_1206_pos	Artemisinin	Qing Hau Sau; Artemisinin	C15 H22 O5	586.28	6.314	587.287	cpd:C09538	--	--	--	--	--	--	--	--	--	Invalid mass	No results	No results	Lipids and lipid-like molecules	Prenol lipids	Terpene lactones	Terpene lactones	7.27207e+07	2.85907e+07	3.26319e+07	4.81277e+07	5.1193e+07	2.15444e+07	3.46939e+07	2.08369e+07	2.99338e+07	7.76773e+07	4.29053e+08	5.13875e+07	5.45519e+07	3.60009e+07	1.86624e+08	2.21861e+07	1.62685e+07	1.75926e+07	5.12301e+07	2.33593e+07	1.8831e+07	1.37785e+07	7.00103e+07	7.67357e+07	1.61144e+08	1.44551e+07
Com_1236_pos	CAR 14:3	--	C21 H36 N O4	365.257	6.588	366.264	--	--	--	--	--	--	--	--	--	--	No results	Invalid mass	No results					1.46778e+07	6.89632e+06	999590	1.09562e+07	7.45788e+06	1.2361e+07	770974	661507	823996	2.94322e+07	3.13954e+08	456904	3.27758e+07	712981	549036	2.28038e+07	886352	5.71808e+06	775090	6.09591e+06	1.47833e+07	633006	3.5138e+06	8.34032e+06	1.10206e+07	695790
Com_1269_pos	3-Acetoxyurs-12-en-23-oic acid	--	C32 H50 O4	498.369	7.413	499.376	--	--	--	--	--	--	--	--	--	--	Full match	No results	No results	Lipids and lipid-like molecules	Prenol lipids	Triterpenoids	Triterpenoids	4.63005e+06	2.22052e+06	2.71113e+06	1.12373e+06	2.45332e+07	7.35039e+06	1.26749e+08	3.03398e+06	203920	631017	521023	5.56361e+06	3.5847e+06	4.95952e+06	2.58811e+06	845841	811906	748858	3.30968e+06	2.0135e+06	4.11581e+06	1.40283e+06	1.61349e+06	2.69895e+06	4.94091e+06	1.68996e+06
Com_1274_pos	Ethyl oleate	--	C20 H38 O2	310.287	7.109	311.295	--	--	HMDB0034451	LMFA07010880	Lipids and lipid-like molecules	Fatty Acyls	Fatty acid esters	Fatty Acyls [FA]	Fatty esters [FA07]	Short fatty esters [FA0710]	Full match	No results	Full match	Lipids and lipid-like molecules	Fatty Acyls	Fatty acid esters	Fatty acid esters	480715	499612	665366	496770	394291	490871	409384	215004	183452	252344	620845	1.48358e+06	544969	6.98302e+07	8.70752e+06	1.01349e+06	443041	430978	286077	354366	279696	649988	217110	309793	208424	457246
Com_1338_pos	Shikonin	Shikonin	C16 H16 O5	270.089	5.975	271.097	cpd:C17412	map00130 Ubiquinone and other terpenoid-quinone biosynthesis	--	--	--	--	--	--	--	--	Invalid mass	No results	No results	Benzenoids	Naphthalenes	Naphthoquinones	Naphthoquinones	330691	1.67734e+06	638038	573873	521470	547158	4.79805e+06	666690	466963	633308	568209	3.0746e+06	406672	849130	899500	457280	477590	538177	867972	500160	544593	2.94295e+06	1.67844e+06	444273	491124	702102
Com_1372_pos	Morphine	Morphine	C17 H19 N O3	285.137	5.008	286.144	cpd:C01516	map00982 Drug metabolism - cytochrome P450;map01100 Metabolic pathways;map04080 Neuroactive ligand-receptor interaction	HMDB0014440	--	Alkaloids and derivatives	Morphinans	-	--	--	--	Full match	No results	No results	Alkaloids and derivatives	Morphinans	Not available	Morphinans	667733	305045	377451	577260	532130	639346	414690	459381	532451	293361	297890	428029	403590	463882	480102	622259	353790	497296	402414	654284	623098	559401	461642	477780	561436	500607
Com_1376_pos	Isorhamnetin	Isorhamnetin; 3-Methylquercetin; Quercetin 3'-methyl ether	C16 H12 O7	316.059	6.027	317.066	cpd:C10084	--	HMDB0002655	LMPK12110002	Phenylpropanoids and polyketides	Flavonoids	Flavones	Polyketides [PK]	Flavonoids [PK12]	Flavones and Flavonols [PK1211]	Full match	No results	No results	Phenylpropanoids and polyketides	Flavonoids	Flavones	Flavonols	331059	1.77357e+07	789040	6.18809e+06	994097	3.54419e+07	3.18116e+06	5.07211e+06	833944	1.54515e+07	7.06079e+07	696108	1.37534e+07	1.36468e+06	1.9286e+06	1.1815e+06	2.12787e+07	2.6243e+07	4.22388e+06	553309	7.70579e+07	574317	821687	506120	8.09808e+06	6.45186e+06
Com_1396_pos	Cuminaldehyde	4-Isopropylbenzaldehyde; p-Cumic aldehyde; Cuminaldehyde	C10 H12 O	148.089	6.757	149.096	cpd:C06577	--	HMDB0002214	--	Lipids and lipid-like molecules	Prenol lipids	Monoterpenoids	--	--	--	Full match	No results	No results	Lipids and lipid-like molecules	Prenol lipids	Monoterpenoids	Aromatic monoterpenoids	1.05062e+08	2.69815e+08	1.41837e+08	1.76081e+08	2.16152e+08	2.06483e+08	2.23243e+08	3.25069e+08	1.34861e+08	2.16653e+08	4.58559e+07	1.01962e+08	2.85692e+08	2.51892e+08	2.38286e+08	2.38797e+08	2.92953e+08	1.79764e+08	2.90288e+08	1.38717e+08	2.1478e+08	9.95441e+07	1.3938e+08	2.3745e+08	3.03898e+08	1.91327e+08
Com_1451_pos	N1-{4-methyl-2-[(3,4,5-trimethoxybenzylidene)amino]phenyl}acetamide	--	C19 H22 N2 O4	342.157	5.628	343.164	--	--	--	--	--	--	--	--	--	--	Full match	No results	No results					9.63065e+07	1.18002e+08	2.16064e+08	2.46822e+08	6.53792e+07	1.20194e+08	1.91852e+08	1.69454e+08	1.5254e+08	1.28986e+08	2.40086e+08	6.01655e+07	1.03318e+08	1.61281e+08	6.45741e+07	7.34003e+07	1.90742e+08	1.34916e+08	1.96041e+08	2.10277e+08	4.5815e+07	5.50791e+07	6.25361e+07	1.24309e+08	2.03779e+08	1.94967e+08
Com_1508_pos	Flunitrazepam-d3	--	C16 H9 [2]H3 F N3 O3	316.106	5.075	317.114	--	--	--	--	--	--	--	--	--	--	Full match	No results	No results					1.59736e+06	775514	2.52386e+06	2.09138e+06	596676	719205	879829	548499	4.09522e+06	568202	404333	2.48658e+06	3.00476e+06	1.78634e+06	1.5464e+06	2.88225e+08	430613	594844	3.05867e+06	784869	1.22135e+06	1.09271e+06	3.09663e+06	1.92126e+06	488568	540390
Com_1516_pos	Trigonelline	N-Methylnicotinate; Trigonelline; Trigenelline; 1-Methylpyridinio-3-carboxylate; Betaine nicotinate; Caffearin; Gynesine	C7 H7 N O2	137.048	1.395	138.055	cpd:C01004	map00760 Nicotinate and nicotinamide metabolism	HMDB0000875	--	Alkaloids and derivatives	-	-	--	--	--	Full match	No results	Full match	Alkaloids and derivatives	Not available	Not available	Alkaloids and derivatives	9.27172e+07	1.4594e+08	1.23235e+08	9.66901e+07	1.55547e+08	1.00174e+08	1.66913e+08	1.63879e+08	8.2796e+07	3.38093e+08	9.46905e+07	1.00608e+08	8.30478e+07	1.51009e+08	1.49633e+08	1.10485e+08	1.83951e+08	3.44591e+08	1.24157e+08	1.26283e+08	8.415e+07	3.15067e+07	7.89891e+07	4.0278e+08	1.49015e+08	2.16685e+08
Com_1520_pos	Naringeninchalcone	Naringenin chalcone; 2',4,4',6'-Tetrahydroxychalcone; Isosalipurpol; Chalconaringenin	C15 H12 O5	272.069	5.791	273.076	cpd:C06561	map01100 Metabolic pathways	--	--	--	--	--	--	--	--	Full match	No results	No results	Phenylpropanoids and polyketides	Linear 1,3-diarylpropanoids	Chalcones and dihydrochalcones	2'-Hydroxychalcones	4.57806e+06	1.38195e+07	7.53311e+06	2.30535e+07	1.69853e+06	2.45649e+08	1.76427e+07	7.85571e+06	423505	1.46649e+07	3.60379e+07	2.114e+06	1.07653e+07	507532	2.89851e+06	3.64515e+06	1.31975e+07	1.3135e+07	1.08479e+07	2.3741e+07	1.55223e+09	4.16353e+06	5.68457e+06	352222	2.06785e+07	335426
Com_1537_pos	Biliverdin	Biliverdin; Biliverdin IX alpha	C33 H34 N4 O6	1164.5	6.369	583.256	cpd:C00500	map00860 Porphyrin and chlorophyll metabolism;map01100 Metabolic pathways	HMDB0001008	--	Organoheterocyclic compounds	Tetrapyrroles and derivatives	Bilirubins	--	--	--	No results	Invalid mass	No results	Organoheterocyclic compounds	Tetrapyrroles and derivatives	Bilirubins	Bilirubins	3.67044e+07	3.34769e+07	1.21942e+07	1.78851e+07	2.63776e+08	1.50458e+07	2.40363e+07	1.98244e+07	6.69001e+06	2.94485e+08	2.45716e+07	1.66604e+07	3.6965e+07	6.70497e+06	4.96452e+07	1.50949e+07	1.02211e+07	1.66686e+08	1.8269e+07	1.25059e+07	4.4176e+07	5.32873e+06	9.9525e+06	6.99328e+07	2.39153e+07	8.06864e+07
Com_1541_pos	17(S)-HETE	--	C20 H32 O3	320.233	8.801	321.24	--	--	--	--	--	--	--	--	--	--	Invalid mass	No results	No results	Lipids and lipid-like molecules	Fatty Acyls	Eicosanoids	Hydroxyeicosatetraenoic acids	1.51806e+07	9.62384e+07	4.34212e+07	1.40349e+08	1.24578e+08	1.13939e+08	6.9651e+07	1.07149e+08	8.45802e+07	8.45543e+07	5.16718e+07	2.94732e+08	9.17606e+07	7.33162e+07	8.10416e+07	4.4208e+07	1.0852e+08	3.71468e+07	1.02221e+08	5.66725e+07	7.63643e+07	1.24146e+08	9.85012e+07	1.05851e+08	4.83658e+07	4.77545e+07
Com_1570_pos	N1-(2-pyridylmethyl)-2-[3,5-di(trifluoromethyl)benzoyl]benzamide	--	C22 H14 F6 N2 O2	474.069	5.741	475.076	--	--	--	--	--	--	--	--	--	--	Invalid mass	No results	No results					331537	360811	556088	543299	391291	308999	392756	415306	361450	413765	491664	422474	314935	428786	450704	338749	502517	371219	470764	433425	335658	236092	363579	256193	416407	381765
Com_1591_pos	3-methyl-1,4-diphenyl-1H-pyrazol-5-amine	--	C16 H15 N3	249.127	5.594	250.134	--	--	--	--	--	--	--	--	--	--	Full match	No results	No results					835054	1.39847e+06	2.20824e+06	2.32715e+06	642004	2.26884e+08	1.5996e+06	1.78021e+06	1.25121e+06	1.46966e+06	1.49254e+06	1.26429e+06	919699	1.34938e+06	968621	654716	1.53615e+06	1.13275e+06	2.18027e+06	1.62055e+06	579415	621623	704961	1.13424e+06	1.73144e+06	1.51129e+06
Com_1608_pos	Isohomovanillic acid	--	C9 H10 O4	182.058	5.197	183.066	--	--	HMDB0000333	--	Benzenoids	Phenols	Methoxyphenols	--	--	--	Full match	No results	Full match	Benzenoids	Phenols	Methoxyphenols	Methoxyphenols	1.45714e+06	9.32826e+06	1.64603e+07	1.08085e+07	5.73848e+06	8.87798e+06	1.00378e+07	1.80977e+07	5.33558e+06	4.84144e+06	2.98367e+06	1.57504e+07	1.46848e+07	5.1901e+07	6.83561e+06	1.73939e+06	2.32236e+07	1.92794e+07	4.87482e+06	1.69513e+07	3.53869e+06	8.2808e+06	2.47381e+06	4.09174e+06	7.69865e+06	3.35817e+06
Com_1660_pos	CAR 22:7	--	C29 H44 N O4	469.32	8.008	470.327	--	--	--	--	--	--	--	--	--	--	No results	Invalid mass	No results					3.63024e+06	1.75945e+06	757672	1.17908e+07	1.25942e+06	1.19876e+06	7.26544e+06	1.62763e+06	3.06853e+07	1.97378e+07	1.78972e+08	181071	4.83716e+07	179449	337052	1.06139e+08	2.23827e+06	1.58837e+06	5.58621e+07	8.22105e+07	1.99612e+06	1.60327e+06	2.21602e+07	1.17618e+06	1.4155e+06	1.60912e+06
Com_1688_pos	TNK	--	C14 H27 N5 O6	343.182	7.172	344.189	--	--	--	--	--	--	--	--	--	--	Invalid mass	No results	No results					3.70791e+07	6.4402e+06	4.0677e+07	9.11466e+07	1.25532e+08	2.27773e+07	1.40559e+07	1.53179e+08	5.91822e+07	5.39704e+07	2.06037e+08	2.59636e+08	4.29771e+07	3.32512e+07	2.46968e+07	3.72745e+07	6.14501e+07	1.28134e+08	7.55795e+06	4.31155e+07	5.36012e+07	7.48829e+06	5.64272e+06	2.88386e+07	1.45512e+08	3.61701e+07
Com_1692_pos	15-Deoxy-Δ12,14-prostaglandin A1	--	C20 H30 O3	318.22	6.168	319.227	--	--	--	--	--	--	--	--	--	--	Full match	No results	No results	Lipids and lipid-like molecules	Fatty Acyls	Eicosanoids	Prostaglandins and related compounds	2.398e+07	6.01005e+07	6.66402e+07	3.39639e+07	7.19953e+06	1.17265e+07	6.14941e+06	2.49309e+07	6.57331e+06	2.87038e+07	1.94951e+07	1.36056e+07	2.34649e+07	1.46817e+07	2.28728e+07	2.3411e+07	8.97412e+06	2.85322e+07	2.55374e+07	1.55983e+07	5.95229e+07	9.44138e+06	1.02451e+07	1.46827e+07	4.42335e+06	6.56996e+06
Com_1706_pos	Thromboxane B2	Thromboxane B2; TXB2	C20 H34 O6	392.218	5.786	393.225	cpd:C05963	map00590 Arachidonic acid metabolism;map01100 Metabolic pathways;map04726 Serotonergic synapse;map04976 Bile secretion	HMDB0003252	LMFA03030002	Lipids and lipid-like molecules	Fatty Acyls	Eicosanoids	Fatty Acyls [FA]	Eicosanoids [FA03]	Thromboxanes [FA0303]	Invalid mass	No results	No results	Lipids and lipid-like molecules	Fatty Acyls	Eicosanoids	Thromboxanes	1.4141e+07	3.38814e+07	3.1648e+07	4.57353e+07	1.25862e+07	1.11264e+07	1.28649e+07	2.4808e+07	2.21933e+07	3.87306e+07	2.55083e+06	4.15516e+07	1.4185e+07	2.72096e+07	2.68831e+07	4.4861e+07	1.41791e+07	2.77171e+06	3.18883e+07	1.68677e+07	4.21189e+07	8.5736e+06	2.14368e+07	2.86721e+07	7.2492e+06	9.54805e+06
Com_1719_pos	Senecionine	Senecionine	C18 H25 N O5	335.174	5.16	336.181	cpd:C06176	--	HMDB0242680	--	Phenylpropanoids and polyketides	Macrolides and analogues	-	--	--	--	Full match	No results	No results	Phenylpropanoids and polyketides	Macrolides and analogues	Not available	Macrolides and analogues	1.3139e+06	1.61314e+06	607842	1.67334e+06	746749	746477	1.13958e+06	1.13331e+06	921550	979063	592432	1.24647e+06	787041	2.51339e+06	1.75202e+06	940024	1.12304e+06	671156	1.65451e+06	707134	1.31938e+06	840993	1.26112e+06	890339	965048	524110
Com_1729_pos	UR-144 N-Heptyl analog	--	C23 H33 N O	339.253	5.432	340.26	--	--	--	--	--	--	--	--	--	--	Invalid mass	No results	No results	Organoheterocyclic compounds	Indoles and derivatives	N-alkylindoles	N-alkylindoles	1.94736e+07	321190	490336	360227	1.84986e+06	1.50964e+06	350473	417128	530847	317104	393022	572242	1.46751e+06	473094	351992	393905	5.77517e+06	346580	878468	376811	430626	325380	458871	413764	361944	347638
Com_1756_pos	Deoxylimonin	--	C26 H30 O7	454.2	5.76	455.207	--	--	HMDB0035031	--	Organoheterocyclic compounds	Benzimidazoles	2-benzimidazolylcarbamic acid esters	--	--	--	Full match	No results	No results	Lipids and lipid-like molecules	Steroids and steroid derivatives	Steroid lactones	Steroid lactones	3.50402e+07	553474	523598	1.21627e+06	538874	385197	352603	474405	520628	661964	526948	395948	433834	1.41626e+06	962375	2.15011e+06	1.51028e+07	2.17808e+08	461027	408986	7.25671e+06	272229	1.28982e+08	1.42219e+06	367864	523370
Com_1798_pos	PC O-18:0	--	C26 H54 N O7 P	523.365	10.1	546.354	--	--	--	LMGP01020046	--	--	--	Glycerophospholipids [GP]	Glycerophosphocholines [GP01]	1-alkyl,2-acylglycerophosphocholines [GP0102]	No results	Full match	Full match					133768	2.78996e+06	1.94635e+06	796488	2.08874e+07	3.22272e+06	2.55258e+06	4.17562e+06	215310	3.48724e+06	6.40015e+06	463837	2.76521e+07	1.4886e+06	1.37215e+06	5.30501e+06	3.12409e+07	2.66636e+06	921102	4.10297e+07	1.11837e+07	1.77616e+06	5.78274e+06	1.87531e+06	1.27908e+06	3.38545e+06
Com_1837_pos	PC O-18:2	--	C26 H50 N O7 P	519.333	8.876	520.341	--	--	--	--	--	--	--	--	--	--	No results	Full match	Full match					116302	3.50436e+06	2.92867e+06	1.11151e+06	5.27567e+06	201606	356587	898522	200889	681717	3.17578e+06	275155	1.88739e+06	1.74694e+06	225721	404186	1.54563e+06	504875	668386	2.07804e+06	1.43544e+08	1.52259e+06	921756	548324	190761	742570
Com_1883_pos	7-Methylguanine	7-Methylguanine	C6 H7 N5 O	165.065	2.107	166.073	cpd:C02242	--	HMDB0000897	--	Organoheterocyclic compounds	Imidazopyrimidines	Purines and purine derivatives	--	--	--	Full match	No results	Full match	Organoheterocyclic compounds	Imidazopyrimidines	Purines and purine derivatives	Hypoxanthines	5.60287e+08	2.95145e+08	3.04448e+08	3.45653e+08	3.98296e+08	2.97999e+08	4.78479e+08	4.75114e+08	3.4328e+08	4.00967e+08	3.1416e+08	4.58266e+07	3.19324e+08	2.97685e+08	6.94804e+08	3.37351e+08	4.17089e+08	3.88036e+08	1.13233e+08	7.44524e+08	1.88265e+08	2.66571e+08	4.96182e+08	4.66002e+08	2.6469e+08	3.99346e+08
Com_1906_pos	Oxoamide	--	C10 H12 N2 O2	192.09	5.477	193.098	--	--	HMDB0001004	--	Organic oxygen compounds	Organooxygen compounds	Carbonyl compounds	--	--	--	Full match	No results	No results	Organic oxygen compounds	Organooxygen compounds	Carbonyl compounds	Aryl alkyl ketones	601662	1.00001e+06	1.19971e+06	738684	421988	1.73935e+06	1.01226e+06	1.24712e+06	588835	2.51375e+06	433663	859710	450629	920108	991692	983655	955502	4.24016e+06	1.15655e+06	804607	1.17095e+06	942510	589361	451383	1.6193e+06	486916
Com_1932_pos	Cafestol	Cafestol	C20 H28 O3	316.203	5.806	317.212	cpd:C09066	--	HMDB0035710	--	Organoheterocyclic compounds	Naphthofurans	-	--	--	--	Full match	No results	Full match	Organoheterocyclic compounds	Naphthofurans	Not available	Naphthofurans	6.06344e+06	1.17509e+07	9.90679e+06	8.93498e+06	3.69126e+06	3.14506e+06	2.34623e+06	8.10563e+06	3.84967e+06	8.46915e+06	4.17052e+06	9.61257e+06	5.8965e+06	1.28257e+07	7.89548e+06	9.0444e+06	2.97266e+06	6.57012e+06	8.67704e+06	3.92966e+06	9.44253e+06	1.93159e+06	2.776e+06	5.05922e+06	2.64188e+06	3.716e+06
Com_1943_pos	Tomatidine	Tomatidine	C27 H45 N O2	415.345	6.247	416.353	cpd:C10826	--	HMDB0034731	LMST01150003	Lipids and lipid-like molecules	Steroids and steroid derivatives	Steroidal alkaloids	Sterol Lipids [ST]	Sterols [ST01]	Solanidines and alkaloid derivatives [ST0115]	Full match	No results	No results	Lipids and lipid-like molecules	Steroids and steroid derivatives	Steroidal alkaloids	Spirosolanes and derivatives	262754	5.83143e+06	440688	411404	278209	782402	2.74302e+06	7.38751e+07	9.41058e+07	407714	512576	2.43466e+06	604747	7.65091e+06	602733	228527	364078	357761	5.94338e+06	455481	1.44079e+06	2.90049e+07	5.63976e+06	330800	451008	1.06465e+06
Com_1967_pos	8-Isoprostaglandin F1α	--	C20 H36 O5	338.244	7.521	339.251	--	--	--	--	--	--	--	--	--	--	Invalid mass	No results	No results	Lipids and lipid-like molecules	Fatty Acyls	Eicosanoids	Prostaglandins and related compounds	3.02638e+07	1.58257e+08	1.20767e+08	5.5994e+08	1.08231e+08	1.72136e+08	3.70079e+07	1.29409e+08	1.95635e+08	1.87022e+08	5.29736e+07	1.46917e+08	1.05615e+08	7.95116e+07	1.19135e+08	3.84295e+07	1.29483e+08	3.83394e+07	5.97455e+07	5.2009e+07	1.59234e+08	9.07486e+07	6.29357e+07	1.30891e+08	8.60795e+07	7.46373e+07
Com_1980_pos	4',7-Dihydroxyflavanone	--	C15 H12 O4	256.074	5.715	257.081	--	--	HMDB0303602	--	Phenylpropanoids and polyketides	Flavonoids	Flavans	--	--	--	Full match	No results	No results	Phenylpropanoids and polyketides	Flavonoids	Flavans	Flavanones	514853	1.41762e+07	2.06407e+08	2.15614e+07	2.53003e+06	1.10917e+08	1.50019e+07	4.83175e+06	9.87344e+06	3.55891e+06	4.63257e+07	7.58258e+06	512264	2.05784e+06	5.91241e+07	3.47598e+06	3.55344e+06	1.60824e+07	1.72807e+06	1.61498e+08	2.30763e+06	5.22293e+06	9.96305e+06	2.07476e+06	4.64939e+07	689701
Com_1985_pos	2-(3,4-dimethoxyphenyl)-N-(4-morpholinophenyl)acetamide	--	C20 H24 N2 O4	356.172	5.976	357.179	--	--	--	--	--	--	--	--	--	--	Invalid mass	No results	No results					2.91715e+08	9.75302e+07	2.08289e+08	1.73207e+08	6.47285e+07	3.38994e+08	3.36214e+08	2.05267e+08	1.15525e+08	8.76707e+07	6.74875e+07	4.69991e+07	1.48938e+08	2.01735e+08	1.35227e+08	3.10256e+07	2.13015e+08	3.1652e+08	1.7916e+08	2.85855e+08	1.05538e+08	7.88407e+07	4.00345e+07	1.66946e+08	2.6337e+08	2.4894e+08
Com_1989_pos	QKK	--	C17 H34 N6 O5	402.264	5.152	202.139	--	--	--	--	--	--	--	--	--	--	Invalid mass	No results	No results					4.27094e+08	3.46063e+08	5.68198e+08	4.23748e+08	1.91249e+08	1.44566e+07	2.84184e+08	4.11155e+08	9.45846e+08	3.6442e+08	1.8709e+08	5.58347e+08	3.21757e+08	3.41325e+08	2.67804e+08	3.56097e+08	1.57359e+08	1.84402e+08	1.69266e+08	3.40361e+08	2.178e+08	1.10151e+08	2.09251e+08	1.40624e+08	2.55758e+08	1.39717e+08
Com_2008_pos	Dibutyl sebacate	--	C18 H34 O4	314.246	7.745	315.253	--	--	HMDB0041220	--	Lipids and lipid-like molecules	Fatty Acyls	Fatty acid esters	--	--	--	No results	No results	Full match	Lipids and lipid-like molecules	Fatty Acyls	Fatty acid esters	Fatty acid esters	2.29602e+06	6.35507e+06	6.04745e+06	5.37522e+06	2.01255e+06	9.55546e+06	3.96132e+06	6.53602e+06	5.67865e+06	5.04336e+06	2.66501e+06	7.73308e+06	4.57911e+06	5.12664e+06	1.03514e+07	4.02969e+06	4.87219e+06	2.85295e+06	5.89736e+06	3.76851e+06	3.74251e+06	4.58877e+06	5.83006e+06	7.9721e+06	3.80489e+06	4.6888e+06
Com_2041_pos	Cytisine	Cytisine	C11 H14 N2 O	190.111	4.669	191.118	cpd:C10763	--	--	--	--	--	--	--	--	--	Full match	No results	Full match	Alkaloids and derivatives	Lupin alkaloids	Cytisine and derivatives	Cytisine and derivatives	1.47317e+07	5.9023e+06	1.69042e+06	5.75875e+06	782743	1.28367e+06	3.57748e+06	4.04635e+06	4.0941e+06	1.37943e+06	4.68229e+06	2.80435e+07	1.75579e+06	1.08603e+07	4.41017e+06	397196	1.23998e+07	4.49721e+06	2.1798e+06	1.31138e+06	3.22117e+08	2.1617e+06	9.34359e+07	4.50435e+06	1.68997e+06	887742
Com_2042_pos	2-[(3S)-1-(3-Chlorobenzyl)-3-pyrrolidinyl]-5-methyl-1,3-benzoxazole	--	C19 H19 Cl N2 O	326.119	5.724	327.126	--	--	--	--	--	--	--	--	--	--	Full match	No results	No results	Organoheterocyclic compounds	Benzoxazoles	Not available	Benzoxazoles	522755	728425	1.29208e+06	1.0249e+06	525917	564176	896858	858173	745760	721120	708450	872194	2.85842e+08	853992	852433	404665	868890	895470	1.00727e+06	799086	428278	468166	398004	466725	811916	773022
Com_2053_pos	Stearoyl ethanolamide	--	C20 H41 N O2	327.314	10.487	350.303	--	--	HMDB0013078	--	Organic nitrogen compounds	Organonitrogen compounds	Amines	--	--	--	Full match	No results	No results	Organic nitrogen compounds	Organonitrogen compounds	Amines	N-acylethanolamines	7.86845e+06	1.97913e+07	1.9604e+07	3.13795e+06	1.47721e+07	3.19152e+07	4.54525e+07	4.91136e+07	4.6398e+06	4.42998e+07	2.02616e+07	1.92186e+07	6.17477e+06	2.97416e+07	4.31728e+07	1.886e+08	1.09522e+08	8.22051e+07	1.81666e+07	1.14834e+07	6.67734e+06	9.70115e+07	1.48744e+07	8.67143e+06	2.68608e+07	1.5863e+07
Com_2098_pos	N-(4-methoxy-1-methyl-1H-indazol-3-yl)-5-methyl-3-isoxazolecarboxamide	--	C14 H14 N4 O3	286.107	5.424	287.114	--	--	--	--	--	--	--	--	--	--	Full match	No results	No results					613852	417312	637078	2.17505e+06	499487	498938	466665	541961	757224	441669	959872	743497	543803	636313	2.27296e+07	511788	416641	473001	1.24304e+07	537721	559499	428881	1.23246e+07	586670	470262	477909
Com_2105_pos	N1,N1-dibutyl-4-(phenylsulfonyl)aniline	--	C20 H27 N O2 S	345.176	6.96	346.184	--	--	--	--	--	--	--	--	--	--	Full match	No results	No results					1.7184e+06	399111	484922	488426	1.93318e+06	1.2278e+06	559220	344263	227144	1.22915e+06	4.0759e+06	544871	1.21884e+06	707564	683084	1.29381e+06	1.39427e+07	1.50927e+06	1.94457e+07	3.80631e+06	1.06619e+06	573053	1.14848e+06	464376	7.76047e+06	472026
Com_2106_pos	N-Acetyl-aspartic acid	N-Acetyl-L-aspartate; N-Acetyl-L-aspartic acid	C6 H9 N O5	175.048	1.4	176.056	cpd:C01042	map00250 Alanine, aspartate and glutamate metabolism;map01100 Metabolic pathways	--	--	--	--	--	--	--	--	No results	No results	Full match	Organic acids and derivatives	Carboxylic acids and derivatives	Amino acids, peptides, and analogues	Aspartic acid and derivatives	7.42443e+06	1.03454e+07	7.00076e+06	5.65694e+06	1.60668e+07	2.50208e+07	3.7695e+06	2.86808e+06	4.6659e+06	4.39598e+06	4.14436e+07	4.7901e+06	5.81532e+06	4.86392e+06	9.79082e+06	4.31691e+06	1.55764e+07	2.52038e+06	1.81567e+07	1.58823e+07	1.91499e+08	683847	1.56616e+06	1.83025e+07	2.39643e+07	1.07398e+07
Com_2144_pos	XLR11 N-(4-pentenyl) analog	--	C21 H27 N O	309.209	5.727	310.217	--	--	--	--	--	--	--	--	--	--	Full match	No results	No results	Organoheterocyclic compounds	Indoles and derivatives	N-alkylindoles	N-alkylindoles	203873	221875	341957	334093	240618	190014	241519	255386	222268	254438	302341	259794	193665	263675	277153	187149	309015	228275	289489	266528	206407	137694	176878	157542	256063	234760
Com_2159_pos	N-Acetyl-D-lactosamine	N-Acetyllactosamine; beta-D-Galactosyl-1,4-N-acetyl-D-glucosamine; beta-D-Galactosyl-1,4-N-acetyl-beta-D-glucosamine	C14 H25 N O11	383.143	1.395	384.15	cpd:C00611	--	--	--	--	--	--	--	--	--	Full match	No results	No results	Organic oxygen compounds	Organooxygen compounds	Carbohydrates and carbohydrate conjugates	Acylaminosugars	6.83998e+06	5.27605e+07	1.39946e+07	8.99656e+06	5.59111e+07	2.6826e+07	1.78462e+07	3.14377e+07	6.35534e+06	3.57641e+08	6.73888e+07	4.06073e+06	8.85619e+06	8.22642e+06	1.36856e+07	2.06132e+07	3.33406e+07	4.23454e+07	5.28894e+06	6.32429e+06	3.96162e+07	5.07039e+06	7.61528e+06	1.80738e+07	1.38976e+07	9.09615e+07
Com_2161_pos	3-{[(3S)-3-(1,3-Benzothiazol-2-yl)-1-pyrrolidinyl]methyl}benzonitrile	--	C19 H17 N3 S	319.118	4.781	320.125	--	--	--	--	--	--	--	--	--	--	Invalid mass	No results	No results	Organoheterocyclic compounds	Benzothiazoles	Not available	Benzothiazoles	328901	1.07583e+07	2.59416e+06	1.76422e+06	233574	866760	864449	2.90122e+07	362549	440239	844348	1.1526e+06	1.33651e+06	2.21575e+06	674777	631645	1.46976e+07	2.00847e+06	1.65173e+06	1.92636e+06	1.77632e+06	861075	1.53141e+06	954043	261784	4.22207e+06
Com_2170_pos	Isoquinoline	Isoquinoline; 2-Benzazine; Benzo[c]pyridine	C9 H7 N	129.058	5.858	130.065	cpd:C06323	--	HMDB0034244	--	Organoheterocyclic compounds	Isoquinolines and derivatives	-	--	--	--	Full match	No results	No results	Organoheterocyclic compounds	Isoquinolines and derivatives	Not available	Isoquinolines and derivatives	2.22259e+07	1.33125e+08	8.51842e+07	4.39188e+07	1.22106e+07	4.52187e+07	5.42603e+07	3.6486e+07	3.32791e+07	1.84769e+07	8.06162e+06	2.66155e+08	4.55104e+07	5.71252e+07	9.28343e+07	4.47367e+07	1.66681e+07	1.06489e+07	3.44353e+07	3.11465e+07	2.03372e+07	1.50058e+07	2.96705e+07	1.0399e+07	1.76244e+08	2.10237e+07
Com_2186_pos	Andrographolide	Andrographolide	C20 H30 O5	350.21	5.79	351.217	cpd:C20214	--	HMDB0248395	--	Organoheterocyclic compounds	Lactones	Gamma butyrolactones	--	--	--	Full match	No results	No results	Organoheterocyclic compounds	Lactones	Gamma butyrolactones	Gamma butyrolactones	2.86589e+06	1.1575e+07	1.17077e+07	1.74527e+08	7.89716e+06	1.80352e+07	6.73091e+06	1.06158e+07	5.30961e+06	1.51385e+07	5.22891e+06	1.9045e+07	1.07613e+07	1.37232e+07	1.19807e+07	1.05118e+07	6.71834e+06	5.63663e+06	1.8685e+07	7.66551e+06	5.04449e+06	4.22833e+07	1.39136e+07	7.84673e+06	6.97119e+06	7.1918e+06
Com_2211_pos	Fenvalerate	Fenvalerate; Pydrin	C25 H22 Cl N O3	451.153	5.207	452.161	cpd:C10988	--	HMDB0031791	--	Lipids and lipid-like molecules	Fatty Acyls	Fatty acid esters	--	--	--	Invalid mass	No results	No results	Lipids and lipid-like molecules	Fatty Acyls	Fatty acid esters	Pyrethroids	1.33019e+06	521813	639107	531927	1.09798e+06	5.01974e+07	2.34892e+07	1.11664e+06	1.30521e+07	3.90521e+06	688936	748694	3.11957e+07	2.22318e+06	3.64998e+06	4.95528e+06	1.67608e+08	701405	614118	4.91019e+07	1.28721e+06	1.19268e+06	764452	922170	683079	592609
Com_2214_pos	N-[2-chloro-6-(trifluoromethoxy)phenyl]-2,2-dimethylpropanamide	--	C12 H13 Cl F3 N O2	295.059	1.312	296.066	--	--	--	--	--	--	--	--	--	--	Full match	No results	No results					9.78985e+07	2.62146e+07	5.58098e+06	1.67738e+07	3.20984e+06	1.76763e+06	2.3562e+06	1.42187e+07	1.54573e+07	8.88183e+06	1.23808e+06	1.71213e+06	1.96719e+08	2.95656e+06	4.36686e+06	1.16871e+07	1.78387e+07	3.25953e+06	2.447e+06	1.3744e+08	6.70607e+06	715205	867531	3.77491e+06	1.13187e+06	2.95291e+06
Com_2220_pos	2-[(3S)-1-Benzyl-3-pyrrolidinyl]-1,3-benzothiazole	--	C18 H18 N2 S	294.122	4.978	295.129	--	--	--	--	--	--	--	--	--	--	Invalid mass	No results	No match	Organoheterocyclic compounds	Benzothiazoles	Not available	Benzothiazoles	7.34297e+07	2.74908e+07	8.67723e+07	5.28163e+07	3.20131e+07	4.58571e+07	4.93723e+07	4.77671e+07	1.44689e+08	3.24347e+07	2.49901e+07	8.77573e+07	6.26073e+07	6.28896e+07	3.78805e+07	9.8751e+07	1.84835e+07	3.72391e+07	4.09834e+07	4.83383e+07	3.61487e+07	2.0295e+07	5.58063e+07	4.17837e+07	3.51282e+07	4.70837e+07
Com_2232_pos	Adipamide	--	C6 H12 N2 O2	144.09	1.354	145.097	--	--	HMDB0304762	LMFA08010017	Lipids and lipid-like molecules	Fatty Acyls	Fatty amides	Fatty Acyls [FA]	Fatty amides [FA08]	Primary amides [FA0801]	No results	No results	Full match	Lipids and lipid-like molecules	Fatty Acyls	Fatty amides	Fatty amides	3.00626e+06	1.9345e+07	2.76012e+07	6.45384e+06	7.6743e+06	1.5476e+07	4.24095e+07	4.82929e+07	7.7246e+06	1.92596e+06	5.43126e+06	3.56814e+06	6.66332e+06	7.31676e+06	8.19226e+06	2.79747e+07	5.2066e+07	8.94444e+07	1.22604e+07	4.42265e+07	1.24477e+07	642091	9.66693e+06	8.20931e+07	1.01247e+07	3.56293e+07
Com_2263_pos	1,2-dihydroxyheptadec-16-yn-4-yl acetate	--	C19 H34 O4	348.23	7.635	349.236	--	--	--	LMFA05000645	--	--	--	Fatty Acyls [FA]	Fatty alcohols [FA05]	_	Invalid mass	No results	No results					5.22371e+06	5.29387e+07	3.69243e+08	3.28824e+07	3.25632e+08	1.84982e+07	2.87175e+07	4.64765e+07	4.27536e+07	2.8547e+07	2.53212e+08	2.55487e+07	1.28876e+07	1.0975e+07	3.65314e+07	9.06799e+06	2.3951e+07	2.07853e+07	1.83908e+07	4.82992e+06	3.43499e+07	7.45025e+06	9.41228e+06	1.7759e+07	1.43332e+07	1.4265e+07
Com_2270_pos	3-amino-2-phenyl-2H-pyrazolo[4,3-c]pyridine-4,6-diol	--	C12 H10 N4 O2	242.081	5.797	243.088	--	--	--	--	--	--	--	--	--	--	Full match	No results	No results					800796	600989	1.01624e+06	7.19479e+06	1.06774e+06	2.12563e+06	852514	777985	600727	531039	515993	2.0176e+06	1.76961e+06	867239	5.90551e+06	2.96885e+06	1.35735e+06	306249	2.00081e+06	524584	305477	1.31007e+06	1.73391e+06	1.41495e+06	956161	471059
Com_2323_pos	Leukotriene B4 Ethanolamide	--	C22 H37 N O4	802.504	9.063	402.259	--	--	HMDB0002304	--	Organic nitrogen compounds	Organonitrogen compounds	Amines	--	--	--	Invalid mass	No results	No results					2.13784e+06	1.27891e+06	1.33269e+06	697317	4.13291e+06	3.37877e+06	2.2401e+06	939519	6.86861e+06	1.08088e+06	3.07545e+07	1.63746e+06	5.06343e+06	954061	3.4806e+06	2.32873e+06	3.38338e+06	1.4613e+06	1.01685e+06	548536	6.35032e+06	1.94148e+06	1.94778e+06	2.33668e+06	3.31515e+06	1.44499e+06
Com_2358_pos	S-(Methyl)Glutathione	--	C11 H19 N3 O6 S	321.1	5.44	322.108	--	--	--	--	--	--	--	--	--	--	No results	No results	Full match	Organic acids and derivatives	Carboxylic acids and derivatives	Amino acids, peptides, and analogues	Peptides	743023	551138	751517	581757	1.32838e+08	498390	537155	769294	813607	496773	648646	879588	685692	725091	539483	1.13091e+06	626996	531189	1.34639e+06	596341	665742	498696	703292	634159	616045	532810
Com_2375_pos	Melatonin	Melatonin; N-Acetyl-5-methoxytryptamine	C13 H16 N2 O2	232.117	1.354	233.125	cpd:C01598	map00380 Tryptophan metabolism;map01100 Metabolic pathways;map04080 Neuroactive ligand-receptor interaction;map04713 Circadian entrainment	HMDB0001389	--	Organoheterocyclic compounds	Indoles and derivatives	Indoles	--	--	--	Invalid mass	No results	No results	Organoheterocyclic compounds	Indoles and derivatives	Indoles	3-alkylindoles	590480	554578	2.75545e+06	7.24372e+06	4.11655e+06	2.04115e+06	4.32978e+06	3.08568e+06	2.41478e+06	1.7299e+06	4.09148e+06	1.59265e+08	8.50938e+06	3.87198e+06	2.5552e+06	1.38237e+06	2.73386e+06	1.81113e+06	1.08661e+06	1.8929e+06	4.83057e+06	9.42871e+06	2.66382e+07	1.34763e+07	1.95742e+06	2.79058e+06
Com_2419_pos	Oxymorphone	Oxymorphone	C17 H19 N O4	301.128	1.365	302.135	cpd:C08019	--	HMDB0015323	--	Benzenoids	Phenanthrenes and derivatives	-	--	--	--	Invalid mass	Invalid mass	No results	Benzenoids	Phenanthrenes and derivatives	Not available	Phenanthrenes and derivatives	1.12175e+07	1.62811e+07	7.58121e+07	1.39036e+08	2.71156e+07	2.94235e+07	5.22037e+07	2.16594e+07	2.60231e+07	1.90528e+07	1.75818e+07	5.40009e+07	7.51e+07	4.31092e+07	3.54105e+07	3.06816e+07	3.16675e+07	3.38859e+07	1.82682e+07	3.90768e+07	8.11606e+07	1.74395e+07	2.2934e+07	5.7522e+07	2.8992e+07	1.28796e+07
Com_2422_pos	Betulin	Betulin	C30 H50 O2	442.382	10.32	443.389	cpd:C08618	--	HMDB0036838	LMPR0106140005	Lipids and lipid-like molecules	Prenol lipids	Triterpenoids	Prenol Lipids [PR]	Isoprenoids [PR01]	C30 isoprenoids (triterpenes) [PR0106]	Full match	No results	No results	Lipids and lipid-like molecules	Prenol lipids	Triterpenoids	Triterpenoids	141696	100994	719381	63510.5	2.74953e+06	746929	2.16694e+07	286655	51400.3	102417	142083	267464	506757	114848	450639	98690.3	104152	242732	89740.1	88866.5	77061.7	55008.6	453641	97711.8	139439	182785
Com_2430_pos	Gly-Val	--	C7 H14 N2 O3	174.101	3.178	175.108	--	--	HMDB0028854	--	Organic acids and derivatives	Carboxylic acids and derivatives	Amino acids, peptides, and analogues	--	--	--	No results	Full match	Full match	Organic acids and derivatives	Carboxylic acids and derivatives	Amino acids, peptides, and analogues	Dipeptides	3.66195e+08	9.87031e+07	7.62292e+07	1.66706e+08	1.04727e+08	4.24306e+08	2.98935e+08	1.16754e+08	3.84763e+08	9.0315e+07	1.23784e+08	1.92269e+08	4.41115e+08	3.10578e+08	3.53216e+08	4.47848e+08	1.89909e+08	3.62322e+08	1.82872e+08	5.82669e+08	7.7802e+07	2.62258e+08	4.46329e+08	4.36274e+08	1.65757e+08	3.9135e+08
Com_2431_pos	(S)-AL 8810	--	C24 H31 F O4	384.213	5.816	385.221	--	--	--	--	--	--	--	--	--	--	Invalid mass	No results	No results	Lipids and lipid-like molecules	Fatty Acyls	Fatty acids and conjugates	Long-chain fatty acids	1.2016e+07	5.1014e+07	6.2808e+07	2.37279e+07	1.86655e+07	2.79666e+07	2.84356e+07	5.51345e+07	4.66257e+07	4.48964e+07	2.80238e+07	2.99645e+07	2.02644e+07	1.25549e+07	7.80688e+07	1.17681e+07	3.39869e+07	1.54208e+07	5.3183e+07	2.48979e+07	5.79667e+07	1.20537e+07	1.50974e+08	3.73883e+07	2.23547e+07	7.35929e+06
Com_2465_pos	Methyl alpha-D-glucopyranoside	--	C7 H14 O6	194.08	1.36	195.087	--	--	HMDB0246173	--	Organic oxygen compounds	Organooxygen compounds	Carbohydrates and carbohydrate conjugates	--	--	--	No results	No results	Full match					904461	1.16075e+07	2.61521e+06	2.67016e+06	1.69877e+06	1.03014e+06	2.33773e+06	2.88293e+06	1.99182e+06	1.51226e+06	4.49196e+06	3.24412e+06	1.27867e+06	1.14814e+08	1.8038e+07	1.99817e+06	5.29051e+06	1.02394e+07	5.90307e+06	4.19849e+06	4.37539e+06	3.50115e+06	2.5247e+06	1.2718e+07	3.65013e+06	3.13588e+06
Com_2472_pos	LLK	--	C18 H36 N4 O4	372.274	5.276	373.282	--	--	--	--	--	--	--	--	--	--	Full match	No results	No results					5.77698e+07	8.63082e+07	6.01156e+07	9.00342e+07	2.76469e+07	1.01962e+08	1.41406e+08	1.43562e+08	2.07856e+08	9.07476e+07	6.51352e+07	2.16677e+08	4.53885e+07	1.04691e+08	5.36318e+07	5.21544e+07	3.00391e+07	3.96022e+07	1.25169e+08	3.83974e+07	7.24467e+07	3.40543e+07	1.4537e+08	4.91084e+07	6.31194e+07	2.4133e+07
Com_2476_pos	Solanine	Solanine; alpha-Solanin	C45 H73 N O15	867.499	5.613	868.506	cpd:C10820	--	HMDB0034202	--	Phenylpropanoids and polyketides	Depsides and depsidones	-	--	--	--	Full match	No results	No results	Lipids and lipid-like molecules	Steroids and steroid derivatives	Steroidal glycosides	Steroidal saponins	918849	1.74129e+06	2.33134e+06	2.45688e+06	691116	1.33126e+06	1.82797e+06	1.95554e+06	3.26636e+06	1.44682e+07	1.57574e+06	1.49061e+06	1.10807e+06	1.7559e+06	1.25292e+06	723661	1.67269e+06	1.40915e+06	2.347e+06	2.04885e+06	662880	814717	2.35764e+06	1.19747e+06	1.82796e+06	1.61988e+06
Com_2552_pos	2-Arachidonoyl glycerol	2-Arachidonoylglycerol; 2-Arachidonoyl-sn-glycerol; 2-AG	C23 H38 O4	378.277	9.379	401.266	cpd:C13856	map04080 Neuroactive ligand-receptor interaction;map04723 Retrograde endocannabinoid signaling	--	LMGL01010028	--	--	--	Glycerolipids [GL]	Monoradylglycerols [GL01]	Monoacylglycerols [GL0101]	Full match	No results	Full match	Lipids and lipid-like molecules	Endocannabinoids	Not available	Endocannabinoids	727545	2.22568e+07	2.57218e+07	1.31394e+07	8.76683e+06	7.36777e+06	1.36975e+07	1.93188e+07	2.90014e+07	4.03274e+07	1.66247e+07	1.32846e+07	8.53552e+06	1.03304e+07	1.95784e+07	1.35495e+07	2.21039e+07	1.21217e+08	1.40569e+07	9.00041e+06	2.06785e+07	4.40032e+06	5.10052e+06	4.76115e+06	1.69389e+07	8.47314e+07
Com_2592_pos	Cyclohexylsulfamate	Cyclohexylsulfamate; Cyclohexylsulfamic acid; Cylamic acid; Cyclohexylamide sulfate	C6 H13 N O3 S	179.062	5.311	202.051	cpd:C02824	--	HMDB0031340	--	Organic acids and derivatives	Sulfamic acid derivatives	Cyclamates	--	--	--	No results	No results	Full match	Organic acids and derivatives	Sulfamic acid derivatives	Cyclamates	Cyclamates	535908	1.28363e+06	529847	362427	1.0862e+06	455285	390741	1.06789e+06	622987	335382	9.47125e+06	1.18031e+07	8.06641e+06	479714	377100	494202	407826	403013	6.20539e+06	1.00319e+06	3.06878e+06	457740	478271	444779	6.0646e+07	519186
Com_2603_pos	1-Aminocyclohexanecarboxylic acid	--	C7 H13 N O2	143.095	2.542	144.102	--	--	HMDB0243822	--	Organic acids and derivatives	Carboxylic acids and derivatives	Amino acids, peptides, and analogues	--	--	--	Full match	No results	No results	Organic acids and derivatives	Carboxylic acids and derivatives	Amino acids, peptides, and analogues	L-alpha-amino acids	4.81156e+07	4.64739e+07	5.64535e+07	3.89049e+07	4.30699e+07	5.80903e+07	3.58457e+07	5.19228e+07	4.13469e+07	4.12965e+07	2.83279e+07	6.24862e+07	4.57839e+07	4.73546e+07	5.03134e+07	4.05516e+07	3.98796e+07	3.745e+07	5.69269e+07	3.73469e+07	4.54548e+07	3.62339e+07	3.98461e+08	6.91993e+07	4.08556e+07	3.91561e+07
Com_2662_pos	15-Keto prostaglandin F1α	--	C20 H34 O5	354.239	6.366	355.246	--	--	--	--	--	--	--	--	--	--	Invalid mass	No results	No results	Lipids and lipid-like molecules	Fatty Acyls	Eicosanoids	Prostaglandins and related compounds	1.78924e+07	3.73088e+06	1.5534e+08	1.02925e+06	2.41214e+07	1.64979e+06	3.27618e+06	2.31455e+06	1.53087e+06	2.94009e+06	1.25598e+06	1.45884e+07	3.00787e+06	7.48034e+06	4.13287e+07	905756	1.27033e+07	801403	1.18422e+07	1.37057e+06	3.55483e+06	1.6115e+06	6.44152e+06	5.4413e+07	2.56654e+07	1.60348e+06
Com_2669_pos	Isopropyl myristate	--	C17 H34 O2	287.283	7.773	288.29	--	--	HMDB0040392	--	Lipids and lipid-like molecules	Fatty Acyls	Fatty acid esters	--	--	--	Invalid mass	No match	No results	Lipids and lipid-like molecules	Fatty Acyls	Fatty acid esters	Fatty acid esters	3.32294e+06	8.95341e+06	9.86176e+06	2.98251e+06	2.68131e+06	2.27255e+07	1.42254e+08	2.66745e+07	7.66888e+06	1.30637e+07	398021	2.37254e+07	671674	1.65434e+07	4.07064e+07	1.21193e+08	9.60923e+07	2.59192e+07	8.98813e+06	1.06761e+07	1.28178e+07	7.97676e+06	1.54272e+08	4.23217e+07	9.33876e+06	1.55183e+07
Com_2699_pos	(6E,10E)-3,7,11,15-tetramethylhexadeca-1,6,10,14-tetraene-3,5,9-triol	--	C20 H34 O3	339.278	7.416	340.285	--	--	--	--	--	--	--	--	--	--	Invalid mass	No results	No match					4.93803e+06	1.61972e+07	3.37559e+06	1.3917e+07	5.60964e+06	1.34504e+08	1.23994e+07	1.09761e+07	4.93305e+06	5.51707e+06	7.5437e+06	9.52813e+06	5.18644e+07	9.75123e+06	2.26416e+07	6.81342e+06	1.84619e+07	3.3497e+06	3.73059e+06	1.48595e+07	1.04881e+07	4.57396e+06	4.26964e+06	5.90691e+06	3.99545e+06	1.14245e+07
Com_2706_pos	TNH	--	C14 H22 N6 O6	185.08	1.723	186.088	--	--	--	--	--	--	--	--	--	--	Invalid mass	No results	No results					3.27219e+07	1.55415e+08	6.62023e+07	6.44329e+07	2.30454e+07	1.80468e+08	7.88343e+07	6.89118e+07	1.54054e+08	1.89232e+07	3.26326e+07	2.56045e+07	1.8905e+07	1.10045e+08	3.94359e+07	2.21212e+07	1.99542e+08	2.01418e+08	4.2767e+07	6.00952e+07	7.01368e+07	1.31833e+08	4.60925e+07	4.81396e+08	5.66007e+07	8.13589e+07
Com_2747_pos	PPK	--	C16 H28 N4 O4	340.211	1.386	341.219	--	--	--	--	--	--	--	--	--	--	Full match	No results	No results					576265	5.23566e+06	1.14783e+06	1.05231e+06	463967	2.92246e+06	1.28525e+06	1.1489e+06	6.31925e+06	708110	1.07306e+06	519281	2.03193e+06	4.89221e+06	1.08014e+06	928084	5.55711e+06	4.38156e+06	2.6403e+06	2.88301e+06	567637	6.1343e+06	544590	1.00208e+06	582417	1.48273e+06
Com_2763_pos	QNH	--	C15 H23 N7 O6	397.175	7.351	398.182	--	--	--	--	--	--	--	--	--	--	Invalid mass	No results	No results					1.43681e+06	1.27047e+06	5.993e+06	793463	835946	1.97262e+06	506669	974820	1.07721e+06	1.959e+06	820372	435818	869576	2.17723e+06	364133	1.14466e+06	1.00909e+07	1.25108e+06	2.29806e+08	1.3524e+07	1.40881e+06	474813	1.57605e+07	1.16608e+06	6.32149e+06	1.43397e+06
Com_2772_pos	Bufotenin	Bufotenine; Bufotenin; N,N-Dimethylserotonin	C12 H16 N2 O	204.127	4.733	205.134	cpd:C08299	--	HMDB0041842	--	Organoheterocyclic compounds	Indoles and derivatives	Tryptamines and derivatives	--	--	--	Full match	No results	No results	Organoheterocyclic compounds	Indoles and derivatives	Tryptamines and derivatives	Serotonins	7.10577e+06	3.50603e+07	893686	991562	931085	1.45468e+06	6.454e+06	1.29611e+07	1.31801e+07	5.87518e+06	3.24411e+07	8.40445e+06	315193	4.84573e+07	1.21677e+06	308109	3.945e+06	6.00903e+06	4.16978e+06	1.27673e+06	1.75279e+08	5.19713e+06	1.09865e+07	5.1181e+07	3.16683e+06	1.40303e+06
Com_2796_pos	Prostaglandin D1	Prostaglandin D1	C20 H34 O5	336.228	8.217	337.235	cpd:C06438	--	HMDB0005102	LMFA03010049	Lipids and lipid-like molecules	Fatty Acyls	Eicosanoids	Fatty Acyls [FA]	Eicosanoids [FA03]	Prostaglandins [FA0301]	Invalid mass	No results	No results	Lipids and lipid-like molecules	Fatty Acyls	Eicosanoids	Prostaglandins and related compounds	2.13508e+07	2.61491e+07	2.57748e+07	8.22426e+07	5.50082e+06	6.95228e+07	1.75015e+07	2.04393e+07	2.53921e+07	2.28405e+07	2.41553e+07	1.97214e+07	2.26114e+07	2.48125e+07	2.25157e+07	1.35764e+07	2.45403e+07	8.86641e+06	1.24672e+07	2.48519e+07	2.84518e+07	1.06122e+07	9.35022e+06	3.42941e+07	2.4023e+07	1.55777e+07
Com_2809_pos	MMK	--	C16 H32 N4 O4 S2	390.175	1.418	391.183	--	--	--	--	--	--	--	--	--	--	Invalid mass	No results	No results					2.15944e+07	2.4345e+07	4.01702e+07	1.0289e+07	4.04468e+06	1.03179e+07	2.10991e+07	1.11425e+07	2.93691e+07	3.92932e+06	1.4958e+07	1.54168e+07	3.19869e+07	2.42991e+07	1.16585e+07	2.29063e+07	6.73655e+06	3.17509e+07	7.85199e+06	8.24669e+07	5.6866e+06	3.03789e+06	1.6699e+07	9.93635e+06	3.1294e+07	4.41235e+07
Com_2861_pos	2,4-dihydroxyheptadec-16-en-1-yl acetate	--	C19 H36 O4	350.244	7.622	351.251	--	--	--	LMFA05000640	--	--	--	Fatty Acyls [FA]	Fatty alcohols [FA05]	_	Invalid mass	No results	No results					4.04573e+06	3.04685e+07	3.49126e+07	3.34607e+06	7.68371e+07	8.10415e+06	2.4846e+07	2.06931e+06	1.89284e+07	2.33321e+07	2.30828e+07	6.87402e+06	3.26924e+06	1.92401e+06	1.05785e+07	2.17624e+06	1.3022e+06	1.02511e+07	2.74568e+06	985331	2.06165e+07	3.72249e+06	580371	2.89045e+06	2.42935e+06	1.99278e+07
Com_2877_pos	LSD-d3	--	C20 H22 [2]H3 N3 O	326.222	8.207	327.23	--	--	--	--	--	--	--	--	--	--	Invalid mass	No results	No results					1.19359e+07	1.27228e+08	3.38674e+07	2.21373e+07	5.24628e+06	4.22815e+06	4.12697e+06	4.93166e+06	1.0323e+07	9.78451e+06	1.82097e+07	3.59201e+07	7.80811e+06	7.25484e+07	1.80536e+07	6.25781e+07	5.31574e+06	2.66078e+07	7.74777e+06	5.7213e+06	1.48423e+07	5.23928e+06	4.73663e+06	6.94204e+06	515955	5.21174e+06
Com_2902_pos	MJN110	--	C22 H21 Cl2 N3 O4	483.075	5.89	484.082	--	--	--	--	--	--	--	--	--	--	Invalid mass	No results	No results	Benzenoids	Benzene and substituted derivatives	Diphenylmethanes	Diphenylmethanes	471116	1.34718e+06	736204	632259	1.14286e+06	419511	424204	713432	2.12226e+06	560234	741858	831263	551335	1.27159e+06	1.26011e+06	598852	744660	498308	730336	459695	982962	577475	3.07528e+06	496183	505992	1.31637e+06
Com_2914_pos	1-morpholino-3-(4-nitrophenoxy)propan-2-ol	--	C13 H18 N2 O5	282.122	4.73	283.13	--	--	--	--	--	--	--	--	--	--	Full match	No results	No results					7.05005e+07	5.06754e+07	9.18478e+07	2.67879e+07	1.52654e+07	3.199e+07	2.18323e+07	3.40337e+07	1.70359e+08	1.63371e+07	1.48734e+07	3.71718e+06	2.40821e+07	5.02997e+07	3.43187e+07	1.36472e+08	1.7704e+07	6.80614e+07	1.95604e+07	6.6775e+07	1.356e+07	2.81271e+07	5.74174e+07	2.58115e+07	2.34884e+07	3.9062e+07
Com_2926_pos	2-[(4-nitrobenzyl)thio]pyridine	--	C12 H10 N2 O2 S	246.051	5.693	247.058	--	--	--	--	--	--	--	--	--	--	Invalid mass	No results	No results					808335	1.3581e+06	2.03382e+06	1.59798e+06	593994	1.17948e+06	1.58905e+06	1.76916e+06	1.48911e+06	1.32455e+06	1.37151e+06	1.51785e+06	1.14578e+06	1.75238e+06	1.2901e+06	579339	1.44425e+06	1.62302e+06	2.17623e+06	1.54329e+06	594657	881753	708739	881624	2.18716e+06	1.605e+06
Com_2975_pos	6-cyclohex-3-enyl-5-nitropiperidin-2-one	--	C11 H16 N2 O3	224.116	5.011	225.124	--	--	--	--	--	--	--	--	--	--	Full match	No results	No results					4.22579e+06	4.31267e+06	6.77738e+06	4.20982e+06	2.58667e+06	2.61248e+06	4.49228e+06	3.86469e+06	1.89376e+07	1.69888e+06	2.30972e+06	3.19564e+06	3.98126e+06	1.72903e+07	7.28579e+06	6.0056e+06	7.30378e+06	9.01842e+06	7.55525e+06	1.23048e+07	2.93858e+06	1.04804e+07	9.68315e+06	1.15719e+07	2.43233e+06	4.6834e+06
Com_2989_pos	Testosterone undecanoate	--	C30 H48 O3	456.361	8.827	479.35	--	--	HMDB0258862	--	Lipids and lipid-like molecules	Steroids and steroid derivatives	Steroid esters	--	--	--	Full match	No results	No results	Lipids and lipid-like molecules	Steroids and steroid derivatives	Steroid esters	Steroid esters	1.1889e+07	8.31348e+06	4.81304e+07	2.74298e+06	4.00641e+06	1.66285e+07	1.26937e+07	1.05488e+07	1.88063e+06	2.44451e+06	8.089e+06	2.42587e+07	1.62838e+07	5.18095e+06	6.63773e+06	5.17071e+06	7.74628e+06	9.73268e+06	6.50369e+06	1.01407e+07	6.65114e+06	1.23077e+07	9.19919e+07	2.37663e+06	9.59456e+06	5.62267e+06
Com_2998_pos	CAR 10:2	--	C17 H30 N O4	311.21	5.565	312.217	--	--	--	--	--	--	--	--	--	--	No results	Invalid mass	No results					1.17869e+07	8.74769e+06	2.79348e+08	4.35288e+07	5.42421e+06	1.8805e+07	1.57849e+08	1.9107e+08	3.20184e+08	7.51596e+07	1.2774e+07	2.50743e+08	6.36285e+07	1.60058e+08	8.4475e+07	9.42266e+06	4.63787e+07	6.1845e+06	1.25898e+08	8.18182e+07	2.43379e+07	7.48004e+07	1.29109e+08	2.28082e+07	1.85409e+08	5.69296e+07
Com_3002_pos	2-cyano-N-(3-oxo-1,3-dihydro-2-benzofuran-5-yl)benzenesulfonamide	--	C15 H10 N2 O4 S	351.99	5.732	352.997	--	--	--	--	--	--	--	--	--	--	Invalid mass	No results	No results					466062	526966	887110	762410	1.18111e+06	396501	644801	606684	528340	595632	572530	646026	418436	577499	767354	364448	722266	585411	691852	558228	415581	338463	385547	5.54062e+06	601282	555893
Com_3010_pos	2-(3,4-dihydroxyphenyl)acetamide	--	C8 H9 N O3	167.059	5.386	168.066	--	--	--	--	--	--	--	--	--	--	Full match	No results	No results					2.72755e+06	4.14288e+06	2.81542e+06	3.4844e+06	5.64488e+06	4.37642e+06	3.71764e+06	3.65377e+06	2.57292e+06	3.61634e+06	2.22671e+06	4.2336e+06	9.23931e+06	4.18327e+06	7.50079e+06	6.56593e+07	3.92434e+06	4.46457e+06	5.04971e+06	3.95363e+06	3.16045e+06	6.6166e+07	4.60774e+07	5.13609e+06	3.58916e+06	3.11824e+06
Com_3030_pos	Safrole	Safrole	C10 H10 O2	162.068	2.418	180.102	cpd:C10490	--	HMDB0033591	--	Organoheterocyclic compounds	Benzodioxoles	-	--	--	--	Full match	No results	No results	Organoheterocyclic compounds	Benzodioxoles	Not available	Benzodioxoles	1.04744e+07	2.00955e+07	1.87601e+07	1.238e+08	6.82196e+07	1.5555e+07	1.53556e+07	1.77532e+07	1.72679e+07	1.6128e+07	4.09329e+07	1.89318e+07	2.21806e+07	2.46012e+07	2.24155e+07	1.51763e+07	1.95598e+07	2.05494e+07	1.92016e+07	1.17981e+07	1.72503e+07	2.40763e+07	1.79543e+07	6.19547e+07	2.28388e+07	1.48528e+07
Com_3175_pos	2-Phenylacetamide	2-Phenylacetamide; alpha-Phenylacetamide	C8 H9 N O	135.069	5.191	136.076	cpd:C02505	map00360 Phenylalanine metabolism	HMDB0010715	--	Benzenoids	Benzene and substituted derivatives	Phenylacetamides	--	--	--	No results	Full match	No results	Benzenoids	Benzene and substituted derivatives	Phenylacetamides	Phenylacetamides	1.60308e+07	8.50014e+06	8.83135e+06	8.28681e+06	8.69628e+06	9.30662e+06	1.03211e+07	1.23933e+07	1.06885e+07	9.15938e+06	8.80579e+06	1.19831e+07	6.55705e+06	1.19096e+07	1.9977e+07	1.86526e+07	9.85555e+06	7.20454e+06	9.56134e+06	9.43788e+06	9.2997e+06	8.10587e+06	1.16533e+07	1.36484e+07	1.11815e+07	1.01091e+07
Com_3194_pos	QNK	--	C15 H28 N6 O6	388.207	4.832	195.111	--	--	--	--	--	--	--	--	--	--	Full match	No results	No results					4.7832e+06	1.6644e+07	4.0057e+06	1.13968e+08	4.08013e+07	1.61387e+07	1.19422e+06	7.26285e+06	5.60391e+06	8.30789e+06	8.47468e+06	1.24438e+07	4.18824e+06	1.49727e+07	1.78114e+07	3.08219e+07	9.21585e+07	1.09238e+06	3.21032e+06	4.59728e+06	1.68659e+08	1.10829e+07	1.81886e+07	341719	8.39684e+07	362327
Com_3210_pos	3-Methoxycinnamic acid	--	C10 H10 O3	160.053	5.311	161.06	--	--	--	--	--	--	--	--	--	--	Invalid mass	No results	No results	Phenylpropanoids and polyketides	Cinnamic acids and derivatives	Hydroxycinnamic acids and derivatives	Coumaric acids and derivatives	1.86574e+06	8.49308e+06	5.17311e+06	4.97449e+06	8.60457e+06	3.9838e+06	4.61513e+06	5.14401e+06	1.91775e+06	3.00947e+06	2.8874e+06	7.66207e+06	3.10074e+06	3.1084e+06	3.19239e+06	1.75946e+06	6.11331e+06	2.7111e+06	9.22876e+06	2.63448e+06	1.34961e+08	770386	2.73055e+06	6.73338e+06	6.54952e+06	3.16532e+06
Com_3211_pos	Etiocholanolone	Etiocholanolone; 3alpha-Hydroxy-5beta-androstan-17-one; Etiocholan-3alpha-ol-17-one; 3alpha-Hydroxyetiocholan-17-one	C19 H30 O2	272.214	7.541	273.221	cpd:C04373	map00140 Steroid hormone biosynthesis	HMDB0000490	LMST02020059	Lipids and lipid-like molecules	Steroids and steroid derivatives	Androstane steroids	Sterol Lipids [ST]	Steroids [ST02]	C19 steroids (androgens) and derivatives [ST0202]	Invalid mass	No results	No results	Lipids and lipid-like molecules	Steroids and steroid derivatives	Androstane steroids	Androgens and derivatives	2.65628e+06	4.33478e+06	2.87308e+06	3.48234e+06	2.2377e+06	2.09873e+06	2.68899e+06	1.48191e+06	1.8981e+06	3.02311e+06	1.67649e+06	5.70576e+06	1.93358e+06	6.77359e+06	2.68833e+06	5.31134e+06	1.25257e+06	3.78865e+06	3.81384e+06	1.1291e+06	2.59132e+06	1.82158e+06	1.37807e+06	1.7796e+06	1.48631e+06	1.60236e+06
Com_3262_pos	Loxoprofen	--	C15 H18 O3	229.095	5.103	247.129	--	--	HMDB0041920	--	Phenylpropanoids and polyketides	Phenylpropanoic acids	-	--	--	--	No results	Invalid mass	No results	Phenylpropanoids and polyketides	Phenylpropanoic acids	Not available	Phenylpropanoic acids	2.41484e+08	8.87857e+07	2.42067e+07	7.28617e+07	4.21151e+07	1.05565e+07	8.42446e+07	5.95097e+07	5.32732e+07	7.98047e+07	5.40001e+07	1.22566e+08	1.29663e+08	1.49014e+08	1.59167e+08	1.18064e+08	1.1744e+08	1.60645e+08	1.35371e+08	4.31462e+08	5.9343e+07	1.03267e+08	1.22513e+08	3.42493e+08	1.04014e+08	1.78861e+08
Com_3263_pos	IPK	--	C17 H32 N4 O4	338.232	5.586	339.24	--	--	--	--	--	--	--	--	--	--	Invalid mass	No results	No results					570429	833387	1.36907e+06	1.08364e+06	500746	676109	9.08227e+07	942487	611649	907163	1.08117e+06	838848	443421	636117	399333	473927	900342	531725	1.33616e+06	870165	387701	304512	450730	750385	1.19832e+06	964600
Com_3303_pos	4-(dimethylamino)-1,1-diphenylbut-3-en-2-one	--	C18 H19 N O	265.147	6.382	266.154	--	--	--	--	--	--	--	--	--	--	Full match	No results	No results					377728	677182	530427	625095	668327	627109	533837	662690	356464	592223	519026	593817	627758	2.52375e+08	709677	473799	644852	477620	781240	473894	590427	895242	873510	673768	608363	428746
Com_3324_pos	Nootkatone	Nootkatone	C15 H22 O	218.167	8.097	219.174	cpd:C17914	--	HMDB0303909	--	Lipids and lipid-like molecules	Prenol lipids	Sesquiterpenoids	--	--	--	Full match	No results	No results	Lipids and lipid-like molecules	Prenol lipids	Sesquiterpenoids	Eremophilane, 8,9-secoeremophilane and furoeremophilane sesquiterpenoids	1.41552e+07	2.20352e+07	1.54647e+07	2.67286e+07	1.64596e+07	1.13504e+07	1.65031e+07	1.16564e+07	7.54656e+06	1.57174e+07	9.43299e+06	1.58996e+07	1.15018e+07	1.34278e+07	2.23913e+07	1.64675e+07	1.07268e+07	2.30764e+07	2.14542e+07	1.65524e+07	1.28421e+07	6.18381e+06	1.38773e+07	1.24114e+07	1.40896e+07	1.2172e+07
Com_3346_pos	2-Benzyl-5-[(3S)-1-cyclohexyl-3-pyrrolidinyl]-1,3,4-oxadiazole	--	C19 H25 N3 O	311.196	5.003	312.203	--	--	--	--	--	--	--	--	--	--	Invalid mass	No results	No results	Organic nitrogen compounds	Organonitrogen compounds	Amines	Aralkylamines	1.46156e+06	2.88442e+06	5.00993e+06	2.86736e+06	673471	1.33835e+06	524837	6.0767e+06	1.18668e+06	1.30486e+06	1.90979e+07	5.68155e+06	6.88725e+06	5.15649e+06	4.9042e+06	2.73847e+06	3.49449e+06	3.34688e+06	7.68374e+06	6.23888e+06	788600	1.23312e+07	9.70198e+06	2.8014e+06	710560	1.94403e+06
Com_3375_pos	CAR 12:3	--	C19 H32 N O4	337.225	6.113	338.233	--	--	--	--	--	--	--	--	--	--	No results	Invalid mass	No results					7.20022e+07	7.20422e+06	723458	1.13581e+08	1.647e+07	6.42967e+07	471995	2.85261e+06	5.14721e+06	1.38168e+08	3.05546e+08	364606	3.82863e+07	3.79793e+06	465731	3.56269e+07	385645	9.05735e+06	2.90156e+07	1.35413e+08	2.55889e+07	5.58486e+06	1.51701e+07	4.02476e+07	8.11435e+07	9.60473e+06
Com_3432_pos	2-Methoxyresorcinol	--	C7 H8 O3	140.048	5.526	141.055	--	--	HMDB0133970	--	Benzenoids	Phenols	Methoxyphenols	--	--	--	Full match	No results	No results	Benzenoids	Phenols	Methoxyphenols	Methoxyphenols	4.05903e+06	1.47072e+07	6.46511e+06	3.90867e+06	4.3168e+07	4.23717e+06	6.93162e+06	5.13339e+06	2.82023e+06	7.6831e+06	6.6706e+06	6.71202e+06	1.6473e+07	4.88829e+06	5.89558e+06	1.1834e+07	1.86151e+07	6.95129e+07	6.58833e+06	1.27901e+07	1.24063e+07	6.3725e+07	3.2145e+06	1.05125e+07	3.87061e+07	8.69739e+06
Com_3452_pos	rac-11(12)-DiHET	--	C20 H34 O4	360.228	7.452	361.235	--	--	--	--	--	--	--	--	--	--	Invalid mass	No results	No results	Lipids and lipid-like molecules	Fatty Acyls	Eicosanoids	Hydroxyeicosatrienoic acids	1.41719e+07	2.8328e+07	3.07122e+07	1.50876e+07	1.11486e+07	1.62981e+07	1.78167e+07	6.7223e+06	6.98494e+06	2.40904e+07	8.86185e+06	1.33119e+07	1.21072e+07	2.63231e+07	1.55995e+07	1.87705e+07	1.32704e+07	1.65846e+07	3.40762e+07	1.06155e+07	8.39223e+06	1.24643e+07	6.23904e+06	1.34193e+07	1.66705e+07	8.09188e+06
Com_3464_pos	Υ-L-Glutamyl-L-glutamic acid	(5-L-Glutamyl)-L-glutamate	C10 H16 N2 O7	276.096	1.419	277.103	cpd:C05282	--	--	--	--	--	--	--	--	--	Full match	No results	Full match	Organic acids and derivatives	Carboxylic acids and derivatives	Amino acids, peptides, and analogues	Glutamic acid and derivatives	1.24127e+08	2.46833e+07	7.66749e+07	5.62299e+07	2.38944e+07	5.25205e+07	6.01763e+07	1.99836e+07	1.22079e+08	3.23045e+07	2.96388e+07	5.87304e+07	8.68486e+07	4.83414e+07	6.17174e+07	7.4064e+07	2.24136e+07	5.51312e+07	5.14152e+07	8.75493e+07	6.29381e+07	1.84299e+07	7.43185e+07	7.02832e+07	4.81495e+07	5.58027e+07
Com_3476_pos	N-(2-hydroxy-2-phenylethyl)-N'-(2-thienyl)urea	--	C13 H14 N2 O2 S	240.1	5.463	263.09	--	--	--	--	--	--	--	--	--	--	Invalid mass	No results	No match					2.00905e+06	7.85365e+06	4.10861e+06	2.00818e+06	1.25591e+07	5.38089e+06	5.25169e+06	1.15392e+07	605694	4.96254e+06	2.53239e+06	1.19542e+07	1.1172e+08	1.18109e+07	4.69172e+06	3.67985e+06	7.16388e+06	3.31176e+06	9.29143e+06	3.46084e+06	2.96098e+06	2.33378e+06	1.25544e+07	5.28263e+06	1.00006e+07	1.9193e+06
Com_3606_pos	7-Hydroxycoumarine	Umbelliferone; 7-Hydroxycoumarin	C9 H6 O3	162.032	5.424	163.039	cpd:C09315	--	--	--	--	--	--	--	--	--	Full match	No results	Full match	Phenylpropanoids and polyketides	Coumarins and derivatives	Hydroxycoumarins	7-hydroxycoumarins	6.69122e+07	2.15293e+08	3.54699e+07	8.40834e+07	1.1518e+08	8.81825e+07	9.40001e+07	1.05802e+08	5.64318e+07	1.70378e+08	4.95045e+08	1.15696e+08	1.0665e+08	8.99564e+07	1.26764e+08	8.66704e+07	9.98334e+07	6.66716e+07	1.2176e+08	5.7403e+07	9.98225e+07	3.22817e+07	6.59281e+07	1.25117e+08	9.14023e+07	8.96391e+07
Com_3609_pos	4-(allyloxy)-1,2-dihydroquinolin-2-one	--	C12 H11 N O2	201.079	5.506	202.087	--	--	--	--	--	--	--	--	--	--	Full match	No results	No results					5.34835e+06	1.67749e+06	4.86289e+06	2.51025e+06	2.02943e+06	807389	2.87601e+06	1.9982e+06	2.48983e+06	1.80573e+06	704995	1.9079e+06	2.02752e+06	2.61147e+06	2.07642e+06	1.07268e+08	734803	1.74823e+06	681427	1.22314e+06	2.6065e+06	893880	2.8938e+07	2.40297e+06	1.95672e+06	4.06592e+06
Com_3610_pos	N-Arachidonoyl-L-serine	--	C23 H37 N O4	391.272	6.408	196.644	--	--	--	--	--	--	--	--	--	--	Full match	Invalid mass	No results	Organic acids and derivatives	Carboxylic acids and derivatives	Amino acids, peptides, and analogues	N-acyl-alpha amino acids	1.48058e+06	1.51015e+06	602339	3.03279e+07	1.6253e+06	2.95833e+06	606212	752534	404792	2.75345e+07	8.01289e+07	699176	4.23624e+07	1.96354e+06	805892	3.94534e+06	819945	2.61552e+06	887157	535102	5.75938e+06	1.01661e+06	991936	2.30826e+06	1.43955e+07	486874
Com_3641_pos	Palmitoylethanolamide	Palmitoylethanolamide; Palmidrol	C18 H37 N O2	299.283	9.052	322.272	cpd:C16512	--	HMDB0002100	LMFA08040057	Organic acids and derivatives	Carboximidic acids and derivatives	Carboximidic acids	Fatty Acyls [FA]	Fatty amides [FA08]	N-acyl ethanolamines (endocannabinoids) [FA0804]	No results	No results	Full match	Organic acids and derivatives	Carboximidic acids and derivatives	Carboximidic acids	Carboximidic acids	595060	738257	631795	308784	686269	668136	468031	1.1678e+06	742705	880131	2.91802e+06	735986	1.03523e+06	375603	452442	801390	591690	348544	397204	333179	466107	156405	313294	1.11105e+06	1.67028e+06	427849
Com_3743_pos	D-(+)-Camphor	(+)-Camphor; d-Camphor	C10 H16 O	152.12	8.764	153.128	cpd:C00808	map04750 Inflammatory mediator regulation of TRP channels	HMDB0059838	--	Lipids and lipid-like molecules	Prenol lipids	Monoterpenoids	--	--	--	Full match	No results	No results	Lipids and lipid-like molecules	Prenol lipids	Monoterpenoids	Bicyclic monoterpenoids	1.48594e+07	1.67812e+07	1.20726e+07	3.3785e+07	2.47047e+07	1.60937e+07	1.5823e+07	3.00703e+07	2.40572e+07	1.59392e+07	1.40889e+07	3.05477e+07	3.41414e+07	1.51861e+07	9.8272e+06	1.18414e+07	1.79158e+07	1.16256e+07	1.24682e+07	1.60639e+07	1.12786e+07	2.66484e+07	1.28223e+07	1.37555e+07	2.13752e+07	1.10127e+07
Com_3753_pos	Proline-hydroxyproline	--	C10 H16 N2 O4	228.112	5.341	229.119	--	--	HMDB0006695	--	Organic acids and derivatives	Carboxylic acids and derivatives	Amino acids, peptides, and analogues	--	--	--	No results	Full match	No results	Organic acids and derivatives	Carboxylic acids and derivatives	Amino acids, peptides, and analogues	Dipeptides	1.36948e+07	6.88196e+06	1.17632e+07	1.21111e+07	7.71832e+06	8.33046e+06	1.66002e+07	1.06369e+07	1.81023e+07	8.64823e+06	2.02916e+07	1.33698e+07	4.88299e+07	1.86309e+07	1.67733e+07	9.56109e+06	1.70795e+07	1.84977e+07	1.30715e+07	1.91584e+07	9.52961e+06	2.14354e+07	1.09427e+07	1.67061e+07	2.40168e+07	2.47762e+07
Com_3755_pos	rac-5(6)-EET Ethanolamide	--	C22 H37 N O3	345.267	8.532	368.257	--	--	--	--	--	--	--	--	--	--	Invalid mass	No results	No results	Organic nitrogen compounds	Organonitrogen compounds	Amines	N-acylethanolamines	1.3866e+06	236367	292822	233883	241717	340289	237461	1.76503e+06	193131	223047	1.06173e+08	448818	251364	285761	447850	192077	3.30357e+06	1.09749e+06	367065	253464	501472	225059	847375	1.18853e+07	271240	157916
Com_3783_pos	4-(tert-butyl)phenyl 3,5-dimethylisoxazole-4-carboxylate	--	C16 H19 N O3	273.137	6.076	274.144	--	--	--	--	--	--	--	--	--	--	Full match	No results	No results					1.11088e+08	2.10903e+07	6.44633e+06	5.65534e+06	4.28073e+06	793727	3.51098e+06	2.53407e+06	1.43109e+07	5.04181e+06	2.94864e+07	430663	3.34901e+07	707562	1.83665e+06	1.33882e+06	1.37133e+06	2.60962e+07	604863	3.46723e+06	1.43451e+07	5.39598e+06	362875	1.08931e+06	6.39529e+06	1.85286e+06
Com_3808_pos	Clofencet-potassium	--	C13 H11 Cl N2 O3	278.041	1.331	279.048	--	--	--	--	--	--	--	--	--	--	Invalid mass	No results	No results					3.22047e+06	8.04764e+06	7.26842e+06	5.65952e+06	1.51512e+07	4.85364e+06	6.59655e+06	3.78335e+06	7.13279e+06	2.23483e+07	5.82998e+06	7.46975e+06	1.10208e+07	5.52087e+06	2.42853e+06	4.38301e+06	6.37066e+06	2.9462e+06	4.75241e+06	2.27698e+06	7.37058e+06	1.80459e+06	5.49959e+06	1.08889e+07	8.49849e+06	2.11141e+06
Com_3810_pos	CAR 18:0	--	C25 H50 N O4	427.367	9.149	428.374	--	--	--	--	--	--	--	--	--	--	No results	Invalid mass	No results					342307	1.94385e+07	2.88159e+06	314338	7.68806e+06	1.98514e+06	3.90841e+07	1.58633e+07	1.08943e+06	6.27301e+06	7.10326e+06	2.19389e+06	5.3504e+06	4.04605e+06	7.48122e+06	1.00531e+07	1.19238e+07	1.50751e+07	2.70546e+06	5.56572e+06	1.95654e+06	1.73706e+07	6.91505e+06	5.58297e+06	1.80096e+07	3.23183e+07
Com_3829_pos	Latanoprost	--	C26 H40 O5	432.288	7.95	433.295	--	--	HMDB0014792	--	Lipids and lipid-like molecules	Fatty Acyls	Eicosanoids	--	--	--	No results	Full match	No results	Lipids and lipid-like molecules	Fatty Acyls	Eicosanoids	Prostaglandins and related compounds	5.69093e+07	6.54447e+07	3.10382e+07	4.82071e+07	4.25979e+07	3.87166e+07	1.87782e+07	4.31939e+07	3.34751e+07	6.29837e+07	1.72822e+07	1.91462e+07	1.92255e+07	2.25018e+07	4.11233e+07	1.53161e+07	1.23492e+07	5.15434e+07	1.54717e+07	1.26561e+07	6.33917e+07	2.33667e+07	1.34634e+07	4.01418e+07	3.32765e+07	5.53479e+07
Com_3869_pos	2-Benzyl-5-[(3S)-1-isopropyl-3-pyrrolidinyl]-1,3,4-oxadiazole	--	C16 H21 N3 O	135.582	1.403	136.59	--	--	--	--	--	--	--	--	--	--	Invalid mass	No results	No results	Organic nitrogen compounds	Organonitrogen compounds	Amines	Aralkylamines	1.48491e+06	598882	592911	539687	466665	559266	483348	516995	1.33166e+06	1.62022e+06	480576	522301	7.64257e+06	1.8606e+06	2.2637e+06	8.37397e+06	722486	584798	434163	2.10103e+06	587743	648884	3.0752e+06	1.25244e+06	585803	630065
Com_3887_pos	Cholecalciferol	Vitamin D3; Cholecalciferol; Calciol	C27 H44 O	384.339	9.01	385.346	cpd:C05443	map00100 Steroid biosynthesis;map01100 Metabolic pathways;map04977 Vitamin digestion and absorption;map05323 Rheumatoid arthritis	HMDB0000876	--	Lipids and lipid-like molecules	Steroids and steroid derivatives	Vitamin D and derivatives	--	--	--	Full match	No results	No results	Lipids and lipid-like molecules	Steroids and steroid derivatives	Vitamin D and derivatives	Vitamin D and derivatives	1.25206e+06	1.62445e+07	517449	264769	1.10249e+06	897106	561267	533326	2.14209e+06	620046	520509	3.74392e+06	359782	1.66229e+06	647794	2.46269e+06	739603	510858	2.35291e+06	477253	264574	240908	2.78758e+06	405959	790353	269694
Com_3891_pos	N-Acetyl-DL-valine	--	C7 H13 N O3	159.09	5.308	160.097	--	--	HMDB0011757	--	Organic acids and derivatives	Carboxylic acids and derivatives	Amino acids, peptides, and analogues	--	--	--	No results	Full match	Full match	Organic acids and derivatives	Carboxylic acids and derivatives	Amino acids, peptides, and analogues	N-acyl-alpha amino acids	1.67388e+07	2.37864e+07	1.35122e+07	1.55411e+07	1.52394e+07	3.00742e+07	1.10524e+07	2.47605e+07	2.60588e+07	1.08951e+07	3.08461e+07	2.8262e+07	8.74649e+06	1.61367e+07	2.2561e+07	1.03531e+07	3.19977e+07	1.72095e+07	1.78204e+07	3.46622e+07	1.11306e+07	5.28464e+07	1.02149e+07	3.03146e+07	3.7314e+07	3.84967e+07
Com_3929_pos	6-(dimethylamino)-2-phenyl-1H-benzo[de]isoquinoline-1,3(2H)-dione	--	C20 H16 N2 O2	316.122	2.144	159.068	--	--	--	--	--	--	--	--	--	--	Full match	No results	No results					1.03285e+06	5.89263e+06	7.35011e+07	1.36823e+07	394218	1.62315e+07	7.09617e+07	5.91701e+06	554245	4.21104e+06	4.64532e+07	8.7737e+06	6.41483e+06	2.09146e+07	9.6365e+06	5.48894e+06	1.49888e+07	1.26306e+08	3.15102e+07	1.92063e+08	1.24818e+07	627557	7.56535e+06	2.52595e+06	2.08679e+07	4.77659e+07
Com_3934_pos	16,16-Dimethyl prostaglandin A2	--	C22 H34 O4	344.236	10.501	367.225	--	--	--	--	--	--	--	--	--	--	Invalid mass	No results	No match	Lipids and lipid-like molecules	Fatty Acyls	Eicosanoids	Prostaglandins and related compounds	59517.3	113438	61479.9	68640.6	1.00863e+08	94418.6	83826.7	92928.3	57649.2	2.5307e+06	61396.2	98905.3	1.00553e+06	116373	286905	107818	80718.9	71689.3	127893	57916.2	67836.9	64577.7	112113	121534	92947.9	71840.2
Com_3942_pos	11(Z),14(Z),17(Z)-Eicosatrienoic acid	Icosatrienoic acid; Eicosatrienoic acid; ETA; 11,14,17-Icosatrienoic acid; (11Z,14Z,17Z)-Icosa-11,14,17-trienoic acid; 11,14,17-Eicosatrienoic acid; (11Z,14Z,17Z)-Eicosa-11,14,17-trienoic acid	C20 H34 O2	306.256	8.383	329.245	cpd:C16522	map01040 Biosynthesis of unsaturated fatty acids	--	--	--	--	--	--	--	--	Full match	No results	Full match	Lipids and lipid-like molecules	Fatty Acyls	Fatty acids and conjugates	Long-chain fatty acids	2.01732e+07	4.19492e+07	4.41304e+07	2.69665e+07	5.47888e+06	2.46636e+06	1.9036e+06	6.27387e+06	2.34356e+07	8.29619e+06	6.29744e+06	3.32381e+07	5.37648e+06	3.42659e+07	2.93472e+07	5.21924e+07	5.85982e+06	3.25201e+07	1.05172e+07	9.59096e+06	2.21127e+07	9.32692e+06	4.14581e+06	6.09596e+06	1.56529e+06	3.05615e+06
Com_4004_pos	(1R,2R)-trans-N-Boc-1,2-cyclohexanediamine	--	C11 H22 N2 O2	214.169	5.429	215.176	--	--	--	--	--	--	--	--	--	--	No results	No results	Full match	Organic nitrogen compounds	Organonitrogen compounds	Cyclohexylamines	Cyclohexylamines	2.23388e+06	368985	624670	2.19471e+06	441644	4.63443e+06	402626	562611	3.11593e+06	364291	515108	657397	480828	543495	2.02725e+06	1.72295e+06	797326	398155	1.00919e+06	432883	494706	1.76645e+07	629366	475336	1.04845e+06	399370
Com_4009_pos	Quinoline	Quinoline; Benzo[b]pyridine	C9 H7 N	129.058	5.943	130.065	cpd:C06413	--	HMDB0033731	--	Organoheterocyclic compounds	Quinolines and derivatives	-	--	--	--	Full match	No results	No results	Organoheterocyclic compounds	Quinolines and derivatives	Not available	Quinolines and derivatives	1.16498e+07	4.06178e+07	3.29831e+07	4.53573e+07	1.77475e+07	1.91172e+07	2.04143e+07	2.4473e+07	1.32348e+07	3.43434e+07	9.05596e+06	5.91077e+07	2.60918e+07	3.16891e+07	1.08092e+08	1.71404e+07	1.85187e+07	1.91435e+07	2.18341e+07	1.29428e+07	8.49066e+06	8.27021e+06	1.25164e+07	2.76563e+07	4.9401e+07	1.01172e+07
Com_4014_pos	4-oxododecanedioic acid	--	C12 H20 O5	226.121	5.809	227.128	--	--	--	--	--	--	--	--	--	--	Invalid mass	No results	No results					2.33929e+06	4.79067e+06	5.76985e+06	3.97283e+06	4.69425e+07	810590	4.53986e+06	5.50139e+06	6.46053e+06	6.25013e+06	3.02486e+07	1.13274e+07	8.25664e+07	6.92223e+06	5.80766e+06	1.29722e+07	2.5711e+07	265644	9.34931e+06	4.0948e+06	4.09341e+06	3.17888e+06	1.93468e+07	1.78232e+07	3.27316e+06	1.38946e+06
Com_4020_pos	Ifenprodil	--	C21 H27 N O2	325.204	5.935	326.212	--	--	HMDB0253384	--	Organoheterocyclic compounds	Piperidines	Benzylpiperidines	--	--	--	No results	Full match	No results	Organoheterocyclic compounds	Piperidines	Benzylpiperidines	4-benzylpiperidines	417280	1.06391e+06	656965	649196	1.63575e+08	396148	383552	636644	1.59007e+06	499935	662011	741793	487310	1.13472e+06	1.12448e+06	534396	664511	444674	601343	423112	877164	515321	2.74428e+06	341098	395269	1.17469e+06
Com_4029_pos	N-Methylhydantoin	N-Methylhydantoin; N-Methylimidazolidine-2,4-dione	C4 H6 N2 O2	114.043	2.28	115.05	cpd:C02565	map00330 Arginine and proline metabolism;map01100 Metabolic pathways	HMDB0003646	--	Organoheterocyclic compounds	Azolines	Imidazolines	--	--	--	Full match	No results	Full match	Organoheterocyclic compounds	Azolines	Imidazolines	Imidazolines	2.70772e+08	1.08936e+08	6.81686e+07	7.52631e+07	5.44606e+08	1.33095e+08	8.58516e+07	2.04109e+08	1.61767e+08	2.87331e+07	9.99681e+07	1.29637e+08	3.57413e+07	1.21339e+08	2.9983e+07	1.71956e+08	1.66987e+08	2.82833e+07	3.76542e+07	2.56059e+08	5.62027e+07	2.52976e+08	2.03645e+08	1.05247e+09	1.79081e+08	5.62171e+07
Com_4080_pos	5-(2,5-dihydroxyhexyl)oxolan-2-one	--	C10 H18 O4	184.109	6.21	185.118	--	--	--	--	--	--	--	--	--	--	Invalid mass	No results	No results					1.10636e+06	1.94821e+06	3.99747e+06	3.04193e+06	248575	665711	238498	2.09393e+06	3.57889e+06	1.06782e+07	2.64707e+06	1.72447e+06	1.04252e+06	3.30522e+06	4.44389e+06	1.65256e+06	890761	1.57292e+06	8.01957e+06	3.30975e+06	1.08455e+06	856129	6.41878e+06	1.02944e+06	740861	863643
Com_4105_pos	Maslinic acid	Crataegolic acid; Masilinic acid	C30 H48 O4	472.356	9.625	495.345	cpd:C16939	--	HMDB0002392	LMPR0106180014	Lipids and lipid-like molecules	Prenol lipids	Triterpenoids	Prenol Lipids [PR]	Isoprenoids [PR01]	C30 isoprenoids (triterpenes) [PR0106]	Full match	No results	No results	Lipids and lipid-like molecules	Prenol lipids	Triterpenoids	Triterpenoids	1.70536e+06	999194	3.06401e+06	1.16253e+06	618812	3.06641e+06	2.72618e+06	6.35918e+06	373416	1.33426e+06	2.50536e+06	5.25211e+06	2.73493e+06	2.14586e+06	1.67819e+06	1.11123e+06	673070	1.77714e+06	1.06144e+06	3.70055e+06	993134	1.02012e+06	2.3182e+07	853860	2.18811e+06	1.25777e+06
Com_4183_pos	4-styrylpyridine	--	C13 H11 N	181.086	4.795	182.093	--	--	--	--	--	--	--	--	--	--	Invalid mass	No results	No results					1.24902e+07	1.10869e+07	1.10532e+07	1.50445e+07	8.57813e+06	4.22815e+06	4.9639e+06	5.35764e+07	5.16116e+06	6.27397e+06	2.79772e+07	7.53745e+06	2.34936e+07	2.26904e+07	8.26629e+06	5.42048e+06	1.02492e+07	1.15283e+07	3.20571e+07	2.80348e+07	5.4435e+06	2.61896e+07	2.77628e+07	1.05119e+07	1.14773e+06	1.53312e+07
Com_4264_pos	O-Desmethylvenlafaxine	--	C16 H25 N O2	263.189	5.547	264.196	--	--	HMDB0015646	--	Organic oxygen compounds	Organooxygen compounds	Alcohols and polyols	--	--	--	Full match	No results	No results	Organic oxygen compounds	Organooxygen compounds	Alcohols and polyols	Cyclohexanols	690737	2.0529e+06	1.26097e+06	2.88721e+06	492631	931099	2.13777e+06	2.23256e+06	1.98177e+06	866040	2.40661e+06	9.24972e+06	460415	3.92742e+06	2.00698e+06	1.47671e+06	516786	531532	2.06591e+06	463888	1.17532e+06	1.90747e+06	994654	4.15455e+06	650019	421402
Com_4272_pos	N1-[1-(2,4-dimethylphenyl)ethyl]-2,2-dimethylpropanamide	--	C15 H23 N O	233.176	7.76	234.183	--	--	--	--	--	--	--	--	--	--	Invalid mass	No results	No results					1.95506e+07	4.00247e+07	1.81863e+07	3.09889e+07	5.57391e+07	3.11607e+07	2.65481e+07	1.12868e+08	2.16109e+07	7.17334e+07	1.23292e+07	6.66665e+07	4.9376e+07	3.5997e+07	5.40706e+07	5.18577e+07	5.01456e+07	2.21624e+07	5.31202e+07	1.48688e+07	3.37937e+07	1.11256e+07	1.74473e+07	5.26392e+07	9.76626e+07	3.36639e+07
Com_4290_pos	Pinocembrin	Pinocembrin; 5,7-Dihydroxyflavanone	C15 H12 O4	256.074	6.465	257.081	cpd:C09827	--	HMDB0030808	LMPK12140214	Phenylpropanoids and polyketides	Flavonoids	Flavans	Polyketides [PK]	Flavonoids [PK12]	Flavanones [PK1214]	Full match	No results	No results	Phenylpropanoids and polyketides	Flavonoids	Flavans	Flavanones	1.42359e+06	1.9082e+06	759343	4.671e+06	349221	643572	831338	452716	289244	416562	655229	583348	1.40757e+06	1.86184e+06	478170	416427	5.52109e+06	1.99604e+06	2.24866e+06	644145	1.11513e+07	4.79126e+07	1.68314e+06	451249	405460	368412
Com_4316_pos	Azetidine-2-carboxylic acid	L-Azetidine 2-carboxylic acid; Azetidyl-2-carboxylic acid; (S)-(-)-Azetidine-2-carboxylic acid	C4 H7 N O2	101.048	1.447	203.103	cpd:C08267	--	HMDB0248797	--	Organoheterocyclic compounds	Azetidines	Azetidinecarboxylic acids or derivatives	--	--	--	No results	No results	Full match	Organic acids and derivatives	Carboxylic acids and derivatives	Amino acids, peptides, and analogues	Alpha amino acids	9.03362e+07	5.03532e+07	1.11151e+08	7.08187e+07	1.0109e+08	9.41544e+07	1.15019e+08	6.56638e+07	1.50689e+08	8.7011e+07	6.1269e+07	6.66108e+07	1.40069e+08	1.49123e+08	1.35556e+08	1.24752e+08	8.09763e+07	1.81106e+08	7.80831e+07	1.66711e+08	1.90289e+08	5.10753e+07	9.73545e+07	1.85656e+08	1.26204e+08	1.35705e+08
Com_4356_pos	Glaucine	Glaucine	C21 H25 N O4	355.179	5.292	356.186	cpd:C09446	--	HMDB0252738	--	Alkaloids and derivatives	Aporphines	-	--	--	--	Full match	No results	No results	Alkaloids and derivatives	Aporphines	Not available	Aporphines	739738	1.03064e+07	595115	4.156e+06	690329	5.11582e+06	2.15625e+07	1.30113e+07	7.68476e+06	8.98027e+06	2.45498e+07	1.552e+07	880176	5.28237e+07	1.44856e+07	632874	516890	579530	8.6191e+06	1.60009e+06	5.80787e+06	9.86677e+06	2.37771e+06	3.03363e+07	3.78607e+06	583141
Com_4391_pos	5,6-dimethoxy-2-(2-methoxyphenyl)-4H-chromen-4-one	--	C18 H16 O5	294.09	5.581	295.097	--	--	--	--	--	--	--	--	--	--	Invalid mass	No results	No results					762523	1.11403e+06	1.83011e+06	1.44856e+06	669374	903792	1.27997e+06	1.25987e+06	817624	1.21265e+06	1.44526e+06	1.12133e+06	592745	850332	533810	633524	1.20354e+06	710786	2.05255e+07	1.1632e+06	518260	407058	602516	1.00308e+06	1.60186e+06	1.28943e+06
Com_4400_pos	2-(2-amino-3-methylbutanamido)-3-phenylpropanoic acid	--	C14 H20 N2 O3	264.148	5.581	265.155	--	--	--	--	--	--	--	--	--	--	Full match	No results	Full match					3.98735e+06	1.73716e+06	1.87318e+07	3.03785e+06	2.21628e+06	4.15478e+06	1.35476e+07	1.24831e+07	3.16377e+07	1.47613e+06	1.75927e+06	8.96765e+07	2.08081e+07	4.84352e+07	1.30801e+07	1.84797e+06	2.53859e+07	8.34527e+06	2.81293e+07	4.12802e+07	2.32814e+06	2.42703e+07	6.27864e+07	1.22102e+06	5.94279e+06	2.14793e+07
Com_4441_pos	6-(4-phenylpiperazino)hexanoic acid hydrochloride	--	C16 H24 N2 O2	276.184	4.922	277.191	--	--	--	--	--	--	--	--	--	--	Full match	No results	No results					9.17976e+06	3.4537e+06	5.68836e+07	1.06264e+07	1.46692e+06	9.3914e+06	8.62247e+06	2.30831e+07	3.73687e+07	1.30157e+07	7.79337e+07	9.4356e+06	6.45026e+06	1.98346e+07	1.37711e+07	1.13182e+07	1.81572e+07	1.25904e+07	1.01266e+07	2.706e+07	1.22256e+07	1.37628e+07	8.34315e+06	1.8497e+06	1.1418e+07	2.92363e+07
Com_4478_pos	rac-15-HETE	--	C20 H32 O3	320.233	9.189	321.24	--	--	--	--	--	--	--	--	--	--	Invalid mass	No results	No results					3.54282e+07	9.86336e+07	1.4558e+07	4.32209e+07	5.23282e+07	7.21908e+07	3.98549e+07	8.20021e+07	4.68395e+07	7.06984e+07	2.2574e+07	2.57752e+08	6.16787e+07	4.48486e+07	4.8101e+07	3.72292e+07	4.52479e+07	3.17754e+07	4.0593e+07	3.2511e+07	3.23393e+07	2.67191e+07	3.94696e+07	1.14737e+08	4.20699e+07	4.1905e+07
Com_4493_pos	Cortisone	Cortisone; 17alpha,21-Dihydroxy-4-pregnene-3,11,20-trione; Kendall's compound E; Reichstein's substance Fa	C21 H28 O5	1440.77	5.608	721.39	cpd:C00762	map00140 Steroid hormone biosynthesis;map01100 Metabolic pathways;map04960 Aldosterone-regulated sodium reabsorption;map05200 Pathways in cancer;map05215 Prostate cancer	HMDB0002802	LMST02030090	Lipids and lipid-like molecules	Steroids and steroid derivatives	Hydroxysteroids	Sterol Lipids [ST]	Steroids [ST02]	C21 steroids (gluco/mineralocorticoids, progestogins) and derivatives [ST0203]	Invalid mass	No results	No results	Lipids and lipid-like molecules	Steroids and steroid derivatives	Hydroxysteroids	21-hydroxysteroids	1.14733e+06	1.84355e+06	2.91105e+06	3.0678e+06	3.8456e+06	1.66228e+06	2.28251e+06	2.4418e+06	1.87125e+06	2.0023e+06	1.04463e+07	1.86126e+06	1.3836e+06	3.16838e+06	1.56447e+06	6.90782e+06	2.08861e+06	1.75954e+06	1.5604e+07	2.55831e+06	2.92043e+07	2.6796e+07	1.69658e+06	1.49523e+06	2.2825e+06	2.02268e+06
Com_4529_pos	11-Deoxy prostaglandin F1β	--	C20 H36 O4	322.251	7.172	323.258	--	--	--	--	--	--	--	--	--	--	Invalid mass	No results	No results	Lipids and lipid-like molecules	Fatty Acyls	Eicosanoids	Prostaglandins and related compounds	2.26243e+06	5.74937e+06	8.68699e+06	2.77765e+06	1.90828e+06	2.93569e+06	3.60954e+06	2.30297e+06	6.24683e+06	5.93227e+06	3.76502e+06	3.19578e+06	3.19199e+06	1.20164e+07	1.06208e+07	4.69101e+06	749876	2.14688e+06	4.48247e+06	2.15865e+06	3.30566e+06	1.1356e+06	4.33736e+06	610717	2.61562e+06	4.77135e+06
Com_4530_pos	DRH	--	C16 H26 N8 O6	448.185	6.099	449.192	--	--	--	--	--	--	--	--	--	--	Invalid mass	No results	No results					2.14159e+06	4.99691e+06	1.70209e+07	1.41947e+06	320263	1.20578e+07	1.97224e+07	4.45753e+06	1.58376e+07	775111	1.41093e+06	4.33779e+06	2.82682e+06	8.68877e+07	5.10289e+06	1.32267e+06	2.39487e+07	1.89038e+06	1.65081e+07	2.01415e+07	461011	6.6861e+06	496355	2.93509e+06	1.70432e+07	5.96465e+06
Com_4534_pos	Fexofenadine	Fexofenadine; 4-(1-Hydroxy-4-(4-(hydroxydiphenylmethyl)-1-piperidinyl)butyl)-alpha,alpha-dimethylbenzeneacetic acid	C32 H39 N O4	501.284	5.351	502.291	cpd:C06999	map04976 Bile secretion	HMDB0005030	--	Benzenoids	Benzene and substituted derivatives	Diphenylmethanes	--	--	--	Invalid mass	No results	No results	Benzenoids	Benzene and substituted derivatives	Diphenylmethanes	Diphenylmethanes	811895	1.97445e+07	3.18991e+06	4.71423e+06	602810	670562	614350	862849	953512	3.75928e+07	672037	2.42709e+07	870702	801259	578555	733560	5.76221e+07	819328	582957	2.69452e+07	811738	8.19714e+06	732237	708720	616831	1.42823e+06
Com_4613_pos	PharmaGSID_47333	--	C22 H30 N4 O2	382.234	4.708	383.241	--	--	--	--	--	--	--	--	--	--	Invalid mass	No results	No results					298695	200837	235214	202834	244930	164973	195283	219773	282362	1.02533e+08	237639	331692	266951	204549	188862	256678	221498	243604	227530	220367	240330	171924	223685	269010	230296	233444
Com_4617_pos	octadec-9-ynoic acid	--	C18 H32 O2	262.23	7.72	263.237	--	--	--	--	--	--	--	--	--	--	Invalid mass	No results	No results					4.1487e+06	9.23776e+06	1.45524e+07	7.87253e+06	2.15992e+07	5.76377e+06	5.95118e+06	1.2637e+07	1.36577e+07	1.41293e+07	7.90152e+06	1.30017e+07	7.84784e+06	1.70116e+07	1.48243e+07	8.10012e+06	8.28245e+06	4.41489e+06	7.56362e+06	4.03796e+06	8.18819e+06	1.20427e+07	5.19019e+06	1.01582e+07	1.04185e+07	6.87178e+06
Com_4647_pos	25-hydroxycholecalciferol	--	C27 H44 O2	400.331	6.86	401.338	--	--	HMDB0003550	LMST03020246	Lipids and lipid-like molecules	Steroids and steroid derivatives	Vitamin D and derivatives	Sterol Lipids [ST]	Secosteroids [ST03]	Vitamin D3 and derivatives [ST0302]	No results	Invalid mass	No results					3.13741e+06	549225	6.32291e+06	728231	4.18059e+06	2.01935e+07	572454	2.19192e+06	8.28914e+06	7.53269e+06	4.09627e+06	3.29483e+07	1.21447e+06	1.88064e+07	2.7725e+07	535341	1.05618e+08	2.18e+06	855274	2.75515e+07	2.93326e+07	1.54706e+07	8.22394e+06	2.09778e+07	6.87736e+06	278428
Com_4658_pos	T-2 Toxin	T-2 Toxin	C24 H34 O9	488.203	6.185	489.211	cpd:C09738	--	HMDB0036600	--	Lipids and lipid-like molecules	Prenol lipids	Sesquiterpenoids	--	--	--	Invalid mass	No results	No results	Lipids and lipid-like molecules	Prenol lipids	Sesquiterpenoids	Trichothecenes	301007	408757	329746	344874	1.91346e+07	220709	233984	292729	203278	353641	622355	290634	342656	280963	350615	284306	290192	220623	401477	288507	349392	380425	1.2298e+06	246309	221426	731945
Com_4667_pos	4-oxo-5-phenylpentanoic acid	--	C11 H12 O3	192.079	5.534	193.086	--	--	--	--	--	--	--	--	--	--	Full match	No results	No results					2.16412e+07	3.96878e+07	6.56936e+06	6.37053e+06	4.41847e+07	5.59451e+07	2.11109e+07	5.50493e+07	1.6777e+07	2.13568e+07	2.74632e+07	3.01889e+07	1.02657e+07	1.35254e+07	4.79266e+07	1.19256e+07	3.04479e+07	7.93498e+07	1.40634e+07	7.2525e+07	3.00361e+07	1.79663e+08	8.77527e+06	1.63023e+07	1.13398e+08	8.34548e+07
Com_4670_pos	N-Acetylhistidine	N-Acetyl-L-histidine	C8 H11 N3 O3	197.08	1.42	198.088	cpd:C02997	--	HMDB0032055	--	Organic acids and derivatives	Carboxylic acids and derivatives	Amino acids, peptides, and analogues	--	--	--	No results	Full match	Full match	Organic acids and derivatives	Carboxylic acids and derivatives	Amino acids, peptides, and analogues	Histidine and derivatives	1.91546e+06	6.90638e+07	9.53666e+06	1.93282e+07	4.21489e+07	2.58329e+07	2.20156e+07	5.27118e+07	5.68373e+06	1.67431e+07	1.32023e+07	1.40874e+07	7.80765e+06	8.36364e+06	6.88798e+06	1.17351e+07	6.37416e+07	3.29424e+07	2.10354e+07	3.39422e+07	1.63094e+07	3.69871e+07	1.31402e+07	1.5681e+07	1.57177e+07	1.42574e+07
Com_4674_pos	Mitragynine	Mitragynine	C23 H30 N2 O4	398.22	6.055	399.228	cpd:C09226	--	HMDB0041933	--	Benzenoids	Benzene and substituted derivatives	Phenylpropanes	--	--	--	Full match	No results	No results	Alkaloids and derivatives	Corynanthean-type alkaloids	Not available	Corynanthean-type alkaloids	199936	375400	472906	355137	185035	637836	414232	1.68268e+07	271115	650583	628543	993995	442034	631441	7.23431e+06	783370	404995	255489	742813	366960	273489	3.47717e+06	316844	333925	371654	269119
Com_4691_pos	2-(14,15-Epoxyeicosatrienoyl) glycerol	--	C23 H38 O5	416.254	6.797	417.262	--	--	HMDB0013651	--	Lipids and lipid-like molecules	Glycerolipids	Monoradylglycerols	--	--	--	Invalid mass	No results	No results	Lipids and lipid-like molecules	Glycerolipids	Monoradylglycerols	2-monoacylglycerols	1.14476e+07	1.00783e+08	1.31447e+07	2.98111e+07	9.95781e+07	1.51577e+07	1.74277e+07	3.65533e+07	2.45324e+07	1.01317e+08	8.02086e+06	1.26484e+07	2.16578e+07	1.64955e+07	1.34419e+07	1.76369e+07	6.09743e+07	4.44541e+07	1.68783e+07	2.3004e+07	1.39358e+08	6.48841e+06	5.05134e+06	1.85859e+07	2.75458e+07	2.35631e+07
Com_4745_pos	CAR 20:1	--	C27 H52 N O4	453.382	9.308	454.389	--	--	--	--	--	--	--	--	--	--	No results	Invalid mass	No results					354041	8.87574e+06	442912	419716	643265	630599	1.02237e+07	4.48692e+06	1.50159e+06	982454	1.00623e+07	687818	2.59177e+07	941439	7.62802e+06	1.43495e+06	1.39015e+06	5.9486e+06	558176	1.13052e+06	445779	2.98129e+06	2.71401e+06	1.3505e+06	2.14496e+06	1.00937e+07
Com_4759_pos	Prostaglandin F2α	Prostaglandin F2alpha; (5Z,13E)-(15S)-9alpha,11alpha,15-Trihydroxyprosta-5,13-dienoate; (+)-Prostaglandin F2a; 7-[3,5-Dihydroxy-2-(3-hydroxy-1-octenyl)cyclopentyl]-5-heptenoic acid; 9a,11a-PGF2; Amoglandin; Cyclosin; Dinoprost; Enzaprost; Enzaprost F; Panacelan; PGF2a; 9,11,15-Trihydroxy-(5Z,9a,11a,13E,15S)-prosta-5,13-dien-1-oic acid; Prostaglandin F2a; Prostin F 2 alpha; Protamodin; U 14583; (5…	C20 H34 O5	336.228	7.151	337.235	cpd:C00639	map00590 Arachidonic acid metabolism;map01100 Metabolic pathways;map04072 Phospholipase D signaling pathway;map04080 Neuroactive ligand-receptor interaction;map04726 Serotonergic synapse;map04913 Ovarian steroidogenesis;map04921 Oxytocin signaling pathway;map04976 Bile secretion	HMDB0246949	--	Lipids and lipid-like molecules	Fatty Acyls	Eicosanoids	--	--	--	Invalid mass	No results	No results	Lipids and lipid-like molecules	Fatty Acyls	Eicosanoids	Prostaglandins and related compounds	1.16216e+07	5.01707e+07	1.12259e+08	5.52526e+07	3.30877e+07	6.82153e+07	2.74233e+07	2.2512e+07	5.84376e+07	2.8347e+07	3.46195e+07	4.43819e+07	3.09583e+07	2.85327e+07	3.84949e+07	1.65424e+07	2.78668e+07	1.51604e+07	3.19761e+07	3.5891e+07	4.39435e+07	1.43296e+07	1.59868e+07	4.65354e+07	3.09493e+07	3.77909e+07
Com_4815_pos	3-hydroxy-3-methylpentanedioic acid	3-Hydroxy-3-methylglutarate; 3-Hydorxy-3-methylglutaric acid; beta-Hydroxy-beta-methylglutaric acid; Dicrotalic acid; 3-Hydroxy-3-methylpentanedioic acid; Meglutol	C6 H10 O5	368.063	1.355	185.039	cpd:C03761	--	HMDB0000355	--	Lipids and lipid-like molecules	Fatty Acyls	Fatty acids and conjugates	--	--	--	Invalid mass	No results	No results					410894	544573	2.16561e+06	2.8601e+06	5.93066e+06	925620	1.04337e+07	4.61889e+06	915191	2.62788e+06	1.86938e+06	6.20089e+06	727272	5.82305e+06	2.38036e+06	753623	6.86209e+06	954713	9.86167e+06	3.23521e+06	2.03934e+06	290537	314821	628565	5.85912e+06	684922
Com_4829_pos	α-Linolenoyl ethanolamide	--	C20 H35 N O2	321.267	7.368	322.274	--	--	HMDB0013624	--	Organic nitrogen compounds	Organonitrogen compounds	Amines	--	--	--	Full match	No results	No results	Organic nitrogen compounds	Organonitrogen compounds	Amines	N-acylethanolamines	1.07923e+07	2.1537e+06	4.84172e+07	1.28854e+07	1.75125e+07	3.77554e+07	1.54872e+06	4.99466e+06	1.42767e+07	2.66694e+07	3.4164e+07	5.56961e+06	3.77102e+07	6.28635e+06	2.11606e+06	1.18156e+07	3.40118e+07	7.34477e+06	749800	3.88068e+07	2.51918e+07	8.03961e+06	1.04689e+06	9.48755e+06	4.60021e+07	1.85761e+06
Com_4836_pos	Palmitoleic acid	(9Z)-Hexadecenoic acid; Palmitoleic acid; cis-9-Hexadecenoic acid; (9Z)-Hexadec-9-enoate	C16 H30 O2	254.225	8.255	255.232	cpd:C08362	map00061 Fatty acid biosynthesis	HMDB0003229	LMFA01030056	Lipids and lipid-like molecules	Fatty Acyls	Fatty acids and conjugates	Fatty Acyls [FA]	Fatty Acids and Conjugates [FA01]	Unsaturated fatty acids [FA0103]	Full match	No results	Full match	Lipids and lipid-like molecules	Fatty Acyls	Fatty acids and conjugates	Long-chain fatty acids	2.70239e+06	5.85506e+06	5.86262e+06	1.60619e+07	8.61285e+06	2.99242e+06	4.60371e+06	5.44604e+06	4.39414e+06	4.68527e+06	3.67009e+06	6.09e+06	4.21479e+06	6.03379e+06	5.07822e+06	2.62872e+06	4.62296e+06	2.91654e+06	5.656e+06	4.87227e+06	3.27443e+06	4.00705e+06	3.86025e+06	7.15118e+06	4.48126e+06	3.49366e+06
Com_4875_pos	6-Hydroxynicotinic acid	6-Hydroxynicotinate; 6-Hydroxynicotinic acid	C6 H5 N O3	139.027	3.601	140.034	cpd:C01020	map00760 Nicotinate and nicotinamide metabolism	HMDB0002658	--	Organoheterocyclic compounds	Pyridines and derivatives	Pyridinecarboxylic acids and derivatives	--	--	--	Full match	No results	Full match	Organoheterocyclic compounds	Pyridines and derivatives	Pyridinecarboxylic acids and derivatives	Pyridinecarboxylic acids	1.08194e+07	2.48461e+07	1.05668e+07	4.30199e+07	1.43028e+07	9.47254e+06	1.03269e+07	2.3212e+07	2.31177e+07	2.68697e+07	1.65872e+07	3.25918e+07	2.02427e+07	1.40645e+07	2.0098e+07	1.62675e+07	2.47678e+07	1.70238e+07	4.28467e+07	2.6593e+07	1.42649e+07	1.34418e+07	2.40818e+07	1.8232e+07	1.62358e+07	1.18813e+07
Com_4924_pos	ALK	--	C15 H30 N4 O4	330.227	4.609	331.235	--	--	--	--	--	--	--	--	--	--	Full match	No results	No results					2.71409e+07	7.22123e+07	1.41674e+07	5.84703e+07	2.82278e+07	5.88149e+07	7.55215e+07	9.53928e+07	7.32835e+07	5.36899e+07	4.76022e+07	1.76481e+08	2.5895e+07	9.05212e+07	4.48444e+07	2.03837e+07	2.62835e+07	3.3716e+07	7.20882e+07	6.07533e+07	7.0621e+07	2.59074e+07	7.13079e+07	1.9505e+07	4.47737e+07	2.57509e+07
Com_4941_pos	4-Pregnen-17alpha,20alpha-Diol-3-One	--	C21 H32 O3	332.235	7.745	333.243	--	--	--	--	--	--	--	--	--	--	No results	No results	Full match					1.20874e+07	4.35248e+07	3.42911e+07	1.0622e+07	6.86647e+07	5.62846e+06	6.46049e+07	1.34994e+07	5.235e+06	1.66603e+07	9.26853e+06	6.18631e+07	1.59425e+07	4.97722e+07	3.64402e+07	2.15767e+07	8.26989e+06	6.44238e+07	8.24688e+06	1.16036e+08	3.7245e+07	5.04665e+06	2.17743e+07	4.49346e+07	2.87249e+07	2.42895e+07
Com_4989_pos	O-7460	--	C25 H48 F O5 P	500.312	7.387	501.32	--	--	--	--	--	--	--	--	--	--	Invalid mass	No results	No results	Lipids and lipid-like molecules	Fatty Acyls	Fatty acid esters	Fatty acid esters	1.68286e+07	7.76714e+07	4.43801e+07	5.88186e+07	2.53833e+07	2.70554e+07	4.48822e+07	3.28341e+07	2.53529e+07	4.59188e+07	1.40537e+07	4.31125e+07	2.3977e+07	5.50158e+07	1.32685e+08	3.20835e+07	4.25695e+07	3.35442e+07	5.99989e+07	2.25827e+07	5.13989e+06	2.1387e+07	7.48871e+07	4.80843e+07	1.713e+07	1.68356e+07
Com_5005_pos	15-Acetyldeoxynivalenol	--	C17 H22 O7	338.133	1.432	339.14	--	--	HMDB0033444	LMPR0103180003	Nucleosides, nucleotides, and analogues	Purine nucleosides	Purine 2'-deoxyribonucleosides	Prenol Lipids [PR]	Isoprenoids [PR01]	C15 isoprenoids (sesquiterpenes) [PR0103]	Invalid mass	No results	No results	Lipids and lipid-like molecules	Prenol lipids	Sesquiterpenoids	Trichothecenes	2.22411e+06	840598	6.12142e+06	3.18488e+06	3.59746e+06	687190	690619	1.03986e+06	1.39835e+06	2.25886e+06	5.7818e+06	7.66891e+06	1.50611e+07	2.18227e+06	2.43342e+06	790707	1.45351e+06	3.0031e+06	2.74891e+06	1.62796e+06	4.59418e+06	910781	6.36271e+06	7.76586e+06	3.10697e+06	884367
Com_5040_pos	PAF C-16	--	C26 H54 N O7 P	523.366	8.768	546.355	--	--	--	--	--	--	--	--	--	--	No results	No results	Full match					638079	728516	1.69461e+06	1.28899e+06	1.5172e+06	827363	6.02782e+06	1.34548e+06	1.00426e+06	656296	659582	2.39718e+06	1.50007e+06	3.01111e+06	277135	521049	790342	1.20526e+06	3.21526e+06	868185	490450	1.16334e+06	492645	529408	934956	394215
Com_5074_pos	Sinapyl aldehyde	Sinapoyl aldehyde; Sinapaldehyde	C11 H12 O4	208.074	5.926	209.081	cpd:C05610	map01100 Metabolic pathways	--	--	--	--	--	--	--	--	No results	Full match	Full match	Benzenoids	Phenols	Methoxyphenols	Methoxyphenols	1.39498e+06	1.80365e+07	2.75526e+07	3.35114e+06	8.80806e+06	2.86365e+06	4.26348e+07	1.49213e+07	7.64841e+06	5.10347e+06	9.71462e+06	1.07454e+07	4.01395e+06	4.12729e+06	1.00158e+07	1.40337e+06	2.59403e+06	1.75699e+07	5.57291e+06	4.03429e+06	3.68193e+06	1.56929e+06	1.84703e+06	5.77964e+06	3.21392e+06	3.71774e+06
Com_5118_pos	QPK	--	C16 H29 N5 O5	371.213	7.603	372.221	--	--	--	--	--	--	--	--	--	--	Invalid mass	No results	No results					1.13369e+07	1.19765e+07	3.38979e+06	3.18485e+07	9.08206e+06	4.53059e+06	1.67119e+07	8.87297e+06	2.30522e+07	1.74837e+07	9.97187e+07	4.79605e+06	5.68521e+07	429450	5.35322e+06	1.54367e+07	7.70443e+06	1.16002e+07	1.62398e+07	2.74011e+07	5.21108e+06	2.9244e+06	5.40578e+06	5.23249e+06	1.41651e+07	4.06836e+06
Com_5119_pos	Valerophenone	--	C11 H14 O	162.105	5.527	163.112	--	--	--	--	--	--	--	--	--	--	Full match	No results	No results	Organic oxygen compounds	Organooxygen compounds	Carbonyl compounds	Alkyl-phenylketones	4.61392e+06	1.82841e+07	1.06891e+07	5.99966e+06	5.47592e+07	5.53373e+06	5.77345e+06	1.10768e+07	5.62843e+06	7.22824e+06	4.41037e+06	1.88272e+07	1.4629e+07	8.58018e+06	7.41231e+06	6.43792e+06	7.43694e+06	4.05679e+06	1.88665e+07	8.26912e+06	1.85585e+07	2.05904e+06	8.89297e+06	1.05959e+07	6.10434e+06	4.95133e+06
Com_5122_pos	22(S)-Hydroxycholesterol	22(R)-Hydroxycholesterol; (22R)-22-Hydroxycholesterol; 22beta-Hydroxycholesterol	C27 H46 O2	402.35	10.601	425.34	cpd:C05502	map00140 Steroid hormone biosynthesis;map01100 Metabolic pathways	--	--	--	--	--	--	--	--	No results	No results	Full match					3.21781e+06	5.09243e+06	3.67017e+06	148982	491514	1.4822e+06	2.01486e+06	658327	1.21984e+06	713614	200435	1.00266e+07	1.38386e+06	5.55595e+06	3.21536e+07	3.52361e+07	738620	9.31862e+06	2.2756e+07	1.48773e+06	519735	469611	2.73433e+06	1.11735e+06	2.15001e+06	1.87098e+06
Com_5161_pos	XLR11 N-(4-hydroxypentyl) metabolite	--	C21 H28 F N O2	345.216	5.515	346.223	--	--	--	--	--	--	--	--	--	--	Invalid mass	No results	No results	Organoheterocyclic compounds	Indoles and derivatives	N-alkylindoles	N-alkylindoles	3.69976e+07	4.7077e+06	560447	1.32756e+07	2.62725e+06	1.32691e+07	381722	544662	500185	4.23591e+07	5.93199e+07	636913	2.07051e+07	483383	429570	9.35821e+07	433395	1.10185e+07	587311	2.84935e+07	1.22773e+07	328330	3.84574e+07	2.8805e+07	1.93106e+07	323101
Com_5202_pos	3-[2-(3-Hydroxyphenyl)ethyl]-5-methoxyphenol	--	C15 H16 O3	244.106	1.417	245.113	--	--	--	--	--	--	--	--	--	--	Invalid mass	No results	No results	Phenylpropanoids and polyketides	Stilbenes	Not available	Stilbenes	1.51372e+07	1.39132e+07	1.5812e+07	1.70743e+07	6.53553e+06	2.8941e+07	2.35793e+07	1.50027e+07	2.95188e+07	1.94838e+07	2.33445e+07	4.48269e+07	4.19177e+07	2.3884e+07	2.55658e+07	2.00007e+07	1.63853e+07	1.98175e+07	1.81756e+07	2.05544e+07	8.29781e+07	6.93171e+06	2.17639e+07	3.10866e+07	1.58151e+07	7.16009e+06
Com_5207_pos	3-(dimethylamino)-1-[4-(phenylsulfonyl)phenyl]prop-2-en-1-one	--	C17 H17 N O3 S	315.093	3.393	316.101	--	--	--	--	--	--	--	--	--	--	Full match	No results	No results					7.66983e+06	4.83773e+07	1.45194e+08	9.77277e+06	5.03899e+06	1.08924e+07	2.04314e+07	3.5326e+07	2.08181e+07	4.83319e+06	2.58337e+07	3.5838e+07	3.78742e+07	5.17528e+07	5.35853e+07	1.98619e+07	2.73903e+07	2.69454e+07	2.18792e+07	1.02288e+08	1.13801e+07	2.31004e+07	2.67858e+07	5.84629e+07	7.70199e+07	4.49049e+07
Com_5257_pos	Prostaglandin E1	Alprostadil; Prostaglandin E1; (13E)-(15S)-11alpha,15-Dihydroxy-9-oxoprost-13-enoate; PGE1	C20 H34 O5	336.228	9.15	337.235	cpd:C04741	--	HMDB0001442	LMFA03010134	Lipids and lipid-like molecules	Fatty Acyls	Eicosanoids	Fatty Acyls [FA]	Eicosanoids [FA03]	Prostaglandins [FA0301]	Invalid mass	No results	No results	Lipids and lipid-like molecules	Fatty Acyls	Eicosanoids	Prostaglandins and related compounds	1.49116e+07	2.0446e+07	1.82178e+07	1.4729e+07	1.41884e+07	2.21264e+07	1.75701e+07	1.76723e+07	2.08487e+07	2.42823e+07	9.34853e+06	4.35601e+07	1.8447e+07	1.34914e+07	8.19057e+07	1.55476e+07	1.4938e+07	6.49107e+06	4.87538e+07	1.34681e+07	1.17463e+07	6.47265e+06	1.36604e+07	1.9236e+07	1.56573e+07	5.49233e+06
Com_5265_pos	SMK	--	C14 H28 N4 O5 S	346.165	2.495	174.09	--	--	--	--	--	--	--	--	--	--	Invalid mass	No results	No results					1.16936e+06	690719	603104	551704	673891	486855	637462	830340	788353	766139	564935	532784	678847	588431	567220	910525	728704	836285	508372	779416	990972	1.45466e+08	710446	1.14617e+06	657731	1.02541e+06
Com_5268_pos	N-{5-[(dimethylamino)sulfonyl]-2-methylphenyl}cyclohexanecarboxamide	--	C16 H24 N2 O3 S	324.147	6.311	325.154	--	--	--	--	--	--	--	--	--	--	Invalid mass	No results	No results					5.13469e+06	4.94475e+06	1.66394e+07	2.76489e+07	482405	1.75875e+06	1.68455e+07	1.23608e+07	5.07923e+06	939570	1.41936e+06	2.513e+06	1.33521e+07	9.39842e+07	5.77811e+06	4.09824e+06	2.14166e+07	3.21757e+07	3.22709e+07	1.73083e+07	773471	3.81705e+06	3.39311e+06	9.73482e+06	2.40156e+07	7.03377e+06
Com_5275_pos	U-44069	--	C21 H34 O4	372.226	5.537	373.234	--	--	--	--	--	--	--	--	--	--	Invalid mass	No results	No results	Lipids and lipid-like molecules	Fatty Acyls	Eicosanoids	Prostaglandins and related compounds	5.81585e+07	1.64023e+07	2.15933e+07	2.85376e+07	8.28205e+06	6.26528e+07	4.36302e+07	2.72078e+07	4.02068e+07	6.51616e+06	4.65698e+07	7.39226e+06	7.57225e+06	4.52152e+07	2.39447e+07	7.36132e+07	1.94207e+07	2.53447e+07	1.5934e+07	3.45139e+07	2.22612e+07	2.59437e+06	4.99615e+07	7.94209e+06	2.68699e+07	1.59082e+07
Com_5292_pos	N3-benzylphenanthro[9,10-e][1,2,4]triazin-3-amine	--	C22 H16 N4	336.14	2.634	337.147	--	--	--	--	--	--	--	--	--	--	Invalid mass	No results	No results					2.64636e+06	1.56315e+06	2.94221e+06	1.24855e+06	3.17675e+08	1.61878e+06	1.42595e+06	1.87912e+06	1.7841e+06	1.73383e+06	1.27849e+06	1.5969e+06	1.53628e+06	1.33166e+06	1.50447e+06	4.13568e+07	3.48189e+07	1.89258e+06	1.15048e+06	1.76388e+06	2.24264e+06	4.05543e+06	2.9911e+07	2.59388e+06	5.7697e+06	4.11734e+07
Com_5309_pos	15-Deoxy-Δ12,14-prostaglandin J2-2-glycerol ester	--	C23 H34 O5	390.239	6.265	391.246	--	--	HMDB0013656	--	Lipids and lipid-like molecules	Fatty Acyls	Eicosanoids	--	--	--	Full match	No results	No results	Lipids and lipid-like molecules	Fatty Acyls	Eicosanoids	Prostaglandins and related compounds	1.38738e+07	4.66977e+07	4.02208e+07	4.39079e+07	1.03701e+08	8.21498e+06	3.06692e+07	3.63146e+07	2.70161e+07	4.47501e+07	1.29292e+07	1.31531e+07	1.39489e+07	3.78676e+07	2.66647e+07	2.15612e+06	3.52772e+07	1.4214e+07	2.09524e+07	2.88047e+07	2.26143e+07	5.63062e+06	6.6882e+06	2.21235e+07	8.27917e+07	2.36487e+07
Com_5362_pos	Gatifloxacin	Gatifloxacin; AM 1155	C19 H22 F N3 O4	357.154	1.443	358.161	cpd:C07661	--	HMDB0015178	--	Organoheterocyclic compounds	Quinolines and derivatives	Quinoline carboxylic acids	--	--	--	Invalid mass	No results	No results	Organoheterocyclic compounds	Quinolines and derivatives	Quinoline carboxylic acids	Quinoline carboxylic acids	631327	2.40129e+06	6.91288e+06	4.14403e+06	900792	1.81962e+07	1.15758e+07	4.38843e+06	3.26104e+06	2.58455e+06	1.50522e+06	2.04864e+07	2.69795e+06	1.41761e+07	8.92999e+06	2.89376e+06	4.7078e+06	3.76348e+07	1.16629e+07	1.38307e+07	5.91118e+07	1.23623e+06	5.41442e+06	4.32301e+06	5.19534e+06	1.33026e+06
Com_5379_pos	2-[4-(methylsulfonimidoyl)phenoxy]-5-nitropyridine	--	C12 H11 N3 O4 S	293.047	5.466	294.055	--	--	--	--	--	--	--	--	--	--	Full match	No results	No results					520994	386448	526950	407917	424753	349462	346489	539415	486773	348328	454819	616751	480795	468748	343813	792972	439638	370733	944064	418143	466806	316806	479813	431262	431960	306495
Com_5381_pos	EPK	--	C16 H28 N4 O6	186.101	1.42	187.108	--	--	--	--	--	--	--	--	--	--	Invalid mass	No results	No results					3.10873e+07	1.67251e+07	2.19934e+07	2.30315e+07	1.22033e+07	3.46058e+07	1.86125e+07	2.0449e+07	2.57303e+07	2.83622e+07	1.6513e+07	2.65278e+07	6.41633e+07	3.26767e+07	3.05775e+07	3.79197e+07	2.21381e+07	1.52135e+07	2.46658e+07	2.95743e+07	3.54527e+07	1.41988e+07	4.01361e+07	5.41761e+07	1.08022e+07	8.82275e+06
Com_5413_pos	RMH	--	C17 H30 N8 O4 S	464.196	5.634	465.203	--	--	--	--	--	--	--	--	--	--	Invalid mass	No results	No results					1.34088e+06	1.53102e+07	1.22095e+07	3.58534e+06	1.00855e+06	1.03926e+07	2.66756e+06	1.98377e+07	1.04272e+07	1.43392e+07	2.29949e+06	1.24437e+07	1.61701e+06	2.56239e+06	1.05981e+07	1.05604e+06	2.44096e+06	2.05637e+06	3.42499e+06	2.9899e+06	2.62623e+07	1.18892e+06	1.15014e+06	1.74747e+06	1.49859e+07	2.3639e+06
Com_5417_pos	Norverapamil	--	C26 H36 N2 O4	440.265	6.988	441.273	--	--	HMDB0060540	--	Benzenoids	Benzene and substituted derivatives	Phenylbutylamines	--	--	--	Full match	No results	No results	Benzenoids	Benzene and substituted derivatives	Phenylbutylamines	Phenylbutylamines	370642	412379	501043	1.7039e+07	317485	1.06572e+06	577811	355707	234696	578022	1.63583e+06	7.19729e+06	536390	731087	5.45339e+07	1.33682e+06	1.62617e+07	496047	748379	485797	732236	943688	293058	586619	367137	502011
Com_5457_pos	Tramadol N-Oxide	--	C16 H25 N O3	279.184	5.589	280.191	--	--	--	--	--	--	--	--	--	--	Full match	No results	No results	Benzenoids	Phenol ethers	Anisoles	Anisoles	3.13326e+06	3.3052e+07	6.44413e+06	1.42177e+07	2.55525e+06	1.34008e+07	3.04784e+07	4.47868e+07	5.49489e+07	1.64097e+07	7.84786e+07	2.89053e+07	3.81841e+06	6.40957e+07	2.34319e+07	4.34177e+06	4.50058e+06	8.9952e+06	2.46986e+07	5.51269e+06	2.83733e+07	2.72589e+07	1.43068e+07	9.548e+07	1.22834e+07	4.3585e+06
Com_5486_pos	Leukotriene E4	Leukotriene E4; LTE4; (7E,9E,11Z,14Z)-(5S,6R)-6-(Cystein-S-yl)-5-hydroxyeicosa-7,9,11,14-tetraenoate; (7E,9E,11Z,14Z)-(5S,6R)-6-(Cystein-S-yl)-5-hydroxyicosa-7,9,11,14-tetraenoate	C23 H37 N O5 S	439.24	5.714	440.247	cpd:C05952	map00590 Arachidonic acid metabolism;map01100 Metabolic pathways;map04080 Neuroactive ligand-receptor interaction;map04664 Fc epsilon RI signaling pathway	HMDB0002200	LMFA03020002	Lipids and lipid-like molecules	Fatty Acyls	Eicosanoids	Fatty Acyls [FA]	Eicosanoids [FA03]	Leukotrienes [FA0302]	No results	Full match	No results					461395	2.26737e+07	1.14042e+06	3.22863e+06	464186	6.87894e+06	791587	1.34985e+06	658224	2.14976e+06	1.01134e+07	769817	1.42989e+07	753752	752376	499485	4.62992e+06	1.45036e+07	889042	705291	1.05932e+07	413213	351287	1.23323e+07	3.21987e+06	8.97496e+06
Com_5496_pos	CAR 12:0	--	C19 H38 N O4	343.273	6.874	344.28	--	--	--	--	--	--	--	--	--	--	No results	Invalid mass	No results					7.76246e+07	4.99525e+06	411204	4.55187e+06	4.54786e+07	5.13367e+06	486553	993750	473425	6.18007e+06	4.64048e+07	591528	1.43374e+07	462920	644396	3.67609e+07	850507	1.77676e+07	726935	1.98854e+07	6.45111e+06	599274	1.51517e+07	7.60895e+07	8.24393e+06	1.22043e+06
Com_5528_pos	Neocuproine	--	C14 H12 N2	416.193	1.415	209.104	--	--	HMDB0255520	--	Organoheterocyclic compounds	Phenanthrolines	-	--	--	--	Invalid mass	No results	No results	Organoheterocyclic compounds	Phenanthrolines	Not available	Phenanthrolines	982231	3.38039e+06	2.53492e+06	1.24674e+06	2.09609e+06	628142	2.82102e+06	1.3774e+06	1.68284e+06	617944	2.8461e+06	586624	763619	8.06342e+07	1.69042e+07	1.10685e+06	811463	3.12185e+06	9.52115e+06	803125	3.03988e+06	948634	2.29479e+06	1.36655e+07	3.63657e+06	2.21811e+06
Com_5534_pos	4-(Diethylamino)benzaldehyde	--	C11 H15 N O	177.116	5.928	178.123	--	--	HMDB0246302	--	Benzenoids	Benzene and substituted derivatives	Benzoyl derivatives	--	--	--	Full match	No results	No results					435303	759278	429344	384262	966522	9.24224e+06	616838	754920	1.03915e+06	672062	432641	775829	849736	741573	734880	1.5537e+06	541109	535274	1.06312e+06	276704	573250	2.75972e+07	1.79346e+06	962649	1.06337e+06	767690
Com_5540_pos	All trans-Retinal	--	C20 H28 O	284.214	6.809	285.221	--	--	--	--	--	--	--	--	--	--	No results	No results	Full match	Lipids and lipid-like molecules	Prenol lipids	Retinoids	Retinoids	3.15406e+06	5.17303e+06	4.97109e+06	1.85989e+06	1.56953e+06	1.79117e+06	1.28919e+06	1.19332e+06	776744	2.18828e+06	1.04503e+06	1.51882e+06	1.87976e+06	2.10813e+06	2.8978e+06	9.09676e+06	486558	1.37556e+07	2.15805e+06	1.82942e+06	2.86226e+06	219909	912213	528094	415668	672182
Com_5606_pos	1-(4-bromophenyl)-2-phenylethan-1-one	--	C14 H11 Br O	223.121	4.855	224.129	--	--	--	--	--	--	--	--	--	--	Invalid mass	No results	No results					1.4967e+06	3.90855e+06	2.56355e+07	6.36242e+06	2.58994e+06	1.46758e+06	2.57023e+06	9.13368e+06	4.86336e+06	1.94779e+06	3.88308e+06	6.88617e+06	1.95897e+06	5.19376e+06	2.82835e+06	4.49186e+06	1.91944e+06	665424	3.66736e+06	1.49652e+06	4.22631e+06	8.97514e+06	6.66641e+06	3.07587e+06	1.13982e+06	561926
Com_5641_pos	4-(methylthio)-6-phenyl-2-(3-pyridyl)pyrimidine-5-carbonitrile	--	C17 H12 N4 S	304.078	1.369	305.085	--	--	--	--	--	--	--	--	--	--	Full match	No results	No results					1.52059e+06	1.14882e+07	3.17118e+07	4.09088e+06	2.84915e+06	5.54361e+06	3.70541e+06	1.1425e+07	6.83096e+06	5.18605e+07	1.11255e+07	5.97825e+06	8.28799e+06	544404	1.95639e+07	375225	2.90198e+06	8.03659e+06	4.08495e+06	416445	1.45941e+07	356700	347033	1.00372e+06	1.21304e+07	1.85619e+07
Com_5663_pos	Diosmetin	Diosmetin; Luteolin 4'-methyl ether	C16 H12 O6	300.064	6.052	301.071	cpd:C10038	--	HMDB0029676	LMPK12110824	Phenylpropanoids and polyketides	Flavonoids	O-methylated flavonoids	Polyketides [PK]	Flavonoids [PK12]	Flavones and Flavonols [PK1211]	Full match	No results	No results	Phenylpropanoids and polyketides	Flavonoids	O-methylated flavonoids	4'-O-methylated flavonoids	874720	8.35121e+06	4.12419e+06	1.8112e+07	2.10566e+06	5.22512e+06	3.97678e+06	2.18389e+06	406846	1.85061e+06	2.87788e+07	2.34567e+06	3.71649e+06	2.70232e+06	6.3465e+06	1.17555e+06	9.82752e+07	1.50694e+07	1.57346e+06	629772	3.48321e+07	1.49536e+08	881057	1.12387e+06	1.50781e+06	5.34812e+06
Com_5707_pos	N1-(1-benzyl-4-piperidyl)-4-chlorobenzene-1-sulfonamide	--	C18 H21 Cl N2 O2 S	364.098	7.393	365.106	--	--	--	--	--	--	--	--	--	--	Invalid mass	No results	No results					1.58812e+06	1.32206e+06	748894	1.03988e+06	840291	1.23854e+06	622259	997637	1.32302e+06	2.54849e+06	992591	531831	941911	526585	572799	1.40201e+06	675947	1.26627e+06	666881	1.07041e+06	3.40052e+06	515097	518361	1.31189e+06	1.2832e+06	1.73225e+06
Com_5720_pos	Haloperidol metabolite II	--	C21 H25 Cl F N O2	377.16	5.415	378.168	--	--	--	--	--	--	--	--	--	--	Invalid mass	No results	No results	Organoheterocyclic compounds	Piperidines	Phenylpiperidines	Phenylpiperidines	8.2009e+07	2.63344e+07	2.8279e+07	3.22284e+07	1.32331e+07	4.03895e+07	5.44055e+07	4.79733e+07	3.78832e+07	2.27859e+07	2.43722e+07	3.9234e+07	3.5931e+07	5.25095e+07	5.3812e+07	4.925e+07	4.42911e+07	4.55177e+07	2.69027e+07	6.19259e+07	5.03454e+07	4.21939e+07	4.66837e+07	3.17476e+07	6.92155e+07	9.74099e+07
Com_5724_pos	1,3-Diphenylacetone	--	C15 H14 O	227.127	1.407	228.135	--	--	HMDB0032561	--	Phenylpropanoids and polyketides	Linear 1,3-diarylpropanoids	-	--	--	--	Invalid mass	No results	No results	Phenylpropanoids and polyketides	Linear 1,3-diarylpropanoids	Not available	Linear 1,3-diarylpropanoids	838307	2.23022e+06	3.27409e+06	5.0817e+06	723847	1.07918e+06	1.44581e+06	1.52555e+06	1.92388e+06	1.0794e+06	695063	3.06203e+06	983331	9.18784e+07	8.10829e+07	814763	8.84538e+06	4.143e+06	7.10847e+07	6.5883e+06	863375	1.91905e+06	3.29419e+06	1.45774e+06	1.02158e+06	911272
Com_5746_pos	Ergothioneine	Ergothioneine	C9 H15 N3 O2 S	229.089	5.215	230.096	cpd:C05570	map00340 Histidine metabolism	HMDB0003045	--	Organic acids and derivatives	Carboxylic acids and derivatives	Amino acids, peptides, and analogues	--	--	--	No results	No results	Full match	Organic acids and derivatives	Carboxylic acids and derivatives	Amino acids, peptides, and analogues	Histidine and derivatives	1.16261e+06	1.38437e+07	571053	6.16171e+06	981063	665272	610294	522594	838011	769469	615576	668970	4.99635e+06	4.41415e+06	622624	5.71581e+06	926121	2.7936e+06	3.34009e+06	777125	1.12562e+06	1.06568e+06	683050	823974	610343	503911
Com_5755_pos	Adenosine 3'5'-cyclic monophosphate	3',5'-Cyclic AMP; Cyclic adenylic acid; Cyclic AMP; Adenosine 3',5'-phosphate; Adenosine 3',5'-cyclic phosphate; cAMP	C10 H12 N5 O6 P	329.052	1.534	330.059	cpd:C00575	map00230 Purine metabolism;map01522 Endocrine resistance;map04010 MAPK signaling pathway;map04014 Ras signaling pathway;map04015 Rap1 signaling pathway;map04020 Calcium signaling pathway;map04022 cGMP-PKG signaling pathway;map04024 cAMP signaling pathway;map04062 Chemokine signaling pathway;map04072 Phospholipase D signaling pathway;map04114 Oocyte meiosis;map04211 Longevity regulating pathway;ma…	--	--	--	--	--	--	--	--	Full match	No results	Full match	Nucleosides, nucleotides, and analogues	Purine nucleotides	Cyclic purine nucleotides	3',5'-cyclic purine nucleotides	1.02787e+07	8.4039e+06	1.51304e+07	1.92343e+07	6.1421e+06	2.59861e+07	1.39722e+08	1.2588e+06	1.49975e+07	3.06536e+07	3.16948e+06	1.36933e+07	4.65668e+07	4.82217e+06	3.09876e+06	1.37102e+07	3.60941e+07	2.11817e+07	2.59809e+07	9.96331e+06	1.48458e+07	1.18573e+06	7.78654e+06	2.20032e+07	1.0006e+07	1.97829e+06
Com_5763_pos	3-pentadecyl-4,5,6,7-tetrahydrobenzo[d]isoxazol-4-one oxime	--	C22 H38 N2 O2	362.294	5.815	363.301	--	--	--	--	--	--	--	--	--	--	Full match	No results	No results					673197	675127	3.85831e+07	6.73197e+06	263767	331680	344321	464115	474679	949688	5.11309e+07	741356	343254	1.03099e+06	2.9804e+06	672455	7.04689e+06	1.16368e+06	499086	6.73526e+06	771521	500618	648472	407923	827670	4.71941e+06
Com_5774_pos	4-decyl-3-hydroxy-5-oxooxolane-2,3-dicarboxylic acid	--	C16 H26 O7	365.203	7.654	348.2	--	--	--	--	--	--	--	--	--	--	Invalid mass	No results	No results					318340	331943	416789	293562	438374	205199	441137	320880	158610	275904	440445	445116	260257	424692	287271	308468	540632	362090	931303	1.68873e+06	358823	659315	293212	407943	3.02777e+06	350250
Com_5781_pos	Coenzyme Q2	Ubiquinone; Coenzyme Q; CoQ; Q	C19 H26 O4	318.181	6.46	319.188	cpd:C00399	map00130 Ubiquinone and other terpenoid-quinone biosynthesis;map00190 Oxidative phosphorylation;map01100 Metabolic pathways	HMDB0006709	--	Lipids and lipid-like molecules	Prenol lipids	Quinone and hydroquinone lipids	--	--	--	Invalid mass	No results	No results	Lipids and lipid-like molecules	Prenol lipids	Quinone and hydroquinone lipids	Ubiquinones	4.44183e+06	3.93295e+06	4.1557e+06	2.33118e+06	3.09987e+06	3.38501e+06	2.67422e+06	8.51074e+06	806309	4.04613e+06	7.67635e+06	3.93638e+06	3.04776e+06	1.37685e+06	1.184e+06	1.24631e+06	913246	1.80681e+06	4.20828e+06	723264	2.19082e+06	758698	874011	4.11514e+06	4.53718e+06	5.28779e+06
Com_5795_pos	Nicotinic acid mononucleotide	Nicotinate D-ribonucleotide; beta-Nicotinate D-ribonucleotide; Nicotinate ribonucleotide; Nicotinic acid ribonucleotide	C11 H14 N O9 P	335.041	1.379	336.048	cpd:C01185	map00760 Nicotinate and nicotinamide metabolism;map01100 Metabolic pathways	HMDB0001132	--	Nucleosides, nucleotides, and analogues	Pyridine nucleotides	Nicotinic acid nucleotides	--	--	--	Full match	No results	No results	Nucleosides, nucleotides, and analogues	Pyridine nucleotides	Nicotinic acid nucleotides	Nicotinic acid nucleotides	665067	1.36108e+07	1.87426e+07	471464	432629	736345	466162	706128	1.50051e+07	562068	422414	1.03924e+08	666767	1.32e+07	556369	537573	582791	571780	2.73794e+06	587756	1.62772e+06	537165	486210	1.15649e+06	522171	697218
Com_5874_pos	GQH	--	C13 H20 N6 O5	340.15	4.975	341.157	--	--	--	--	--	--	--	--	--	--	Full match	No results	No results					1.95767e+06	559999	3.24624e+07	1.12866e+07	1.27285e+06	1.1368e+06	855962	1.02499e+06	1.21508e+06	1.74218e+06	5.32732e+07	687145	1.03675e+06	879383	1.53268e+06	1.61945e+06	4.64354e+06	1.40485e+06	655846	2.28038e+07	8.65583e+06	1.54836e+06	1.43248e+06	1.45118e+06	9.82729e+06	1.24749e+06
Com_5957_pos	1-[2-(2,5-dimethyl-1H-pyrrol-1-yl)-4-nitrophenyl]-1H-imidazole	--	C15 H14 N4 O2	282.109	5.411	283.116	--	--	--	--	--	--	--	--	--	--	Invalid mass	No results	No results					8.62724e+06	3.24799e+07	8.59764e+06	9.42854e+06	1.12873e+08	9.5886e+06	1.55608e+07	1.56213e+07	4.93708e+06	1.71452e+07	5.13993e+06	1.87851e+07	4.1394e+07	9.93501e+06	1.85819e+07	1.24768e+07	1.16473e+07	4.27568e+06	3.47812e+07	7.19606e+06	8.64481e+06	1.20788e+06	2.02068e+07	2.09594e+07	1.03751e+07	6.77398e+06
Com_5997_pos	2-(4-aminophenoxy)isophthalonitrile	--	C14 H9 N3 O	235.073	1.303	236.08	--	--	--	--	--	--	--	--	--	--	Invalid mass	No results	No results					6.63046e+06	6.16288e+06	556278	1.84816e+06	657539	311042	1.31933e+06	1.26772e+06	349030	477946	236108	504684	2.53631e+06	772099	315750	347413	462587	416425	285640	362222	1.93283e+07	263925	243602	857146	534137	925699
Com_6010_pos	1-(4-Methoxyphenyl)-2-propanone	--	C10 H12 O2	164.084	5.898	165.091	--	--	HMDB0032891	--	Benzenoids	Benzene and substituted derivatives	Phenylpropanes	--	--	--	No results	No results	Full match					1.0302e+07	2.95502e+06	9.13158e+06	1.69078e+07	1.88256e+07	1.33513e+07	1.07224e+07	4.64084e+06	1.16777e+07	2.93921e+07	3.76687e+06	2.83535e+07	3.03341e+07	1.4313e+07	3.35624e+06	2.07911e+07	1.32519e+07	8.46056e+06	2.71895e+07	1.11052e+07	1.44914e+07	8.43342e+06	3.40762e+06	2.51263e+07	1.14601e+07	1.11642e+07
Com_6065_pos	RNH	--	C16 H27 N9 O5	447.198	4.955	448.205	--	--	--	--	--	--	--	--	--	--	Invalid mass	No results	No results					1.85789e+07	5.36297e+06	1.24986e+06	8.23336e+06	2.93946e+06	6.19963e+07	1.59017e+07	8.85561e+06	1.21167e+07	3.82888e+06	7.735e+06	1.96428e+07	3.84406e+07	1.08926e+07	2.34811e+07	1.86242e+07	3.52906e+07	1.07089e+07	6.11735e+07	4.04332e+07	2.36931e+07	3.4138e+07	1.62598e+07	1.14654e+07	1.03879e+07	7.43262e+06
Com_6092_pos	R-1 Methanandamide phosphate	--	C23 H40 N O5 P	882.527	5.332	442.271	--	--	--	--	--	--	--	--	--	--	Invalid mass	No results	No results	Organic acids and derivatives	Organic phosphoric acids and derivatives	Phosphate esters	Phosphoethanolamines	634098	1.72156e+07	1.68953e+07	2.16841e+07	461051	1.01406e+07	2.32304e+07	3.26716e+07	1.20258e+07	3.70002e+06	577965	6.53164e+07	480289	7.67217e+07	1.75787e+06	572918	3.16982e+07	3.46888e+06	2.5516e+07	5.21444e+07	633975	3.77393e+07	1.66143e+07	542123	6.75934e+06	1.03445e+07
Com_6105_pos	Vitamin A	Retinol; all-trans-Retinol; Vitamin A; Vitamin A1	C20 H30 O	286.23	6.721	287.237	cpd:C00473	map00830 Retinol metabolism;map01100 Metabolic pathways;map04977 Vitamin digestion and absorption	HMDB0000305	LMPR01090001	Lipids and lipid-like molecules	Prenol lipids	Retinoids	Prenol Lipids [PR]	Isoprenoids [PR01]	Retinoids [PR0109]	No results	No results	Full match	Lipids and lipid-like molecules	Prenol lipids	Retinoids	Retinoids	1.22251e+06	3.59625e+06	2.25439e+06	1.27784e+06	1.70055e+06	647520	722255	899279	763045	2.14132e+06	1.70299e+06	2.49415e+06	781202	822083	1.00154e+06	848928	804310	2.53841e+06	902307	497390	2.95891e+06	563543	595287	998178	824248	1.13194e+06
Com_6117_pos	N-Acetyl-D-tryptophan	N-Acetyl-D-tryptophan	C13 H14 N2 O3	246.101	5.337	247.108	cpd:C03137	--	HMDB0255052	--	Organic acids and derivatives	Carboxylic acids and derivatives	Amino acids, peptides, and analogues	--	--	--	No results	No results	Full match	Organic acids and derivatives	Carboxylic acids and derivatives	Amino acids, peptides, and analogues	N-acyl-alpha amino acids	1.44584e+07	1.61468e+07	3.35605e+07	2.69892e+07	1.51974e+07	1.26281e+07	1.49588e+07	1.16048e+07	1.95469e+07	1.19182e+07	6.93182e+06	1.77342e+07	1.63985e+07	2.66981e+07	2.38445e+07	9.16822e+06	1.51138e+07	1.9115e+07	1.08446e+07	1.57253e+07	1.62906e+07	1.061e+07	1.66738e+07	3.05255e+07	1.41988e+07	3.24465e+06
Com_6122_pos	5-(4-benzylpiperazino)-2,4(1H,3H)-pyrimidinedione	--	C15 H18 N4 O2	286.14	5.637	287.147	--	--	--	--	--	--	--	--	--	--	Invalid mass	No results	No results					4.10328e+06	1.11245e+07	1.06643e+07	4.71534e+06	6.12225e+06	5.77842e+06	5.63451e+06	4.91784e+06	2.24504e+06	9.79925e+06	1.90549e+06	8.15292e+06	9.90706e+06	6.71528e+06	1.72031e+07	3.61529e+06	6.23565e+06	5.72272e+06	9.53503e+06	3.86213e+06	4.92833e+06	1.29561e+06	6.12883e+06	6.6371e+06	4.76181e+06	5.6482e+06
Com_6129_pos	HRH	--	C18 H28 N10 O4	426.247	5.697	449.236	--	--	--	--	--	--	--	--	--	--	Invalid mass	No results	No results					940443	1.58005e+06	2.36621e+06	1.85914e+06	691071	1.37224e+06	1.84875e+06	2.0583e+06	1.73248e+06	1.54102e+06	4.99966e+06	1.76591e+06	1.33304e+06	2.03877e+06	1.50094e+06	674021	1.68029e+06	1.88827e+06	2.53189e+06	1.79551e+06	691842	1.02586e+06	824569	1.02571e+06	1.9957e+06	1.8673e+06
Com_6133_pos	SPB 15:0;2O	--	C15 H33 N O2	259.251	7.075	260.259	--	--	--	--	--	--	--	--	--	--	No results	Full match	No results					4.28495e+06	1.87378e+07	2.70006e+07	5.99856e+06	2.14172e+06	3.35643e+07	6.76813e+07	1.43311e+07	1.87196e+07	6.25277e+06	358982	2.12507e+07	217771	2.07676e+07	1.43723e+07	3.96728e+07	4.9597e+07	2.91998e+07	3.9679e+06	2.33091e+07	5.68837e+06	1.14919e+07	2.5373e+07	1.86327e+07	1.8617e+07	2.07092e+07
Com_6143_pos	L-Homocitrulline	L-Homocitrulline	C7 H15 N3 O3	189.112	1.407	190.119	cpd:C02427	--	HMDB0000679	--	Organic acids and derivatives	Carboxylic acids and derivatives	Amino acids, peptides, and analogues	--	--	--	No results	No results	Full match	Organic acids and derivatives	Carboxylic acids and derivatives	Amino acids, peptides, and analogues	L-alpha-amino acids	1.17537e+07	2.67863e+06	9.07556e+06	4.11811e+07	6.15716e+06	4.86414e+06	1.28107e+07	1.06451e+07	1.24766e+07	2.29795e+06	5.51696e+06	2.19017e+07	5.15891e+06	4.18671e+07	6.00032e+06	3.7328e+07	1.16192e+07	7.13389e+06	6.61472e+06	1.02918e+07	5.55449e+06	1.61126e+07	2.65336e+07	7.0009e+07	9.74064e+06	1.72538e+07
Com_6160_pos	methyl 4-oxo-4H-benzo[4,5]imidazo[2,1-b][1,3]thiazine-2-carboxylate	--	C12 H8 N2 O3 S	260.026	6.032	261.033	--	--	--	--	--	--	--	--	--	--	Full match	No results	No results					268360	388410	583056	472425	226117	786402	510715	628658	334263	3.43857e+07	673315	569044	532254	2.10943e+07	434118	2.72887e+07	499327	321305	682655	452311	337191	469484	494606	1.55181e+07	458220	1.92664e+06
Com_6172_pos	FMK	--	C20 H32 N4 O4 S	406.207	5.21	407.215	--	--	--	--	--	--	--	--	--	--	Invalid mass	No results	No results					1.68188e+07	631740	773743	643985	1.35882e+06	901405	826913	1.95824e+06	1.13546e+06	1.12603e+06	1.27618e+06	906416	1.43546e+06	928432	843619	3.43017e+06	1.25484e+06	1.00916e+06	743490	1.12829e+06	1.55837e+06	2.25104e+06	2.27911e+06	1.11644e+06	826979	682770
Com_6209_pos	o-Cresol	o-Cresol; 2-Hydroxytoluene; o-Methylphenol	C7 H8 O	108.058	4.934	109.065	cpd:C01542	map01100 Metabolic pathways	HMDB0002055	--	Benzenoids	Phenols	Cresols	--	--	--	No results	No results	Full match	Benzenoids	Phenols	Cresols	Ortho cresols	5.08989e+07	8.7152e+06	1.0292e+07	1.24075e+07	2.48813e+07	1.97302e+07	1.53782e+07	1.9342e+07	2.07024e+07	1.48492e+07	6.19371e+06	1.23125e+07	1.91079e+07	1.62889e+07	2.01668e+07	3.2085e+07	1.70574e+07	2.38443e+07	1.39038e+07	2.95067e+07	2.74343e+07	3.37429e+07	2.46469e+07	3.61729e+07	2.29695e+07	2.29944e+07
Com_6211_pos	PC O-18:3	--	C26 H48 N O7 P	517.318	8.389	540.307	--	--	--	--	--	--	--	--	--	--	No results	Full match	Full match					122871	191224	261357	203262	216968	213666	345086	159754	133169	153632	202733	230957	137095	189188	210865	131209	144830	133605	144156	266919	5.84614e+07	122440	207790	141846	199726	121346
Com_6215_pos	Alanyltyrosine	--	C12 H16 N2 O4	252.112	4.63	253.119	--	--	HMDB0028699	--	Organic acids and derivatives	Carboxylic acids and derivatives	Amino acids, peptides, and analogues	--	--	--	Full match	No results	No results	Organic acids and derivatives	Carboxylic acids and derivatives	Amino acids, peptides, and analogues	Peptides	7.39047e+07	4.17137e+07	9.41345e+07	3.30549e+07	1.93076e+07	2.23867e+07	1.72788e+07	4.28571e+07	8.2731e+07	2.4572e+07	2.33608e+07	5.0981e+07	2.61141e+07	3.52008e+07	2.18841e+07	7.75131e+07	1.95359e+07	2.84558e+07	1.60454e+07	3.85359e+07	4.2559e+07	2.48631e+07	2.56699e+07	1.71553e+07	4.09995e+07	2.33491e+07
Com_6232_pos	N-[(4-hydroxy-3-methoxyphenyl)methyl]-8-methylnonanamide	--	C18 H29 N O3	329.197	6.994	330.204	--	--	--	--	--	--	--	--	--	--	Invalid mass	No results	No results					3.77547e+06	1.30062e+07	2.1613e+07	757663	1.40308e+06	978103	516015	4.43991e+06	2.93289e+06	2.10178e+06	5.44496e+06	3.07362e+06	1.61487e+06	1.10074e+06	4.0574e+06	1.09884e+06	1.27976e+06	1.51948e+07	561940	445048	7.39824e+06	698161	260085	924416	4.44629e+06	460740
Com_6233_pos	N-2-Fluorenylacetamide	2-Acetamidofluorene; N-2-Fluorenylacetamide	C15 H13 N O	223.096	4.739	224.104	cpd:C02778	--	HMDB0244967	--	Benzenoids	Fluorenes	-	--	--	--	No results	Invalid mass	No results	Benzenoids	Fluorenes	Not available	Fluorenes	1.06593e+06	4.44671e+06	3.44321e+06	1.58894e+07	1.08953e+06	1.15602e+06	1.61076e+06	5.7954e+06	3.45206e+07	1.24501e+06	3.23834e+06	2.68819e+06	1.40649e+06	3.38264e+06	3.27874e+06	2.1864e+06	5.57364e+06	7.90147e+06	2.38582e+06	2.24157e+06	1.93728e+06	2.45257e+06	3.26252e+06	3.24349e+06	1.12871e+06	1.43736e+06
Com_6235_pos	ILK	--	C18 H36 N4 O4	372.275	4.813	187.145	--	--	--	--	--	--	--	--	--	--	Full match	No results	No results					1.60788e+07	7.43991e+06	4.37118e+07	2.16002e+07	7.32014e+06	1.37089e+07	1.92162e+07	1.43701e+07	2.53006e+07	8.73131e+06	6.96601e+06	9.67964e+06	3.94558e+06	2.4113e+07	1.63567e+07	1.35e+07	6.84537e+06	1.63835e+07	2.08224e+07	4.85536e+06	1.28127e+07	1.05846e+07	1.30672e+07	3.31612e+06	3.20752e+07	3.51561e+07
Com_6236_pos	N1-phenethyl-3-(2-thienyl)acrylamide	--	C15 H15 N O S	257.088	2.494	258.095	--	--	--	--	--	--	--	--	--	--	Full match	No results	No results					5.38889e+06	8.55923e+07	2.04169e+07	9.54785e+06	1.76326e+07	7.95118e+07	6.6522e+07	6.07616e+07	6.09975e+06	2.91596e+07	1.6656e+07	1.11486e+07	3.41257e+07	1.50703e+07	9.73362e+07	1.28705e+07	1.3188e+07	5.4699e+07	6.17515e+07	2.76344e+07	1.02415e+06	1.35655e+06	1.88872e+07	2.39985e+07	6.72197e+06	8.48736e+07
Com_6267_pos	1-(4-hydroxyphenyl)propane-1,2-diol	--	C9 H12 O3	150.068	6.142	151.076	--	--	--	--	--	--	--	--	--	--	Invalid mass	No results	No match					2.00441e+07	2.41295e+07	2.53328e+07	1.27665e+07	1.88068e+07	1.85902e+07	4.68702e+07	2.85495e+07	1.32774e+07	4.4983e+07	1.32382e+07	1.97031e+07	1.22822e+07	1.70433e+07	3.82465e+07	3.85435e+06	1.01075e+07	2.20997e+07	7.13878e+07	2.06676e+07	1.97184e+07	3.36833e+06	6.36674e+06	1.32371e+07	1.37491e+07	2.09079e+07
Com_6289_pos	KNH	--	C16 H27 N7 O5	397.21	4.945	398.218	--	--	--	--	--	--	--	--	--	--	Invalid mass	No results	No results					1.94313e+06	499630	775378	648951	1.14293e+06	1.01729e+06	757579	1.09006e+06	1.09794e+06	774042	635690	608166	945050	778309	990506	1.52754e+06	838476	1.2824e+06	580464	1.61047e+06	1.28576e+06	1.48195e+06	1.2819e+06	1.41656e+06	1.06166e+06	1.16608e+06
Com_6325_pos	Pyritinol	--	C16 H20 N2 O4 S2	368.089	1.432	369.097	--	--	HMDB0256987	--	Organoheterocyclic compounds	Pyridines and derivatives	Methylpyridines	--	--	--	Invalid mass	No results	No results					722153	883552	874744	2.12655e+06	688488	722305	713101	762742	3.62565e+06	1.37782e+06	709010	5.61436e+06	1.00306e+06	782269	2.86158e+06	831112	1.06591e+06	862774	640537	2.47015e+06	867118	957321	3.53041e+06	951788	864257	929558
Com_6337_pos	4-acetyl-4-(ethoxycarbonyl)heptanedioic acid	--	C12 H18 O7	296.087	1.977	297.094	--	--	--	--	--	--	--	--	--	--	Invalid mass	No results	No results					811638	734534	947402	859270	614120	805375	997224	619949	1.00362e+06	565522	806490	804435	792580	824950	803038	943893	998287	938311	816488	866400	727532	1.28805e+06	713137	1.03228e+06	1.01104e+06	1.02728e+06
Com_6387_pos	Cyclocytidine	Ancitabin hydrochloride; Cyclocytidine	C9 H11 N3 O4	225.075	1.887	226.082	cpd:C13112	--	--	--	--	--	--	--	--	--	No results	No results	Full match	Organic oxygen compounds	Organooxygen compounds	Ethers	Alkyl aryl ethers	1.46547e+08	8.60257e+06	4.3021e+06	1.10073e+07	1.09476e+07	3.48646e+06	773238	2.93648e+06	2.17185e+07	1.37355e+07	3.89385e+07	9.68685e+06	6.09449e+06	2.77534e+06	745694	1.56668e+07	1.86412e+07	1.57196e+07	1.88131e+06	4.13222e+06	6.36723e+06	5.222e+06	1.64036e+07	1.99921e+07	8.55959e+06	6.75965e+06
Com_6458_pos	KKK	--	C18 H38 N6 O4	384.286	9.156	385.293	--	--	--	--	--	--	--	--	--	--	Invalid mass	No results	No results					6.6356e+07	4.6928e+07	1.44827e+07	1.49634e+07	3.44291e+07	1.73629e+08	1.94404e+07	2.42231e+07	2.62605e+07	2.78145e+07	4.73084e+07	2.12644e+07	1.02885e+08	2.79729e+07	1.25597e+08	2.35108e+07	1.18231e+08	1.73159e+07	6.78043e+07	5.68655e+06	1.82984e+07	1.17437e+07	1.41824e+07	5.20071e+07	1.56592e+08	6.51838e+06
Com_6478_pos	Oleanolic acid	Oleanolic acid; 3beta-Hydroxyolean-12-en-28-oic acid; Astrantiagenin C; Caryophyllin; Oleanolate	C30 H48 O3	438.35	10.172	439.357	cpd:C17148	--	HMDB0002364	LMPR0106150004	Lipids and lipid-like molecules	Prenol lipids	Triterpenoids	Prenol Lipids [PR]	Isoprenoids [PR01]	C30 isoprenoids (triterpenes) [PR0106]	Invalid mass	No results	No results	Lipids and lipid-like molecules	Prenol lipids	Triterpenoids	Triterpenoids	1.19836e+06	770580	1.07574e+07	623354	1.05432e+06	4.70097e+06	1.42664e+06	1.02304e+06	585484	402574	2.57933e+06	3.01582e+06	1.48674e+06	695730	1.73074e+06	3.44204e+06	1.14748e+06	990717	365758	8.03777e+06	1.90005e+06	709523	5.59832e+07	774075	3.35434e+06	742072
Com_6485_pos	2-(2-hydroxyphenyl)-3,4-dihydroquinazolin-4-one	--	C14 H10 N2 O2	238.074	6.202	239.082	--	--	--	--	--	--	--	--	--	--	Full match	No results	No results					156131	221913	227213	248620	159616	154918	149806	212214	135609	255907	425555	221790	232135	214026	233803	1.7291e+06	181504	155945	270699	195593	168448	198959	1.39523e+07	175285	164711	501677
Com_6490_pos	Gemifloxacin	--	C18 H20 F N5 O4	371.138	5.542	372.145	--	--	HMDB0015286	--	Organoheterocyclic compounds	Diazanaphthalenes	Naphthyridines	--	--	--	Invalid mass	No results	No results	Organoheterocyclic compounds	Diazanaphthalenes	Naphthyridines	Naphthyridine carboxylic acids and derivatives	750621	1.55367e+06	625773	6.24023e+06	1.66902e+06	345754	426595	539022	478023	368741	493751	841739	3.66307e+06	478980	438464	1.28538e+06	3.65268e+06	1.32099e+07	546143	403785	2.58614e+07	5.87851e+06	1.60505e+06	584714	479679	1.20958e+06
Com_6517_pos	GLK	--	C14 H28 N4 O4	316.212	2.419	317.219	--	--	--	--	--	--	--	--	--	--	Full match	No results	No results					3.38073e+07	2.36062e+07	4.64834e+07	1.86837e+07	3.39477e+07	2.97846e+07	2.17725e+07	2.47434e+07	4.63054e+07	2.22165e+07	1.40735e+07	1.9328e+07	1.74572e+07	5.03361e+07	2.79073e+07	6.46071e+07	3.91885e+07	2.29364e+07	1.35425e+07	2.53441e+07	8.17433e+07	9.41275e+07	3.63399e+07	1.21666e+07	4.71779e+07	6.02324e+07
Com_6547_pos	FLK	--	C21 H34 N4 O4	203.129	5.048	204.137	--	--	--	--	--	--	--	--	--	--	Invalid mass	No results	No results					7.22286e+06	2.50748e+07	7.90558e+07	5.10225e+07	1.43631e+07	2.25684e+07	3.60742e+07	4.15539e+07	8.09874e+07	3.01932e+07	2.61462e+07	4.04987e+07	7.96706e+06	7.16201e+07	3.19019e+07	3.30643e+07	1.38954e+07	2.29726e+07	1.97811e+07	1.41635e+07	1.7095e+07	1.85049e+07	2.66795e+07	6.67284e+06	3.45627e+07	4.57432e+07
Com_6579_pos	Octyl hydrogen phthalate	--	C16 H22 O4	278.15	6.703	279.157	--	--	HMDB0254869	--	Benzenoids	Benzene and substituted derivatives	Benzoic acids and derivatives	--	--	--	Invalid mass	No results	No results					9.85174e+07	1.10379e+08	1.72795e+08	3.86184e+07	2.21301e+06	5.70555e+07	4.03703e+08	5.41347e+07	3.49398e+07	4.24029e+07	3.05616e+06	1.15272e+08	6.34325e+07	8.23631e+07	8.69673e+07	1.95771e+07	3.1897e+06	1.00396e+08	9.7485e+07	3.32677e+07	3.78491e+06	9.12354e+06	3.56662e+07	8.98536e+06	3.3184e+07	5.57306e+07
Com_6585_pos	UR-144 N-(5-hydroxypentyl) β-D-glucuronide	--	C27 H37 N O8	525.241	6.04	526.248	--	--	--	--	--	--	--	--	--	--	Invalid mass	No results	No results	Lipids and lipid-like molecules	Fatty Acyls	Fatty acyl glycosides	Fatty acyl glycosides of mono- and disaccharides	227317	415690	523660	424299	204894	706291	458689	564616	300212	2.29781e+06	8.17184e+06	486322	489474	699209	389895	867444	448461	288573	613113	580581	302841	421657	749803	371588	411541	325811
Com_6589_pos	Glu-Val-Phe	--	C19 H27 N3 O6	393.191	5.423	394.198	--	--	--	--	--	--	--	--	--	--	No results	Full match	No results	Organic acids and derivatives	Carboxylic acids and derivatives	Amino acids, peptides, and analogues	Oligopeptides	4.91195e+07	1.73314e+07	3.50597e+07	3.34056e+07	1.81294e+07	7.85657e+07	4.35865e+07	3.14188e+07	8.80207e+07	3.85585e+07	1.9642e+07	3.79488e+07	1.96156e+07	5.66588e+07	3.39526e+07	7.37402e+07	2.89732e+07	3.69581e+07	3.90861e+07	5.56064e+06	1.72114e+07	4.23253e+07	7.67463e+07	1.543e+07	6.89728e+07	4.62887e+07
Com_6600_pos	Methyl cinnamate	Methyl cinnamate; 3-Phenyl-2-propenoic acid methyl	C10 H10 O2	162.068	5.721	163.076	cpd:C06358	--	HMDB0033833	--	Phenylpropanoids and polyketides	Cinnamic acids and derivatives	Cinnamic acid esters	--	--	--	Full match	No results	No results	Phenylpropanoids and polyketides	Cinnamic acids and derivatives	Cinnamic acid esters	Cinnamic acid esters	1.97268e+07	1.85191e+07	1.2299e+07	3.14945e+07	1.70011e+07	1.49694e+07	1.16952e+07	1.4931e+07	9.42856e+06	1.87122e+07	9.21168e+06	1.97678e+07	1.3939e+07	1.36135e+07	1.71914e+07	1.29505e+07	1.32979e+07	1.19974e+07	2.18003e+07	9.56716e+06	1.57728e+07	7.8268e+06	8.28798e+06	1.92183e+07	1.35899e+07	1.46475e+07
Com_6632_pos	tetranor-12(R)-HETE	--	C16 H26 O3	248.179	7.349	519.348	--	--	--	--	--	--	--	--	--	--	Invalid mass	No results	No results					1.31875e+06	1.16608e+06	529694	1.61212e+06	767256	1.06282e+06	517695	894718	2.62374e+06	3.66606e+06	5.29165e+07	386080	6.46471e+06	381787	334212	6.09696e+06	558847	1.14828e+06	1.42297e+06	5.60407e+06	1.29305e+06	435797	257423	1.07026e+06	1.38397e+06	1.31614e+06
Com_6634_pos	2-benzyl-6-hydroxy-2-azabicyclo[2.2.2]octan-3-one	--	C14 H17 N O2	231.124	6.476	232.131	--	--	--	--	--	--	--	--	--	--	Invalid mass	No results	No results					829405	1.11833e+07	2.12616e+06	5.08976e+06	1.90057e+07	5.97984e+06	4.22713e+06	3.04851e+07	4.62002e+06	1.11194e+07	941524	1.77802e+07	9.36798e+06	5.99731e+06	1.23446e+07	2.71328e+06	7.66027e+06	3.24881e+06	7.51711e+06	2.12316e+06	7.09303e+06	1.36304e+06	2.29865e+06	9.414e+06	4.27943e+07	5.20445e+06
Com_6682_pos	1H-indene-3-carboxamide	--	C10 H9 N O	159.069	5.002	177.103	--	--	--	--	--	--	--	--	--	--	Full match	No results	No results					1.82855e+06	1.42082e+06	1.93534e+06	1.28832e+06	610727	6.81709e+06	5.15222e+06	3.07956e+06	941657	9.37205e+06	1.7976e+07	1.03976e+06	1.8431e+07	1.35249e+06	881663	2.28128e+06	5.571e+06	570748	1.01802e+06	750924	1.08084e+07	2.01821e+06	1.39187e+06	1.51835e+06	2.81986e+06	1.76896e+06
Com_6683_pos	1-butyl-2-methyl-4-nitro-1H-imidazole	--	C8 H13 N3 O2	183.101	4.8	184.108	--	--	--	--	--	--	--	--	--	--	Full match	No results	No results					588202	4.07262e+06	896730	956595	689025	1.13063e+06	1.54703e+06	1.05991e+06	1.08839e+06	1.21384e+06	1.49508e+06	1.2499e+06	914121	1.63314e+06	1.05453e+06	1.12206e+06	2.01722e+06	1.35767e+06	1.92444e+06	839064	867245	2.2495e+06	1.48204e+06	1.3824e+06	836226	823960
Com_6694_pos	Chrysin	Chrysin; 5,7-Dihydroxyflavone	C15 H10 O4	254.058	6.619	255.065	cpd:C10028	--	HMDB0036619	LMPK12110189	Phenylpropanoids and polyketides	Flavonoids	Flavones	Polyketides [PK]	Flavonoids [PK12]	Flavones and Flavonols [PK1211]	Full match	No results	No results	Phenylpropanoids and polyketides	Flavonoids	Flavones	Flavones	836817	966202	533763	455525	718553	767875	470156	669617	546306	629727	3.48946e+06	579864	1.51121e+06	387765	467906	384184	969206	591502	503552	1.11612e+06	1.22861e+06	2.1401e+07	1.46018e+06	613037	766630	439817
Com_6770_pos	Noroxymorphone	--	C16 H17 N O4	287.119	5.765	288.127	--	--	HMDB0061073	--	Benzenoids	Phenanthrenes and derivatives	-	--	--	--	Invalid mass	No results	No results	Benzenoids	Phenanthrenes and derivatives	Not available	Phenanthrenes and derivatives	2.42731e+07	4.48817e+06	2.31629e+06	1.58711e+07	6.91318e+06	1.87966e+06	4.47114e+06	4.54756e+06	8.39965e+06	1.52691e+07	6.10766e+07	2.82873e+06	3.3883e+07	1.50726e+06	1.06133e+07	4.11369e+07	1.43141e+07	2.38801e+06	4.35795e+07	1.85855e+07	8.09334e+06	366352	2.5687e+06	2.42387e+06	6.19912e+06	7.54479e+06
Com_6772_pos	CAR 18:3	--	C25 H44 N O4	421.32	7.945	422.327	--	--	--	--	--	--	--	--	--	--	No results	Invalid mass	No results					7.21322e+06	3.40366e+06	2.28842e+06	5.70331e+06	1.76556e+07	6.76376e+06	6.98311e+06	2.64381e+06	5.4715e+06	1.65967e+07	4.69112e+07	1.75892e+06	1.24832e+07	1.94901e+06	1.30449e+06	3.18572e+07	2.82821e+06	1.06638e+07	1.404e+07	1.74331e+07	4.20736e+06	7.29048e+06	2.0558e+06	911548	1.45182e+07	1.74102e+06
Com_6775_pos	Methionine sulfoxide	L-Methionine S-oxide	C5 H11 N O3 S	183.058	1.398	384.15	cpd:C02989	map00270 Cysteine and methionine metabolism	HMDB0002005	--	Organic acids and derivatives	Carboxylic acids and derivatives	Amino acids, peptides, and analogues	--	--	--	Invalid mass	Invalid mass	No results	Organic acids and derivatives	Carboxylic acids and derivatives	Amino acids, peptides, and analogues	Alpha amino acids	6.83998e+06	5.31975e+07	1.39946e+07	8.99656e+06	5.62692e+07	2.6826e+07	1.78462e+07	3.14377e+07	1.17959e+07	3.57641e+08	6.73888e+07	4.06073e+06	8.89892e+06	8.27981e+06	1.36856e+07	2.06132e+07	3.33406e+07	4.23454e+07	5.28894e+06	6.32429e+06	4.0044e+07	5.07039e+06	7.61528e+06	1.8107e+07	1.47756e+07	9.09615e+07
Com_6779_pos	RQH	--	C17 H29 N9 O5	878.459	5.926	879.466	--	--	--	--	--	--	--	--	--	--	Invalid mass	No results	No results					896375	2.22599e+06	6.97226e+06	3.78946e+07	1.01243e+06	3.74534e+06	1.69404e+07	8.02144e+06	2.01228e+07	2.02923e+06	1.29905e+06	2.99283e+06	7.00466e+06	6.26227e+06	8.35267e+06	783815	1.04657e+07	4.10316e+06	1.61098e+07	1.57961e+07	870776	3.5069e+06	2.7243e+06	1.18875e+06	5.35307e+06	5.83575e+06
Com_6856_pos	2-Ethyl-2-phenylmalonamide	Phenylethylmalonamide; 2-Phenyl-2-ethylmalondiamide; PEMA	C11 H14 N2 O2	206.104	5.388	207.111	cpd:C07499	--	HMDB0245113	--	Benzenoids	Benzene and substituted derivatives	Phenylacetamides	--	--	--	Invalid mass	No results	No results	Benzenoids	Benzene and substituted derivatives	Phenylacetamides	Phenylacetamides	443883	319430	457061	343119	346165	385072	352792	426108	547556	352039	385919	2.03531e+06	379007	460125	8.01055e+06	415790	363443	349453	1.63201e+06	394297	434551	332319	431116	406984	325188	428271
Com_6875_pos	13-OxoODE	13-OxoODE; 13-KODE; (9Z,11E)-13-Oxooctadeca-9,11-dienoic acid	C18 H30 O3	316.204	5.98	317.211	cpd:C14765	map00591 Linoleic acid metabolism	HMDB0004668	LMFA02000252	Lipids and lipid-like molecules	Fatty Acyls	Lineolic acids and derivatives	Fatty Acyls [FA]	Octadecanoids [FA02]	Other Octadecanoids [FA0200]	Invalid mass	No results	No match	Lipids and lipid-like molecules	Fatty Acyls	Lineolic acids and derivatives	Lineolic acids and derivatives	2.93959e+06	6.40997e+06	3.77721e+06	3.24541e+06	3.0596e+06	2.67443e+06	2.84831e+06	3.05487e+06	3.56741e+06	4.29197e+06	1.29253e+06	1.92221e+06	2.73498e+06	2.697e+06	3.7757e+06	3.01955e+06	1.76449e+06	2.25029e+06	6.53264e+06	2.14128e+06	3.00108e+06	1.12352e+06	2.76404e+06	2.5505e+06	1.83535e+06	2.36909e+06
Com_6889_pos	δ-Valerolactam	--	C5 H9 N O	117.079	2.28	118.086	--	--	HMDB0011749	--	Organoheterocyclic compounds	Piperidines	Piperidinones	--	--	--	Invalid mass	No results	No match	Organoheterocyclic compounds	Piperidines	Piperidinones	Piperidinones	5.21322e+08	2.1945e+08	2.4145e+08	1.53891e+08	2.51702e+08	2.30775e+08	1.2131e+08	2.7637e+08	2.38476e+08	1.66629e+08	2.39288e+08	2.01683e+08	2.00227e+08	1.59998e+08	2.03057e+08	3.40447e+08	3.37588e+08	3.71501e+08	1.13743e+08	4.12293e+08	2.24525e+08	5.12496e+08	2.12599e+08	3.37327e+08	3.067e+08	3.32006e+08
Com_6908_pos	trans-Cinnamaldehyde	Cinnamaldehyde	C9 H8 O	132.058	5.538	133.065	cpd:C00903	map01100 Metabolic pathways;map04750 Inflammatory mediator regulation of TRP channels	HMDB0258628	--	Organoheterocyclic compounds	Indoles and derivatives	-	--	--	--	Full match	No results	No results	Phenylpropanoids and polyketides	Cinnamaldehydes	Not available	Cinnamaldehydes	2.94417e+06	8.14178e+06	2.98542e+06	5.73952e+06	7.30509e+06	4.79205e+06	5.55969e+06	6.15895e+06	4.6092e+06	3.89927e+06	2.89744e+06	1.70202e+07	3.59429e+06	6.83728e+06	3.79503e+06	2.93473e+06	3.96578e+06	3.69357e+06	4.01063e+07	1.68115e+06	1.49591e+07	7.06284e+06	4.5124e+06	6.59243e+06	5.23032e+07	3.29151e+06
Com_6948_pos	(9cis)-Retinal	9-cis-Retinal	C20 H28 O	284.214	6.96	285.221	cpd:C16681	map00830 Retinol metabolism	HMDB0006218	--	Lipids and lipid-like molecules	Prenol lipids	Retinoids	--	--	--	Full match	No results	Full match	Lipids and lipid-like molecules	Prenol lipids	Retinoids	Retinoids	1.1888e+07	5.32042e+06	2.92342e+07	1.64039e+07	4.60448e+06	1.14105e+07	2.08915e+07	6.38385e+06	1.11804e+07	2.06152e+07	2.01334e+06	2.15103e+07	7.85902e+06	1.77257e+07	1.61873e+07	9.09676e+06	2.74509e+06	1.37556e+07	2.02085e+07	1.4431e+07	5.29861e+06	1.53688e+06	1.94348e+07	4.71034e+06	4.20205e+06	6.83927e+06
Com_7034_pos	N,N'-di[4-(2,6-dimethylmorpholino)phenyl]thiourea	--	C25 H34 N4 O2 S	476.218	5.543	477.225	--	--	--	--	--	--	--	--	--	--	Invalid mass	No results	No results					654197	428157	680888	482671	466571	376207	464168	586497	520126	401218	537239	915877	521550	521167	5.93901e+06	1.39859e+06	489448	503414	594245	439349	548606	351776	2.11906e+07	502226	521927	5.94737e+06
Com_7035_pos	Eucalyptol	1,8-Cineole; 1,8-Cineol; Eucalyptol	C10 H18 O	136.125	6.913	137.133	cpd:C09844	map04750 Inflammatory mediator regulation of TRP channels	HMDB0004472	--	Organoheterocyclic compounds	Oxanes	-	--	--	--	Invalid mass	No results	No results	Organoheterocyclic compounds	Oxanes	Not available	Oxanes	6.9998e+06	9.66843e+06	9.09601e+06	7.1502e+06	8.51573e+06	7.25335e+06	7.11387e+06	9.30258e+06	5.27886e+06	7.8676e+06	1.22082e+07	8.94179e+06	8.08999e+06	7.79052e+06	1.01948e+07	6.37689e+06	7.34449e+06	7.80567e+06	9.54304e+06	5.01388e+06	6.77048e+06	2.96176e+06	6.17386e+06	8.44388e+06	7.51433e+06	7.17062e+06
Com_7046_pos	Tyr-Tyr	--	C18 H20 N2 O5	344.138	5.037	345.145	--	--	HMDB0029117	--	Organic acids and derivatives	Carboxylic acids and derivatives	Amino acids, peptides, and analogues	--	--	--	No results	Full match	No results	Organic acids and derivatives	Carboxylic acids and derivatives	Amino acids, peptides, and analogues	Peptides	5.08872e+07	1.32226e+07	1.54499e+07	8.39161e+06	1.90521e+06	1.24554e+07	1.33598e+07	1.47754e+07	672065	7.7372e+06	8.21134e+06	591263	1.81577e+07	1.50571e+07	9.27842e+06	5.01658e+07	1.2109e+07	522548	6.4587e+06	1.79373e+07	1.05996e+07	7.83768e+06	2.46251e+07	1.67505e+07	6.57657e+06	9.64248e+06
Com_7056_pos	4-ethoxy-N-[(4-methoxyphenyl)methylene]aniline	--	C16 H17 N O2	255.126	5.235	256.134	--	--	--	--	--	--	--	--	--	--	Full match	No results	No results					1.16923e+06	491215	562913	500061	1.04244e+06	664103	613324	555290	830864	744982	654089	710824	1.12571e+06	728090	651178	851829	897183	663262	525910	774361	988721	1.13235e+06	721085	724590	573649	519717
Com_7099_pos	2-(4,4-diphenyl-1-piperidinobuta-1,3-dienyl)phenyl acetate	--	C29 H29 N O2	810.422	5.55	406.218	--	--	--	--	--	--	--	--	--	--	Invalid mass	No results	No results					3.93447e+07	1.79616e+07	4.64438e+07	1.93905e+07	1.64263e+07	2.43986e+07	2.61906e+07	4.09619e+07	4.09294e+07	1.48374e+07	1.74477e+07	3.68124e+07	5.87474e+06	2.50036e+07	1.42401e+07	1.47848e+07	1.15051e+07	1.50434e+07	1.70703e+07	1.44465e+07	2.0355e+07	2.6545e+07	3.25489e+07	1.88491e+07	1.96081e+07	1.08587e+07
Com_7143_pos	4-(1H-imidazol-1-yl)benzoic acid	--	C10 H8 N2 O2	188.059	5.294	189.066	--	--	--	--	--	--	--	--	--	--	Full match	No results	No results					527669	370794	463540	335242	412312	384734	341842	549633	545024	294386	364315	497416	548146	419681	343251	428989	912351	346236	340127	468125	451231	510157	421398	358938	377124	454213
Com_7168_pos	Puerarin	Puerarin	C21 H20 O9	416.112	5.24	417.119	cpd:C10524	--	HMDB0240265	LMPK12050005	Phenylpropanoids and polyketides	Isoflavonoids	Isoflavonoid C-glycosides	Polyketides [PK]	Flavonoids [PK12]	Isoflavonoids [PK1205]	Full match	No results	No results	Phenylpropanoids and polyketides	Isoflavonoids	Isoflavonoid C-glycosides	Isoflavonoid C-glycosides	1.15824e+06	486598	557622	4.62355e+07	1.03265e+06	657861	607559	550071	823054	737980	647942	704143	1.11513e+06	721246	645057	843822	1.26794e+06	657028	520966	1.05761e+06	2.12642e+06	1.12171e+06	714308	717780	568257	514832
Com_7207_pos	Kahweol	--	C20 H26 O3	314.186	7.067	315.193	--	--	HMDB0035602	--	Lipids and lipid-like molecules	Prenol lipids	Monoterpenoids	--	--	--	Invalid mass	No results	No results	Organoheterocyclic compounds	Naphthofurans	Not available	Naphthofurans	611704	1.7601e+06	2.72843e+06	1.52552e+06	911046	842166	6.70473e+06	4.36219e+06	596723	2.02555e+06	476207	1.78137e+06	544239	2.22016e+06	455791	588303	397419	1.42982e+06	3.81698e+07	579944	998967	484932	667163	1.1535e+06	720593	885460
Com_7295_pos	SNH	--	C13 H20 N6 O6	356.14	8.225	357.147	--	--	--	--	--	--	--	--	--	--	Invalid mass	No results	No results					1.98374e+07	1.60815e+07	1.06773e+07	8.30523e+06	3.46187e+07	3.47933e+07	1.78716e+07	8.3245e+06	1.08154e+07	1.47904e+07	3.35841e+07	6.94969e+06	4.50693e+07	2.54119e+07	1.51359e+08	1.46125e+07	1.97663e+08	6.83151e+06	4.36624e+07	1.51444e+07	9.67516e+06	3.10407e+06	4.40263e+07	5.98685e+07	4.30572e+07	1.91445e+07
Com_7297_pos	5-(6-hydroxy-6-methyloctyl)-2,5-dihydrofuran-2-one	--	C13 H22 O3	208.147	5.478	209.154	--	--	--	--	--	--	--	--	--	--	Invalid mass	No results	No results					5.44123e+06	1.16501e+07	1.44564e+07	1.45735e+07	5.86073e+07	1.20319e+07	1.44286e+07	1.43704e+07	6.24746e+06	2.31549e+07	9.26325e+06	3.18527e+07	2.39428e+07	8.48928e+06	5.73615e+06	8.16921e+06	1.71158e+07	5.80888e+06	2.95201e+07	2.19416e+07	4.27725e+07	4.21415e+06	7.5227e+06	6.29789e+06	1.68165e+07	8.25067e+06
Com_7306_pos	Lornoxicam	--	C13 H10 Cl N3 O4 S2	370.98	6.065	371.987	--	--	HMDB0015666	--	Organoheterocyclic compounds	Thienothiazines	-	--	--	--	Full match	No results	No results	Organic acids and derivatives	Carboxylic acids and derivatives	Amino acids, peptides, and analogues	Alpha amino acids and derivatives	254551	840984	515370	387026	228681	695110	451428	527799	295460	716826	684982	393802	481726	688140	383722	750012	441361	278431	558370	399911	298047	459296	345294	363909	405026	293284
Com_7319_pos	SPB 19:0;2O	--	C19 H41 N O2	315.314	8.508	316.321	--	--	--	--	--	--	--	--	--	--	No results	Full match	No results					389078	1.63871e+06	243955	185632	309162	176954	2.96553e+06	633777	260105	462524	175591	699658	162052	502505	2.10894e+06	1.59894e+06	938283	794886	277130	475266	168119	113436	1.08545e+07	153228	260582	679904
Com_7375_pos	Arecoline	Arecoline	C8 H13 N O2	155.095	5.154	156.102	cpd:C10129	--	HMDB0030353	--	Alkaloids and derivatives	-	-	--	--	--	Full match	No results	No results	Alkaloids and derivatives	Not available	Not available	Alkaloids and derivatives	5.88716e+06	5.53959e+06	4.8572e+06	5.4856e+06	5.2074e+06	5.06627e+06	5.58235e+06	6.79566e+06	3.6253e+06	5.44755e+06	3.84819e+06	8.75607e+06	6.12957e+06	6.71415e+06	1.12882e+07	9.97728e+06	5.70328e+06	4.89611e+06	7.49747e+06	6.51603e+06	5.04776e+06	4.04429e+06	9.48954e+06	1.435e+07	5.79287e+06	6.77477e+06
Com_7416_pos	7-Ketocholesterol	--	C27 H44 O2	400.335	8.524	401.342	--	--	HMDB0000501	--	Lipids and lipid-like molecules	Steroids and steroid derivatives	Cholestane steroids	--	--	--	No results	No results	Full match	Lipids and lipid-like molecules	Steroids and steroid derivatives	Cholestane steroids	Cholesterols and derivatives	3.53545e+07	1.95387e+07	1.56412e+07	1.35492e+07	2.38859e+07	1.62539e+07	1.46719e+07	5.87744e+06	9.63067e+06	1.51643e+07	2.1302e+07	6.19046e+06	1.57048e+07	9.59679e+06	7.02914e+06	8.57937e+06	4.36512e+06	2.98691e+07	6.45234e+06	1.42691e+07	1.32885e+07	5.82129e+06	4.8531e+06	9.39117e+06	2.11203e+07	1.75982e+07
Com_7444_pos	CAR 15:1	--	C22 H42 N O4	383.304	7.613	384.311	--	--	--	--	--	--	--	--	--	--	No results	Invalid mass	No results					7.31894e+07	5.75024e+06	361143	1.97037e+06	1.44064e+07	7.06028e+06	470803	4.34721e+06	1.89051e+06	4.79301e+06	2.66558e+07	444228	7.61565e+06	1.00444e+06	414723	1.83773e+07	1.79934e+06	1.11938e+07	812395	1.38563e+07	4.04551e+06	4.62774e+06	5.81235e+06	5.83779e+06	1.64171e+07	4.46511e+06
Com_7449_pos	SPB 16:1;2O	--	C16 H33 N O2	271.251	7.262	272.258	--	--	--	--	--	--	--	--	--	--	No results	Full match	No results					1.93929e+06	4.42753e+06	2.03744e+06	1.01031e+06	6.17479e+06	1.52572e+06	2.17491e+06	8.89759e+06	1.31525e+06	5.10911e+06	3.82595e+06	9.5607e+06	1.95148e+06	4.21688e+06	3.45437e+06	5.42573e+06	4.63929e+06	1.50003e+06	2.44814e+06	988014	1.67406e+07	3.52887e+06	1.64336e+06	2.17046e+06	6.78354e+06	1.47444e+06
Com_7506_pos	SM 42:2;3O	--	C47 H93 N2 O7 P	828.683	9.019	829.691	--	--	--	--	--	--	--	--	--	--	No results	Invalid mass	No results					157851	446374	324315	319626	810081	569188	385114	554919	220357	539467	538403	429656	372150	347840	489268	350369	1.12333e+07	286120	440473	215693	376191	169136	277070	424255	467540	278966
Com_7544_pos	diethyl 3-amino-6-methylthieno[2,3-b]pyridine-2,5-dicarboxylate	--	C14 H16 N2 O4 S	308.08	6.037	309.087	--	--	--	--	--	--	--	--	--	--	Invalid mass	Invalid mass	No results					6.38749e+06	2.53639e+06	4.85199e+07	2.19811e+07	5.8939e+06	5.82639e+06	1.42638e+07	2.12052e+07	1.23326e+07	1.34791e+06	1.02225e+06	3.59067e+06	1.18019e+07	1.04691e+07	3.19957e+07	2.67532e+06	3.60872e+06	1.69979e+07	2.09774e+06	3.02083e+06	1.85577e+07	2.87351e+06	1.96059e+06	1.23186e+07	2.85244e+06	2.42035e+06
Com_7569_pos	SPH	--	C14 H21 N5 O5	339.155	2.433	340.162	--	--	HMDB0000252	--	Organic nitrogen compounds	Organonitrogen compounds	Amines	--	--	--	Full match	No results	No results					1.29292e+06	1.28001e+07	6.28581e+06	1.03673e+06	1.54664e+06	904732	1.41458e+06	1.97819e+06	4.69292e+06	1.90242e+06	4.77054e+06	2.83867e+06	4.99056e+06	1.9109e+07	7.5566e+06	2.87231e+06	3.60768e+06	6.07621e+06	1.62683e+06	6.74939e+06	1.72203e+06	4.16918e+06	6.99037e+06	1.94032e+06	4.88888e+06	2.16362e+06
Com_7603_pos	1-Caffeoylquinic Acid	--	C16 H18 O9	354.096	5.466	355.103	--	--	HMDB0304633	--	Organic oxygen compounds	Organooxygen compounds	Alcohols and polyols	--	--	--	No results	No results	Full match	Organic oxygen compounds	Organooxygen compounds	Alcohols and polyols	Quinic acids and derivatives	751862	3.49738e+06	3.87843e+06	5.49124e+06	2.31713e+06	504319	7.8652e+06	3.65963e+06	702477	1.38003e+07	5.05315e+07	890052	914900	676464	945689	1.51457e+06	2.90178e+06	581946	5.34425e+06	603435	4.59382e+06	457193	778847	622367	623374	707176
Com_7647_pos	4-(3-Methyl-5-oxo-4,5-dihydro-1H-pyrazol-1-yl)benzoic acid	--	C11 H10 N2 O3	218.07	5.365	219.077	--	--	--	--	--	--	--	--	--	--	Full match	No results	No results					568814	389712	1.50422e+06	418613	422329	469797	430414	519861	668032	429496	470830	2.2843e+06	451691	561363	5.13313e+06	963091	1.785e+06	426341	5.77326e+07	4.70258e+06	568705	405437	1.32147e+06	3.88864e+06	402912	522501
Com_7679_pos	N-(6-methoxypyridin-3-yl)thiophene-2-carboxamide	--	C11 H10 N2 O2 S	234.05	1.308	235.057	--	--	--	--	--	--	--	--	--	--	Invalid mass	No results	No results					2.03207e+07	3.4032e+06	1.7738e+06	840742	634921	997969	683224	1.19198e+06	973901	1.78409e+06	1.05887e+06	3.2658e+06	1.96655e+07	1.50586e+06	5.10541e+06	7.19611e+06	3.14333e+06	1.23677e+06	2.70906e+06	1.10306e+06	1.32174e+06	265183	1.89991e+07	1.95862e+07	2.76652e+06	3.6842e+06
Com_7686_pos	2'-Deoxyadenosine-5'-monophosphate	dAMP; 2'-Deoxyadenosine 5'-phosphate; 2'-Deoxyadenosine 5'-monophosphate; Deoxyadenylic acid; Deoxyadenosine monophosphate	C10 H14 N5 O6 P	331.068	2.009	332.076	cpd:C00360	map00230 Purine metabolism;map01100 Metabolic pathways	HMDB0000905	--	Nucleosides, nucleotides, and analogues	Purine nucleotides	Purine deoxyribonucleotides	--	--	--	No results	Full match	Full match	Nucleosides, nucleotides, and analogues	Purine nucleotides	Purine deoxyribonucleotides	Purine 2'-deoxyribonucleoside monophosphates	710699	6.10593e+06	4.98827e+07	2.77176e+06	537746	705215	873205	1.1032e+06	6.44783e+07	495191	706191	6.32379e+07	7.2624e+06	1.68321e+07	6.83975e+06	826506	874136	821618	1.39724e+07	5.14385e+06	3.32677e+06	1.12787e+06	4.26908e+06	8.12869e+06	1.85088e+06	899527
Com_7704_pos	Salsolinol	(-)-Salsolinol; 6,7-Isoquinolinediol, 1,2,3,4-tetrahydro-1-methyl-, (S)-; Salsolinol	C10 H13 N O2	179.095	2.41	180.102	cpd:C09642	--	HMDB0042012	--	Organoheterocyclic compounds	Tetrahydroisoquinolines	-	--	--	--	Full match	No results	No results	Organoheterocyclic compounds	Tetrahydroisoquinolines	Not available	Tetrahydroisoquinolines	1.03853e+07	1.98072e+07	1.78866e+07	1.238e+08	6.82196e+07	1.53474e+07	1.51112e+07	1.7599e+07	1.71148e+07	1.57367e+07	4.09329e+07	1.8773e+07	2.18276e+07	2.43685e+07	2.21188e+07	1.51258e+07	1.91146e+07	2.02756e+07	1.89274e+07	1.17888e+07	1.64013e+07	2.40763e+07	1.79617e+07	6.19547e+07	2.25273e+07	1.43881e+07
Com_7764_pos	(12Z)-9,10,11-trihydroxyoctadec-12-enoic acid	--	C18 H34 O5	352.223	6.163	353.231	--	--	--	--	--	--	--	--	--	--	Invalid mass	No results	No match					1.23452e+07	3.57333e+07	5.89194e+07	2.61854e+07	3.26893e+07	2.93376e+07	3.51883e+07	2.13133e+07	2.51603e+07	2.86268e+07	7.26558e+06	3.9733e+07	3.51906e+07	2.77721e+07	1.04678e+08	9.54648e+06	5.09711e+07	1.38492e+07	1.15195e+08	1.40687e+07	4.15387e+07	6.199e+06	3.19862e+07	5.16845e+07	3.36346e+07	3.73144e+07
Com_7769_pos	Cocaine-d3	--	C17 H18 [2]H3 N O4	306.163	8.865	307.17	--	--	--	--	--	--	--	--	--	--	Invalid mass	No results	No results					102119	169683	171721	212554	214833	177020	308655	189233	1.42332e+06	153857	131487	241599	246677	141547	198193	131816	133995	163147	160868	518519	162551	129673	255687	144156	167497	122338
Com_7803_pos	Docosahexaenoyl Ethanolamide	--	C24 H37 N O2	371.283	6.863	372.29	--	--	HMDB0013658	--	Organic nitrogen compounds	Organonitrogen compounds	Amines	--	--	--	Full match	No results	No results	Organic nitrogen compounds	Organonitrogen compounds	Amines	N-acylethanolamines	3.29381e+07	372816	324316	335306	590485	2.42148e+06	388584	674754	577367	1.58515e+06	925430	472421	238279	369709	514644	363392	274643	4.92465e+06	580563	888583	933150	814184	282526	2.07467e+06	377491	2.01644e+06
Com_7909_pos	N1-[2-(2-pyridyl)ethyl]-2-aminobenzamide	--	C14 H15 N3 O	241.121	6.412	242.129	--	--	--	--	--	--	--	--	--	--	Full match	No results	No results					423878	698169	546865	637988	689039	548921	550381	683227	367511	608165	625546	634784	643818	1.71943e+06	731671	488482	744430	492422	5.35245e+07	485820	608725	922987	900581	694648	627216	428033
Com_7967_pos	2-[(5-chloro-3-pyridyl)oxy]-5-(1H-pyrrol-1-yl)pyridine	--	C14 H10 Cl N3 O	271.055	1.586	272.062	--	--	--	--	--	--	--	--	--	--	Invalid mass	No results	No results					437072	269369	9.53975e+06	1.26039e+07	2.3631e+06	989324	300395	2.12166e+06	5.47865e+06	282616	1.97562e+06	6.04274e+06	373964	4.29866e+06	305773	4.27659e+06	780203	3.82617e+06	266062	576264	337220	3.26691e+06	834566	1.01715e+07	1.29288e+07	401569
Com_8001_pos	Virginiamycin	Virginiamycin M1; Mikamycin A; Pristinamycin IIA; Streptogramin A	C28 H35 N3 O7	507.24	10.755	508.248	cpd:C11299	--	HMDB0030520	--	Organic acids and derivatives	Peptidomimetics	Depsipeptides	--	--	--	Invalid mass	No results	No results	Phenylpropanoids and polyketides	Macrolide lactams	Not available	Macrolide lactams	2.06041e+06	2.61531e+06	1.99452e+07	1.58003e+07	5.86774e+06	484893	4.28337e+06	3.87828e+07	4.34097e+06	2.40507e+06	2.01476e+06	6.58969e+06	4.32394e+06	8.23145e+06	1.44397e+07	6.83017e+06	1.18925e+06	9.1732e+06	1.80406e+07	4.10258e+06	333133	6.44815e+06	1.10921e+07	1.47742e+08	2.46391e+07	1.23641e+07
Com_8005_pos	DL-5-Methoxytryptophan	--	C12 H14 N2 O3	234.101	5.323	235.108	--	--	--	--	--	--	--	--	--	--	Full match	No results	No results	Organoheterocyclic compounds	Indoles and derivatives	Tryptamines and derivatives	Serotonins	9.38437e+06	5.79268e+06	3.91191e+06	3.68834e+06	3.37217e+06	3.1079e+06	5.05181e+06	4.51705e+06	3.89701e+06	6.03516e+06	4.46303e+06	5.30426e+06	5.22362e+06	7.52279e+06	7.23861e+06	7.51477e+06	1.20435e+07	7.27531e+06	5.25693e+06	6.43287e+06	1.58592e+07	5.04012e+06	7.91732e+06	1.01677e+07	2.08362e+06	2.06995e+07
Com_8018_pos	Tetramethylpyrazine	--	C8 H12 N2	136.1	4.746	137.108	--	--	HMDB0036584	--	Organoheterocyclic compounds	Diazines	Pyrazines	--	--	--	Full match	No results	No results					2.42146e+06	978619	756720	790830	1.16445e+06	1.84924e+06	719124	1.11331e+06	926556	1.0252e+06	816192	986004	1.02882e+06	1.40407e+06	1.95478e+06	1.9099e+06	858420	1.0313e+06	1.64357e+06	1.00686e+06	819656	3.11458e+06	1.90552e+06	2.17991e+06	849895	700763
Com_8032_pos	Lysopc 16:2 (2N Isomer)	--	C24 H46 N O7 P	491.299	8.748	492.306	--	--	--	--	--	--	--	--	--	--	No results	No results	Full match					2.90802e+06	754120	569650	1.3468e+06	3.25588e+06	890000	706065	1.44734e+06	1.08236e+06	702231	996461	1.4093e+06	1.61364e+06	749311	263601	515045	850176	1.71196e+06	662194	3.73423e+06	527580	1.8542e+07	529941	556403	1.00239e+06	424060
Com_8060_pos	2-oxopiperidine-3-carbohydrazide	--	C6 H11 N3 O2	157.085	2.073	158.093	--	--	--	--	--	--	--	--	--	--	Full match	No results	No results					8.76119e+06	7.31503e+06	1.77765e+07	9.72461e+06	1.49798e+07	6.50567e+06	1.87156e+07	1.40334e+07	9.91395e+06	1.03387e+07	6.62199e+06	2.63239e+07	4.09073e+07	1.0403e+07	4.08313e+07	1.60577e+07	1.20309e+07	1.30462e+07	7.65971e+07	3.20246e+07	9.67931e+06	1.82172e+07	5.14331e+07	4.26399e+07	6.02524e+06	6.85699e+06
Com_8072_pos	Theobromine	Theobromine; 3,7-Dimethylxanthine	C7 H8 N4 O2	180.065	4.988	181.072	cpd:C07480	map00232 Caffeine metabolism;map01100 Metabolic pathways	HMDB0002825	--	Organoheterocyclic compounds	Imidazopyrimidines	Purines and purine derivatives	--	--	--	Full match	No results	No results	Organoheterocyclic compounds	Imidazopyrimidines	Purines and purine derivatives	Xanthines	2.84501e+06	6.7582e+06	961593	1.63374e+07	8.1165e+06	8.25627e+06	9.89684e+06	5.67836e+06	1.5072e+06	3.31045e+06	7.14663e+06	2.58838e+07	3.70454e+06	7.22858e+06	1.71315e+07	1.70267e+07	8.36421e+06	746633	1.99172e+07	7.44305e+06	2.05171e+07	925668	8.47709e+06	3.73397e+06	5.20014e+06	1.16666e+06
Com_8075_pos	2-piperidinobenzoic acid	--	C12 H15 N O2	223.121	5.3	224.129	--	--	--	--	--	--	--	--	--	--	Invalid mass	No results	No results					3.0076e+06	5.18247e+06	8.69432e+06	9.69667e+06	8.63128e+07	5.10973e+06	5.45101e+06	6.41051e+06	8.45898e+06	5.24432e+06	5.15215e+06	1.1819e+07	4.94263e+06	7.39966e+06	6.15618e+06	6.15875e+06	6.67401e+06	2.88369e+06	9.16341e+06	3.22627e+06	6.11686e+06	1.15681e+07	1.33151e+07	1.16835e+07	4.7267e+06	2.04114e+06
Com_8099_pos	2-(2,6-dimethoxyphenyl)-5,6-dimethoxy-4H-chromen-4-one	--	C19 H18 O6	342.11	6.512	343.118	--	--	--	--	--	--	--	--	--	--	Full match	No results	No results					864687	466432	1.02392e+06	766289	420243	892662	812367	693984	906050	377335	677291	429284	432679	736154	456649	530881	5.48355e+07	617508	826304	1.01304e+06	309845	369458	458660	358820	608268	686015
Com_8100_pos	β-Cortolone	--	C21 H34 O5	348.23	6.284	349.237	--	--	HMDB0013221	--	Lipids and lipid-like molecules	Glycerophospholipids	Glycerophosphocholines	--	--	--	Invalid mass	No results	No results	Lipids and lipid-like molecules	Steroids and steroid derivatives	Hydroxysteroids	21-hydroxysteroids	1.54581e+07	1.94942e+07	1.28352e+07	2.19967e+07	2.58975e+07	6.08595e+06	1.88299e+07	1.53704e+07	1.04051e+07	4.28503e+07	2.02725e+07	9.25392e+06	1.05827e+07	1.27347e+07	1.51583e+07	5.19135e+06	7.85187e+06	1.03915e+07	1.62581e+07	8.65396e+06	8.7898e+06	2.27785e+06	1.23512e+07	1.15899e+07	1.32974e+07	1.24911e+07
Com_8103_pos	5-Hydroxytryptophol	--	C10 H11 N O2	177.079	5.864	178.087	--	--	HMDB0001855	--	Organoheterocyclic compounds	Indoles and derivatives	Hydroxyindoles	--	--	--	No results	No results	Full match	Organoheterocyclic compounds	Indoles and derivatives	Hydroxyindoles	Hydroxyindoles	2.77313e+06	1.88099e+06	2.71366e+06	2.47514e+06	2.24192e+06	3.02853e+06	3.92799e+06	2.84621e+06	2.78832e+06	1.85767e+06	1.81965e+06	2.14542e+06	1.87277e+06	6.02222e+06	8.10575e+06	2.28392e+06	1.77915e+06	2.36875e+06	6.79916e+06	2.26636e+06	2.10417e+06	3.41323e+06	2.03738e+06	3.34737e+06	2.38824e+06	1.93276e+06
Com_8111_pos	Vitamin U	Methylmethionine sulfonium salt; Methylmethionine sulfonium chloride; Vitamin U	C6 H14 Cl N O2 S	199.044	1.335	200.051	cpd:C04078	--	HMDB0038670	--	Organic acids and derivatives	Carboxylic acids and derivatives	Amino acids, peptides, and analogues	--	--	--	No results	No results	Full match	Organic acids and derivatives	Carboxylic acids and derivatives	Amino acids, peptides, and analogues	Methionine and derivatives	597114	439421	452537	1.94199e+06	1.48364e+06	1.68699e+06	296825	318719	342240	333763	252257	389772	419208	383241	316242	350259	928276	400867	298889	329916	1.12425e+06	259382	473693	529584	450445	704767
Com_8126_pos	N-Acetyl-S-allyl-L-cysteine	--	C8 H13 N O3 S	203.062	5.51	204.069	--	--	--	--	--	--	--	--	--	--	Full match	No results	No results	Organic acids and derivatives	Carboxylic acids and derivatives	Amino acids, peptides, and analogues	N-acyl-L-alpha-amino acids	2.22943e+07	303649	441431	342296	338461	277254	300660	428998	393966	568349	381510	501659	356129	380732	338347	991884	341359	357022	462590	320992	389072	258606	447098	1.10576e+07	343977	253593
Com_8143_pos	Lysops 22:6	--	C28 H44 N O9 P	569.275	5.188	285.645	--	--	--	--	--	--	--	--	--	--	No results	No results	Full match	Lipids and lipid-like molecules	Glycerophospholipids	Glycerophosphoethanolamines	2-acyl-sn-glycero-3-phosphoethanolamines	1.13817e+06	456447	559048	465295	960440	1.68686e+07	597465	511608	820395	753294	595942	654907	1.00565e+06	670815	609535	817772	906653	613542	537189	760789	1.12596e+06	861107	668692	806653	597512	493318
Com_8147_pos	β-Estradiol	Estradiol-17beta; Estradiol; beta-Estradiol	C18 H24 O2	272.173	9.473	273.18	cpd:C00951	map00140 Steroid hormone biosynthesis;map01100 Metabolic pathways;map01522 Endocrine resistance;map04913 Ovarian steroidogenesis;map04915 Estrogen signaling pathway;map04917 Prolactin signaling pathway;map04961 Endocrine and other factor-regulated calcium reabsorption;map05200 Pathways in cancer;map05215 Prostate cancer;map05224 Breast cancer	HMDB0000151	--	Lipids and lipid-like molecules	Steroids and steroid derivatives	Estrane steroids	--	--	--	Invalid mass	No results	No results	Lipids and lipid-like molecules	Steroids and steroid derivatives	Estrane steroids	Estrogens and derivatives	6.29486e+06	1.68031e+06	1.52928e+06	638551	1.78985e+06	1.67866e+06	1.99993e+06	825544	8.62503e+06	940347	338694	1.54983e+06	1.02705e+06	1.03672e+06	2.59167e+06	1.24427e+07	825140	1.42039e+06	2.17324e+06	1.59281e+06	2.33002e+06	489789	923075	3.92608e+06	2.2032e+06	1.09928e+06
Com_8152_pos	4-Aminobenzoic acid	4-Aminobenzoate; ABEE; 4-Aminobenzoic acid; p-Aminobenzoate	C7 H7 N O2	137.048	4.97	138.055	cpd:C00568	map00790 Folate biosynthesis;map01100 Metabolic pathways	HMDB0304171	--	Benzenoids	Benzene and substituted derivatives	Benzoic acids and derivatives	--	--	--	Full match	No results	Full match	Benzenoids	Benzene and substituted derivatives	Benzoic acids and derivatives	Aminobenzoic acids	1.67681e+07	2.50746e+07	1.60006e+07	1.28555e+07	1.82672e+07	1.75307e+07	1.48098e+07	1.8189e+07	1.34384e+07	1.73887e+07	1.30032e+07	1.69886e+07	2.01853e+07	2.28104e+07	2.18918e+07	1.59695e+07	1.42846e+07	1.45787e+07	2.28531e+07	3.65198e+07	1.85481e+07	6.28044e+06	1.50491e+07	2.01165e+07	1.80789e+07	1.57742e+07
Com_8176_pos	SM 46:5;3O	--	C51 H95 N2 O7 P	856.7	7.167	879.689	--	--	--	--	--	--	--	--	--	--	No results	Invalid mass	No results					714491	990635	983632	866458	774387	855665	1.45414e+06	318614	271857	376551	969782	1.52759e+06	844004	1.10659e+06	1.3599e+06	1.51459e+06	656541	692412	1.82669e+06	745456	454012	994258	400796	534702	467446	486221
Com_8196_pos	N'',N'''-di[1-(4-nitrophenyl)ethylidene]carbonic dihydrazide	--	C17 H16 N6 O5	384.119	5.57	385.126	--	--	--	--	--	--	--	--	--	--	Full match	No results	No results					492618	5.31722e+06	1.42923e+07	2.71638e+07	457973	2.52465e+06	2.11246e+07	3.67524e+06	1.24502e+06	510048	814734	1.27035e+07	1.69487e+06	2.9098e+06	1.96857e+06	574496	843765	1.25113e+06	1.03259e+06	2.76542e+06	331002	643076	682240	689168	852361	811218
Com_8215_pos	CAR 16:3	--	C23 H40 N O4	393.288	7.266	394.295	--	--	--	--	--	--	--	--	--	--	No results	Invalid mass	No results					5.88149e+07	2.12635e+07	6.5395e+06	1.49007e+07	4.36457e+07	1.63015e+07	1.00187e+07	3.47322e+06	2.40112e+06	3.28475e+07	2.31123e+08	2.25339e+06	4.58794e+07	4.08037e+06	1.01648e+06	4.81605e+07	3.07983e+06	5.67519e+07	1.05767e+07	3.4019e+07	2.22474e+07	6.6323e+06	3.19766e+06	6.74514e+06	5.50131e+07	6.1732e+06
Com_8228_pos	(2R,3S,4S,5R,6R)-2-(hydroxymethyl)-6-(2-phenylethoxy)oxane-3,4,5-triol	--	C14 H20 O6	306.108	5.878	307.116	--	--	--	--	--	--	--	--	--	--	Invalid mass	No results	No results					7.62814e+07	2.97668e+07	4.30782e+07	2.68917e+07	4.14408e+07	2.30277e+07	7.78775e+07	1.25649e+08	4.96349e+07	9.2544e+07	1.78919e+07	3.66215e+07	2.57502e+07	4.76648e+07	5.62735e+07	9.11324e+07	4.75751e+07	2.84348e+07	1.76259e+08	6.31819e+07	3.86148e+07	3.9705e+07	5.23513e+06	3.9951e+07	3.32393e+07	2.86943e+07
Com_8282_pos	SLK	--	C15 H30 N4 O5	346.222	2.342	347.229	--	--	--	--	--	--	--	--	--	--	Full match	No results	No results					3.77266e+07	3.93051e+07	5.43079e+07	6.60887e+07	2.34942e+07	7.33412e+07	8.37167e+07	6.43317e+07	1.45897e+08	3.73972e+07	4.8381e+07	8.16236e+07	2.08878e+07	9.69399e+07	4.77884e+07	7.13776e+07	3.6782e+07	5.23617e+07	5.25266e+07	5.30602e+07	5.67855e+07	5.38759e+07	8.00558e+07	2.03373e+07	5.23641e+07	4.50819e+07
Com_8341_pos	Oleic acid	(9Z)-Octadecenoic acid; (Z)-Octadec-9-enoic acid; Oleate; Oleic acid	C18 H34 O2	282.256	10.708	283.263	cpd:C00712	map00061 Fatty acid biosynthesis;map01040 Biosynthesis of unsaturated fatty acids	HMDB0000207	LMFA01030002	Lipids and lipid-like molecules	Fatty Acyls	Fatty acids and conjugates	Fatty Acyls [FA]	Fatty Acids and Conjugates [FA01]	Unsaturated fatty acids [FA0103]	Full match	No results	No results	Lipids and lipid-like molecules	Fatty Acyls	Fatty acids and conjugates	Long-chain fatty acids	6.65235e+06	7.48662e+06	3.09496e+06	1.2561e+07	1.79307e+07	1.44176e+07	6.91175e+06	1.01576e+07	5.9611e+06	8.5402e+06	3.70238e+06	7.82961e+06	3.25638e+07	1.10433e+07	7.27324e+06	1.34388e+07	1.26524e+07	6.42007e+06	4.23753e+06	6.30363e+06	2.88957e+06	1.99053e+07	3.10667e+07	1.64916e+07	7.33809e+06	5.59918e+06
Com_8343_pos	AMK	--	C14 H28 N4 O4 S	660.357	4.707	331.186	--	--	HMDB0062497	--	Organic oxygen compounds	Organooxygen compounds	Carbonyl compounds	--	--	--	Invalid mass	No results	No results					8.10872e+06	6.82883e+06	4.9815e+07	7.91449e+06	8.74549e+06	2.05435e+07	2.05654e+07	7.27258e+06	5.04609e+07	4.59405e+06	4.03908e+06	1.36732e+07	1.32067e+07	2.38167e+07	3.11899e+07	1.71609e+07	1.40663e+07	1.61811e+07	2.46706e+07	2.19117e+07	1.85699e+07	3.02203e+06	3.20171e+07	4.1704e+06	3.53804e+07	2.52536e+07
Com_8369_pos	L-Methionine Methyl Ester	--	C6 H13 N O2 S	163.067	2.18	164.074	--	--	--	--	--	--	--	--	--	--	No results	No results	Full match					2.9844e+07	4.71201e+07	1.20616e+08	5.40583e+07	4.82114e+06	944281	2.58717e+08	5.38014e+07	2.4829e+07	9.88321e+07	2.53321e+07	4.2996e+06	9.13625e+06	1.1141e+07	1.88298e+06	2.88578e+07	1.20798e+07	1.75103e+07	2.30244e+06	2.03895e+07	2.65335e+07	1.48831e+07	4.93743e+06	2.4916e+07	1.19237e+07	5.99451e+07
Com_8446_pos	ethyl 1-(3-nitro-2-thienyl)piperidine-4-carboxylate	--	C12 H16 N2 O4 S	284.08	4.993	285.087	--	--	--	--	--	--	--	--	--	--	Invalid mass	No results	No results					4.49391e+06	1.1555e+06	1.79323e+06	1.50084e+06	2.64326e+06	2.3527e+06	1.75207e+06	2.521e+06	2.53921e+06	1.79014e+06	1.47017e+06	1.40652e+06	2.18563e+06	1.80001e+06	2.29076e+06	7.83072e+07	1.93916e+06	2.96582e+06	1.34245e+06	3.72457e+06	2.97359e+06	3.42733e+06	6.13185e+06	2.62726e+07	2.45533e+06	2.69681e+06
Com_8492_pos	2-ethyl-2-(3-methoxyphenyl)cyclohexanone oxime	--	C15 H21 N O2	247.158	5.21	248.165	--	--	--	--	--	--	--	--	--	--	Full match	No results	No results					1.26583e+06	507646	621755	517485	1.37563e+07	7.50375e+06	664481	1.02325e+06	912416	837789	670232	728366	1.15349e+06	8.08029e+06	3.48713e+06	909499	1.00835e+06	682362	3.75158e+06	846124	1.25226e+06	1.1603e+06	743697	897133	664534	548652
Com_8532_pos	2'-Deoxycytidine	Deoxycytidine; 2'-Deoxycytidine	C9 H13 N3 O4	227.091	1.932	228.098	cpd:C00881	map00240 Pyrimidine metabolism	HMDB0000014	--	Nucleosides, nucleotides, and analogues	Pyrimidine nucleosides	Pyrimidine 2'-deoxyribonucleosides	--	--	--	No results	Full match	Full match	Nucleosides, nucleotides, and analogues	Pyrimidine nucleosides	Pyrimidine 2'-deoxyribonucleosides	Pyrimidine 2'-deoxyribonucleosides	3.11572e+07	1.89028e+07	5.04064e+07	1.5412e+07	1.5469e+07	4.87762e+06	2.63946e+07	1.57434e+07	4.17743e+07	1.04795e+07	1.43341e+07	2.47251e+07	4.28504e+07	4.13261e+07	4.74531e+07	5.06788e+06	2.17776e+07	2.51469e+07	6.65572e+07	1.67674e+07	1.66683e+07	1.89793e+07	3.21144e+07	5.58869e+07	2.93348e+07	4.08313e+07
Com_8594_pos	(2R,3S,4S,5R,6R)-2-(hydroxymethyl)-6-(propan-2-yloxy)oxane-3,4,5-triol	--	C9 H18 O6	244.093	4.657	245.1	--	--	--	--	--	--	--	--	--	--	Invalid mass	No results	No results					433428	1.54603e+06	483610	261788	2.40602e+07	1.04409e+06	414063	1.38582e+06	519827	3.88413e+06	334786	785489	1.13068e+06	300289	417649	2.14831e+06	1.72846e+07	375624	350838	302275	301970	252447	1.26441e+06	311414	1.60746e+06	5.96094e+07
Com_8608_pos	Norlidocaine	Monoethylglycinexylidide	C12 H18 N2 O	206.142	5.236	207.15	cpd:C16561	map00982 Drug metabolism - cytochrome P450	HMDB0060656	--	Organic acids and derivatives	Carboxylic acids and derivatives	Amino acids, peptides, and analogues	--	--	--	Full match	No results	No results	Organic acids and derivatives	Carboxylic acids and derivatives	Amino acids, peptides, and analogues	Alpha amino acid amides	8.33299e+06	2.16572e+06	520947	1.36835e+07	1.63716e+06	1.35531e+08	597343	9.05262e+06	2.02176e+07	5.66775e+07	605326	2.67765e+06	1.33507e+08	2.73971e+06	5.71524e+06	992596	3.49352e+08	5.25587e+06	820851	3.16192e+06	7.35963e+06	7.85569e+06	2.89904e+07	1.198e+08	611321	480971
Com_8629_pos	Jasmone	Jasmone; cis-Jasmone	C11 H16 O	164.12	6.255	165.128	cpd:C08490	--	HMDB0035601	--	Organic oxygen compounds	Organooxygen compounds	Carbonyl compounds	--	--	--	Full match	No results	No results					7.1506e+06	8.45342e+06	1.40305e+07	1.06643e+07	4.40328e+06	7.12929e+06	1.7468e+07	9.18398e+06	5.21999e+06	6.31778e+06	3.58467e+06	2.91257e+07	1.365e+07	1.5119e+07	9.15345e+06	1.94037e+06	3.38619e+06	5.42016e+06	2.68045e+07	9.81889e+06	4.35466e+06	2.31922e+06	1.14631e+07	5.37035e+06	4.26563e+06	7.05472e+06
Com_8645_pos	DL-Panthenol	--	C9 H19 N O4	205.132	1.436	206.139	--	--	HMDB0304820	--	Lipids and lipid-like molecules	Fatty Acyls	Fatty amides	--	--	--	No results	No results	Full match	Lipids and lipid-like molecules	Fatty Acyls	Fatty amides	N-acyl amines	776862	2.00103e+06	4.8088e+06	3.12487e+06	740646	1.89596e+06	1.15816e+06	2.40889e+06	1.03086e+06	1.69287e+06	1.79378e+06	7.27595e+06	4.73988e+06	7.36875e+06	3.89614e+06	2.56262e+06	1.14666e+06	5.41815e+06	5.68801e+06	4.72009e+06	932810	1.02985e+06	9.36064e+06	1.62231e+06	2.96413e+06	3.80995e+06
Com_8672_pos	7-methyl-3-nitroimidazo[1,2-a]pyridine	--	C8 H7 N3 O2	199.034	1.303	200.041	--	--	--	--	--	--	--	--	--	--	Invalid mass	No results	No results					1.69364e+06	4.36475e+06	1.9055e+06	4.41306e+06	3.70321e+06	4.2885e+06	7.65189e+06	3.16901e+06	1.19327e+07	3.52872e+06	1.60704e+06	1.32486e+06	7.55951e+06	1.86763e+07	661913	4.99202e+06	6.24204e+06	1.93088e+07	1.48014e+06	1.04995e+06	1.16587e+07	513949	3.88402e+06	5.94614e+06	1.14834e+06	1.53139e+06
Com_8691_pos	5-[(10Z)-14-(3,5-dihydroxyphenyl)tetradec-10-en-1-yl]benzene-1,3-diol	--	C26 H36 O4	434.242	6.877	435.249	--	--	--	--	--	--	--	--	--	--	Invalid mass	No results	No results					464334	2.18113e+06	3.62504e+06	935463	7.55908e+06	685566	1.33611e+06	427838	312158	575212	704869	3.15929e+07	533991	1.24253e+07	764555	881924	423499	539277	6.51901e+06	2.37785e+07	564392	537475	419721	479180	5.01189e+06	339163
Com_8694_pos	IMK	--	C17 H34 N4 O4 S	390.231	4.841	196.123	--	--	--	--	--	--	--	--	--	--	Full match	No results	No results					1.39648e+07	1.90243e+07	5.29307e+06	2.47551e+07	1.2406e+07	1.50741e+07	2.41239e+07	2.54077e+07	4.13192e+07	1.38053e+07	1.4098e+07	2.13237e+07	3.87542e+06	4.11617e+07	3.1004e+07	1.60388e+07	3.57129e+07	1.69648e+07	1.59285e+07	1.28801e+07	1.32491e+07	8.09812e+06	2.4456e+07	6.4922e+06	2.94015e+07	3.74938e+07
Com_8769_pos	6-Gingerol	[6]-Gingerol; (S)-(+)-[6]Gingerol; 6-Gingerol	C17 H26 O4	294.183	6.543	295.19	cpd:C10462	--	HMDB0005783	--	Benzenoids	Phenols	Methoxyphenols	--	--	--	Full match	No results	No results	Benzenoids	Phenols	Methoxyphenols	Gingerols	6.93771e+06	7.64829e+06	4.66348e+06	6.04051e+06	4.0871e+06	3.28546e+06	1.77278e+07	8.06339e+06	4.97632e+06	1.19163e+07	4.42856e+06	4.03519e+07	6.39367e+06	7.34064e+06	2.01867e+07	5.99888e+06	3.78544e+06	4.27271e+06	1.00253e+07	2.74914e+06	5.19134e+06	1.32489e+06	1.71967e+07	3.37315e+06	2.92185e+06	5.60561e+06
Com_8795_pos	Benzyl cinnamate	--	C16 H14 O2	238.1	6.097	239.107	--	--	HMDB0040286	--	Phenylpropanoids and polyketides	Cinnamic acids and derivatives	Cinnamic acid esters	--	--	--	Full match	No results	No results	Phenylpropanoids and polyketides	Cinnamic acids and derivatives	Cinnamic acid esters	Cinnamic acid esters	246195	1.28023e+06	395672	329289	235411	425021	309723	320418	242908	692595	667306	329141	391835	546788	315848	626280	348134	251233	403621	363233	239941	555979	273103	447054	294553	272187
Com_8803_pos	Sodium cholate	--	C24 H39 Na O5	430.27	8.692	431.278	--	--	--	--	--	--	--	--	--	--	No results	No results	Full match	Lipids and lipid-like molecules	Steroids and steroid derivatives	Bile acids, alcohols and derivatives	Trihydroxy bile acids, alcohols and derivatives	1.40886e+06	1.52296e+07	1.05313e+07	4.87275e+06	7.96394e+06	6.76189e+07	9.88455e+06	5.10973e+06	1.21169e+07	1.02344e+07	7.79201e+06	1.44945e+07	3.46934e+06	1.07173e+07	2.00453e+07	4.32628e+06	2.23385e+06	7.37495e+06	7.39084e+06	9.02122e+06	7.24888e+07	8.86067e+06	1.58376e+07	2.53838e+06	1.94026e+06	3.45012e+06
Com_8808_pos	Mesterolone	--	C20 H32 O2	304.24	7.153	305.247	--	--	HMDB0006036	LMST02020107	Lipids and lipid-like molecules	Steroids and steroid derivatives	Androstane steroids	Sterol Lipids [ST]	Steroids [ST02]	C19 steroids (androgens) and derivatives [ST0202]	Full match	No results	Full match	Lipids and lipid-like molecules	Steroids and steroid derivatives	Androstane steroids	Androgens and derivatives	1.05177e+07	2.22405e+07	2.01812e+07	1.0472e+07	7.6925e+06	6.72323e+06	6.72368e+06	6.27407e+06	8.55143e+06	1.09038e+07	4.27629e+06	1.21288e+07	6.37424e+06	2.11929e+07	1.97117e+07	1.38549e+07	3.9066e+06	2.19643e+07	8.19881e+06	4.11764e+06	1.2156e+07	2.71394e+06	9.16648e+06	7.415e+06	3.79092e+06	5.49672e+06
Com_8814_pos	7-(2-hydroxypropan-2-yl)-1,4a-dimethyl-decahydronaphthalen-1-ol	--	C15 H28 O2	222.199	7.559	223.206	--	--	--	--	--	--	--	--	--	--	Invalid mass	No results	No results					952413	1.55972e+06	3.24927e+06	1.20069e+06	1.00156e+06	1.73747e+06	628841	5.75584e+06	2.15381e+06	1.20549e+06	214031	4.21928e+06	1.19291e+06	1.57332e+06	2.09668e+06	879766	1.00578e+06	711778	3.92034e+07	655290	677238	511517	993914	1.42325e+06	887716	1.01907e+06
Com_8838_pos	bicyclo[2.2.2]oct-2-en-1-yl 4-methylbenzene-1-sulfonate	--	C15 H18 O3 S	278.095	7.061	301.084	--	--	--	--	--	--	--	--	--	--	Invalid mass	No results	No results					387768	303793	335348	444379	714950	599458	5.38718e+06	268790	225967	328377	470469	314882	293389	335685	432265	639010	296220	290727	372355	278330	359764	478173	287970	272994	244306	291262
Com_8868_pos	11β-Hydroxyandrosterone	3alpha,11beta-Dihydroxy-5alpha-androstane-17-one; 11beta-Hydroxyandrosterone	C19 H30 O3	306.22	7.761	289.216	cpd:C14606	--	HMDB0002984	--	Lipids and lipid-like molecules	Steroids and steroid derivatives	Androstane steroids	--	--	--	Full match	No results	No results	Lipids and lipid-like molecules	Steroids and steroid derivatives	Androstane steroids	Androgens and derivatives	784667	1.61306e+06	6.03254e+06	1.98312e+06	735596	2.20878e+06	1.00656e+06	982511	1.58442e+06	2.06346e+06	3.51214e+06	1.49976e+06	627446	1.30535e+06	3.30284e+06	360630	733926	1.2577e+06	2.64125e+06	1.65117e+06	1.0381e+06	711899	539356	258528	1.20904e+06	944214
Com_8932_pos	INK	--	C16 H31 N5 O5	373.233	2.259	374.24	--	--	--	--	--	--	--	--	--	--	Full match	No results	No results					1.88005e+07	2.24738e+07	2.23563e+07	1.75036e+07	1.97163e+07	3.26057e+07	2.51563e+07	1.45762e+07	4.22496e+07	2.13665e+07	2.42941e+07	2.80748e+07	1.29154e+07	3.10152e+07	2.65074e+07	8.50325e+07	1.88809e+07	4.66158e+07	2.01662e+07	4.29325e+07	1.90904e+07	3.02365e+07	3.55567e+07	1.14224e+07	2.34909e+07	3.42298e+07
Com_8944_pos	PC O-18:1	--	C26 H52 N O7 P	521.349	9.445	522.356	--	--	--	LMGP01020147	--	--	--	Glycerophospholipids [GP]	Glycerophosphocholines [GP01]	1-alkyl,2-acylglycerophosphocholines [GP0102]	No results	Full match	Full match					272550	4.43278e+06	478303	554181	1.93697e+07	547111	678146	924986	418244	1.08359e+06	5.75569e+06	704658	5.70799e+06	4.88261e+06	937537	632592	3.44586e+07	970694	808915	3.67811e+06	1.24752e+07	5.9145e+06	562123	727693	749346	702535
Com_8945_pos	ANK	--	C13 H25 N5 O5	313.176	4.712	314.183	--	--	--	--	--	--	--	--	--	--	Invalid mass	No results	No results					2.41781e+06	7.48089e+06	5.20503e+06	1.26155e+06	1.1645e+06	1.76956e+06	1.75737e+06	7.51151e+06	1.21841e+07	1.14398e+06	4.83827e+06	1.61852e+06	1.5004e+06	2.67154e+06	2.40789e+06	2.24807e+06	2.1013e+07	1.97087e+07	988296	4.23022e+06	3.35896e+06	2.23957e+07	9.93499e+06	2.87432e+06	867541	1.04623e+07
Com_8974_pos	Cer 18:0;2O/2:0	--	C20 H41 N O3	343.309	9.609	366.298	--	--	--	--	--	--	--	--	--	--	No results	Full match	No results					768469	1.78163e+06	2.59875e+06	1.02277e+06	1.89022e+06	2.44197e+06	1.27347e+06	730991	4.60217e+06	747480	1.9575e+06	5.29607e+06	1.67703e+06	996025	1.43753e+06	796417	6.95951e+06	580189	1.654e+06	1.38995e+06	683659	6.60016e+06	1.73868e+06	1.96101e+06	1.12181e+06	784382
Com_9013_pos	TLK	--	C16 H32 N4 O5	360.238	2.394	181.126	--	--	--	--	--	--	--	--	--	--	Full match	No results	No results					1.32287e+07	1.39152e+07	6.0449e+07	6.15722e+07	2.57253e+07	2.97527e+07	3.74915e+07	4.237e+07	7.14394e+07	1.72924e+07	2.60423e+07	2.68448e+07	9.82604e+06	5.22559e+07	3.39435e+07	4.03309e+07	2.00036e+07	4.2623e+07	1.777e+07	3.0875e+07	1.4762e+07	3.84136e+07	4.68141e+07	1.34793e+07	5.11015e+07	6.97495e+07
Com_9018_pos	3-(4-hydroxyphenyl)propanohydrazide	--	C9 H12 N2 O2	180.09	4.713	181.098	--	--	--	--	--	--	--	--	--	--	Full match	No results	No results					7.19074e+06	6.71188e+06	8.34814e+06	4.8062e+06	6.6289e+06	6.25889e+06	5.88388e+06	4.71566e+06	1.22859e+07	5.17765e+06	4.85672e+06	6.65866e+06	5.51544e+06	1.57076e+07	8.41626e+06	8.1869e+06	6.00216e+06	7.83486e+06	8.20325e+06	6.72549e+06	5.04198e+06	6.82052e+06	7.51734e+06	1.14467e+07	5.50106e+06	4.41279e+06
Com_9045_pos	Prostaglandin B2	Prostaglandin B2; PGB2	C20 H30 O4	334.215	5.777	335.222	cpd:C05954	map00590 Arachidonic acid metabolism;map01100 Metabolic pathways;map04726 Serotonergic synapse	HMDB0004236	LMFA03010018	Lipids and lipid-like molecules	Fatty Acyls	Eicosanoids	Fatty Acyls [FA]	Eicosanoids [FA03]	Prostaglandins [FA0301]	No results	No results	Full match	Lipids and lipid-like molecules	Fatty Acyls	Eicosanoids	Prostaglandins and related compounds	4.1519e+06	1.20811e+07	1.1717e+07	9.07997e+06	4.25401e+06	4.58873e+06	4.12398e+06	8.33596e+06	4.54739e+06	1.31409e+07	2.83864e+06	8.21701e+06	6.54111e+06	1.05182e+07	7.76069e+06	1.67337e+07	5.06268e+06	6.05638e+06	1.1972e+07	5.84916e+06	8.16154e+06	2.24685e+06	9.36571e+06	5.86512e+06	3.67044e+06	4.06554e+06
Com_9114_pos	Ginsenoside Rg3	Ginsenoside Rg3	C42 H72 O13	766.487	7.061	789.477	cpd:C20778	--	HMDB0039546	LMPR0106080010	Lipids and lipid-like molecules	Prenol lipids	Triterpenoids	Prenol Lipids [PR]	Isoprenoids [PR01]	C30 isoprenoids (triterpenes) [PR0106]	Invalid mass	No results	No results	Lipids and lipid-like molecules	Prenol lipids	Terpene glycosides	Triterpene saponins	261331	253593	269006	257199	242636	500400	432925	216347	188627	274114	392726	256151	244908	280214	360835	481617	237354	242686	301256	232337	300314	260438	473671	227883	203935	243132
Com_9125_pos	1-(2'-fluoro[1,1'-biphenyl]-4-yl)propan-1-one	--	C15 H13 F O	228.098	5.515	229.105	--	--	--	--	--	--	--	--	--	--	Invalid mass	No results	No results					1.02249e+06	3.69121e+06	2.28471e+06	2.38794e+06	2.59035e+06	1.48367e+06	2.01089e+06	2.35385e+06	1.83135e+06	5.03019e+06	975212	1.63132e+06	2.80065e+06	2.9617e+06	3.12302e+06	3.47728e+06	2.04125e+08	602803	1.05454e+07	1.52911e+06	3.62372e+06	293804	6.12299e+06	1.08552e+06	833112	771654
Com_9187_pos	Normorphine	Normorphine	C16 H17 N O3	271.121	5.028	272.129	cpd:C11785	map00982 Drug metabolism - cytochrome P450	HMDB0041959	--	Alkaloids and derivatives	Morphinans	-	--	--	--	Full match	No results	No results	Alkaloids and derivatives	Morphinans	Not available	Morphinans	564817	403785	1.62194e+06	1.83925e+06	1.13355e+06	426288	402527	4.83477e+06	811961	377646	579539	551571	400523	5.32958e+06	397156	580082	363565	487469	426189	593054	496251	785891	1.05397e+06	431650	474253	1.07405e+06
Com_9192_pos	Norcodeine	Norcodeine; N-Desmethylcodeine	C17 H19 N O3	285.137	5.171	286.144	cpd:C16576	map00982 Drug metabolism - cytochrome P450	HMDB0060657	--	Alkaloids and derivatives	Morphinans	-	--	--	--	Full match	No results	No results	Alkaloids and derivatives	Morphinans	Not available	Morphinans	1.34348e+06	538787	659896	549230	993553	1.68842e+07	705243	598276	968388	889182	696538	756553	972320	777720	719490	965291	1.07021e+06	724220	634094	898029	1.32908e+06	657271	789318	952166	705299	582308
Com_9194_pos	PD 0200347	--	C10 H17 N3 O2	211.132	2.444	212.14	--	--	--	--	--	--	--	--	--	--	Full match	No results	No results					4.70963e+08	1.30819e+07	2.48756e+07	3.94809e+07	1.17984e+06	2.52853e+07	2.84403e+07	4.61671e+07	4.58252e+07	1.80533e+07	1.0065e+06	1.35339e+06	1.15435e+06	2.81436e+08	3.89009e+08	1.54831e+06	5.48271e+08	4.7205e+07	1.38509e+08	9.02153e+07	1.6851e+06	7.51889e+07	1.20808e+06	4.22805e+06	4.97944e+07	3.92303e+07
Com_9210_pos	1,4-Dihydro-1-Methyl-4-Oxo-3-Pyridinecarboxamide	--	C7 H8 N2 O2	152.059	3.488	153.066	--	--	HMDB0004194	--	Organoheterocyclic compounds	Pyridines and derivatives	Pyridinecarboxylic acids and derivatives	--	--	--	No results	No results	Full match					2.90627e+08	3.8699e+07	3.42077e+07	5.54674e+07	8.4077e+07	3.88806e+07	1.06373e+08	1.3773e+08	8.1145e+07	1.01345e+08	7.15227e+07	5.34568e+07	8.715e+07	9.06541e+07	1.14136e+08	1.14668e+08	5.877e+07	3.84662e+07	2.27642e+08	1.94131e+07	2.858e+07	4.01409e+07	3.08085e+07	2.96169e+08	3.24555e+07	5.79188e+07
Com_9235_pos	3-Methoxyflavone	--	C16 H12 O3	274.063	4.813	275.07	--	--	--	--	--	--	--	--	--	--	Invalid mass	No results	No results	Phenylpropanoids and polyketides	Flavonoids	O-methylated flavonoids	3-O-methylated flavonoids	1.95399e+06	7.68875e+06	7.7967e+06	3.506e+06	268205	2.29563e+06	751215	4.49471e+06	2.01502e+06	2.12024e+06	3.56481e+06	5.62777e+06	780408	8.92607e+06	1.11481e+06	1.52245e+07	1.30794e+07	2.98306e+06	361909	7.6336e+06	3.35927e+06	1.33336e+06	410128	403316	7.47927e+06	4.09893e+06
Com_9271_pos	Etaconazole	Etaconazole; CGA 64251	C14 H15 Cl2 N3 O2	305.075	1.545	288.072	cpd:C11293	--	--	--	--	--	--	--	--	--	Invalid mass	No results	No results					560807	421784	891563	1.26537e+06	394186	432444	430193	450580	4.90394e+07	390645	501464	1.37394e+06	851910	597301	558311	473548	520502	583296	710870	1.3388e+06	490241	2.5326e+06	1.02634e+06	950186	549773	699666
Com_9279_pos	Asparagine	Asparagine	C4 H8 N2 O3	132.054	1.417	133.061	cpd:C16438	--	HMDB0251512	--	Organic acids and derivatives	Carboxylic acids and derivatives	Amino acids, peptides, and analogues	--	--	--	Full match	No results	Full match	Organic acids and derivatives	Carboxylic acids and derivatives	Amino acids, peptides, and analogues	Asparagine and derivatives	8.37403e+06	3.89762e+06	8.88103e+06	5.68168e+06	3.49754e+06	5.79494e+06	4.97301e+06	3.6228e+06	1.0359e+07	2.26523e+06	4.14811e+06	4.25018e+06	6.48522e+06	5.33358e+06	3.66197e+06	1.87673e+07	4.11712e+06	2.15297e+07	1.74183e+06	1.87231e+07	3.75178e+06	1.42569e+07	4.96489e+06	7.46118e+06	4.98926e+06	1.68175e+07
Com_9310_pos	9-Aminoacridine	--	C13 H10 N2	194.084	5.589	195.092	--	--	HMDB0247578	--	Organoheterocyclic compounds	Quinolines and derivatives	Benzoquinolines	--	--	--	No results	No results	Full match	Organoheterocyclic compounds	Quinolines and derivatives	Benzoquinolines	Acridines	1.7648e+07	2.48093e+07	4.08197e+06	3.96768e+06	4.13364e+07	2.42389e+07	1.4701e+07	4.53647e+07	3.31406e+07	1.78123e+07	1.41669e+07	2.1576e+07	6.0821e+06	1.35254e+07	3.78652e+07	6.04368e+06	2.07762e+07	6.14357e+07	1.75611e+07	6.02647e+06	3.57745e+07	1.42821e+08	7.21489e+06	1.50828e+07	5.87893e+07	7.01279e+07
Com_9325_pos	4-Methoxycinnamaldehyde	p-Methoxycinnamaldehyde; 4-Methoxycinnamaldehyde	C10 H10 O2	162.068	6.173	163.075	cpd:C10475	--	HMDB0032611	--	Phenylpropanoids and polyketides	Cinnamaldehydes	-	--	--	--	Full match	No results	No results	Phenylpropanoids and polyketides	Cinnamaldehydes	Not available	Cinnamaldehydes	5.54831e+06	4.48337e+06	1.06761e+07	8.06985e+06	3.92908e+06	4.61409e+06	4.27236e+06	2.71549e+07	3.29426e+06	3.84742e+06	3.13766e+06	3.93891e+06	3.67584e+07	4.31914e+06	3.82426e+06	684344	3.18285e+06	2.94843e+06	6.27896e+06	6.77658e+06	5.73797e+06	2.67166e+06	3.02045e+06	4.09969e+06	2.80034e+06	6.66338e+06
Com_9327_pos	AKK	--	C15 H31 N5 O4	345.236	8.688	346.244	--	--	--	--	--	--	--	--	--	--	Full match	No results	No results					4.31052e+07	3.23457e+06	3.36135e+07	4.12702e+06	2.79503e+06	1.02716e+06	2.08921e+06	1.81925e+06	3.29878e+07	1.34869e+06	1.48054e+06	1.4218e+07	1.13035e+06	1.54615e+08	8.58369e+07	2.24902e+06	851419	6.58213e+06	6.05447e+06	3.38572e+06	2.26798e+06	1.08622e+06	659250	3.44106e+06	2.10134e+06	2.09222e+06
Com_9345_pos	Menadione	Menadione; Vitamin K3; 2-Methyl-1,4-naphthoquinone	C11 H8 O2	172.053	6.468	173.06	cpd:C05377	map04977 Vitamin digestion and absorption	HMDB0001892	--	Benzenoids	Naphthalenes	Naphthoquinones	--	--	--	Full match	No results	No results	Benzenoids	Naphthalenes	Naphthoquinones	Naphthoquinones	816438	648029	875757	507067	402759	355101	566738	522121	333588	1.27946e+06	755681	672781	442319	1.06283e+06	551477	501259	938037	434003	724455	742897	510578	591753	612463	520430	467621	424892
Com_9403_pos	Spectinomycin	Spectinomycin	C14 H24 N2 O7	332.159	1.354	333.166	cpd:C02078	--	HMDB0015055	--	Organoheterocyclic compounds	Dioxanes	1,4-dioxanes	--	--	--	Full match	No results	No results	Organoheterocyclic compounds	Dioxanes	1,4-dioxanes	1,4-dioxanes	647446	5.86751e+06	1.47339e+07	1.94305e+07	5.13535e+06	6.95486e+06	9.96243e+06	1.02818e+07	1.0133e+07	4.15402e+06	6.81764e+06	9.14337e+06	9.68135e+06	1.33e+07	9.44924e+06	4.66625e+06	5.06903e+06	7.90601e+06	6.26441e+06	3.747e+06	1.31135e+07	4.00691e+06	1.71533e+07	6.44681e+06	2.72071e+06	1.14466e+06
Com_9423_pos	4-(1H-pyrazol-1-yl)-N,N-bis(2-pyridinylmethyl)benzenesulfonamide	--	C21 H19 N5 O2 S	405.125	1.381	406.132	--	--	--	--	--	--	--	--	--	--	Full match	No results	No results					5.58804e+06	3.43209e+07	8.0888e+06	2.1671e+06	3.4432e+07	1.48474e+07	5.23542e+06	1.14887e+07	2.88381e+06	1.6035e+08	1.08492e+07	955177	2.15419e+06	817681	1.17468e+07	2.30219e+06	8.76277e+06	2.12261e+07	1.95754e+06	806579	2.31023e+07	977303	844200	3.07406e+06	1.38268e+07	1.51601e+08
Com_9439_pos	(2R)-2-[(2R,5S)-5-[(2S)-2-hydroxybutyl]oxolan-2-yl]propanoic acid	--	C11 H20 O4	216.136	5.99	217.144	--	--	--	--	--	--	--	--	--	--	Full match	No results	Full match					1.94223e+06	5.55828e+06	6.23559e+06	3.74493e+06	2.52678e+06	2.63769e+06	3.66941e+06	6.34986e+07	6.96953e+06	2.40714e+06	1.66758e+06	1.98537e+07	3.45035e+06	3.67405e+06	7.33201e+06	1.10127e+06	2.48645e+06	1.59836e+06	1.48973e+07	3.8641e+06	2.30758e+06	2.24645e+06	7.69959e+06	4.23458e+06	2.59394e+06	4.78947e+06
Com_9505_pos	8-Aminooctanoic acid	--	C8 H17 N O2	159.126	5.245	160.134	--	--	HMDB0247418	--	Lipids and lipid-like molecules	Fatty Acyls	Fatty acids and conjugates	--	--	--	No results	No results	Full match	Organic acids and derivatives	Carboxylic acids and derivatives	Amino acids, peptides, and analogues	Alpha amino acids and derivatives	935503	2.18222e+06	6.49045e+06	3.92399e+06	1.78143e+06	2.93836e+06	2.18407e+07	2.84019e+06	3.83688e+06	988509	636443	5.67887e+06	5.80991e+06	2.93969e+06	6.55094e+06	1.29564e+06	934726	941191	3.77273e+06	2.50526e+06	792440	4.23519e+06	3.85638e+06	1.60311e+07	3.90995e+06	4.91986e+06
Com_9534_pos	Hypoglycin A	Hypoglycin; Hypoglycin A; Hypoglycine A; L-Hypoglycin	C7 H11 N O2	282.158	1.367	142.086	cpd:C08287	--	HMDB0029427	--	Organic acids and derivatives	Carboxylic acids and derivatives	Amino acids, peptides, and analogues	--	--	--	Invalid mass	No results	No results	Organic acids and derivatives	Carboxylic acids and derivatives	Amino acids, peptides, and analogues	Alpha amino acids	1.46715e+07	4.35564e+08	4.28971e+07	2.4972e+07	2.27867e+07	3.75436e+07	2.95492e+07	3.20666e+07	3.44452e+07	1.97744e+07	1.57286e+07	3.87586e+07	1.83353e+07	2.91787e+07	1.79222e+07	1.9846e+07	2.27835e+07	1.81768e+07	4.75559e+07	2.98001e+07	2.28549e+07	1.79714e+07	2.36666e+07	2.8094e+07	1.78562e+07	1.59008e+07
Com_9540_pos	3-Succinoylpyridine	3-Succinoylpyridine; 4-Oxo-4-(pyridin-3-yl)butanoate	C9 H9 N O3	179.058	4.895	180.066	cpd:C19569	map00760 Nicotinate and nicotinamide metabolism;map00980 Metabolism of xenobiotics by cytochrome P450;map05204 Chemical carcinogenesis	HMDB0000992	--	Organic acids and derivatives	Keto acids and derivatives	Gamma-keto acids and derivatives	--	--	--	Full match	No results	Full match	Organic acids and derivatives	Keto acids and derivatives	Gamma-keto acids and derivatives	Gamma-keto acids and derivatives	4.24427e+06	3.02882e+06	3.10742e+06	2.46923e+06	3.00139e+06	1.95369e+06	2.4118e+06	2.44737e+06	2.10858e+06	1.94061e+06	1.25556e+06	3.169e+06	2.35126e+06	2.50289e+06	3.05481e+06	2.93362e+06	2.4777e+06	2.46283e+06	3.59011e+06	3.0929e+06	2.46928e+06	2.84607e+06	2.84736e+06	3.03616e+06	2.31769e+06	2.23945e+06
Com_9574_pos	Vincristine	Vincristine; 22-Oxovincaleukoblastine	C46 H56 N4 O10	846.396	5.997	847.404	cpd:C07204	--	HMDB0014681	--	Organic acids and derivatives	Carboxylic acids and derivatives	Amino acids, peptides, and analogues	--	--	--	Invalid mass	No results	No results	Alkaloids and derivatives	Vinca alkaloids	Not available	Vinca alkaloids	721235	1.07739e+06	1.02756e+06	4.11617e+06	294938	403196	467248	581908	1.11169e+06	604955	453277	526727	330906	1.82769e+06	1.32174e+06	1.01276e+06	364910	634591	631890	395069	1.53013e+06	404460	811744	382968	397899	335790
Com_9606_pos	Verapamil hydrochloride	--	C27 H38 N2 O4	454.291	7.654	455.298	--	--	HMDB0001850	--	Benzenoids	Benzene and substituted derivatives	Phenylbutylamines	--	--	--	Invalid mass	No results	No results					347341	697182	1.15456e+06	320306	482463	223892	597716	350112	1.02222e+06	765309	1.12166e+07	485666	248347	463382	3.82898e+07	1.2934e+06	220184	650676	657529	1.20402e+06	391512	719380	319924	2.39994e+06	543756	3.99313e+07
Com_9614_pos	N-Acetylmethionine	N-Acetylmethionine; N-Acetyl-L-methionine	C7 H13 N O3 S	191.062	5.278	192.069	cpd:C02712	--	HMDB0011745	--	Organic acids and derivatives	Carboxylic acids and derivatives	Amino acids, peptides, and analogues	--	--	--	No results	Full match	Full match	Organic acids and derivatives	Carboxylic acids and derivatives	Amino acids, peptides, and analogues	Methionine and derivatives	2.40752e+07	3.68008e+06	1.46415e+06	4.90542e+06	6.49362e+06	2.95398e+06	2.5255e+06	4.20735e+06	8.17073e+06	9.53875e+06	9.33277e+06	1.93234e+06	2.28968e+06	1.20862e+06	3.47187e+06	1.24539e+07	1.66162e+07	9.24409e+06	1.55151e+06	4.92124e+06	9.8788e+06	1.97921e+06	4.58321e+06	1.41969e+07	7.40511e+06	5.51452e+06
Com_9697_pos	Tetranor-12(S)-HETE	--	C16 H26 O3	288.17	6.547	289.177	--	--	--	--	--	--	--	--	--	--	Invalid mass	No results	No results	Lipids and lipid-like molecules	Fatty Acyls	Fatty acids and conjugates	Long-chain fatty acids	491534	437941	839084	718768	849747	965008	768751	1.06621e+06	736886	572181	668024	1.26794e+06	576979	6.05404e+06	446169	470527	720285	481192	1.23088e+07	823904	423783	511290	316310	344240	510481	610812
Com_9734_pos	KQH	--	C17 H29 N7 O5	433.21	5.124	434.218	--	--	--	--	--	--	--	--	--	--	Invalid mass	No results	No results					863070	539333	590835	531992	539214	673849	574636	588460	869313	498895	464770	717924	802845	688626	531724	768694	506464	618688	577959	816329	770493	761555	621708	685453	591577	562051
Com_9819_pos	Nordiazepam	--	C15 H11 Cl N2 O	270.056	6.462	271.064	--	--	HMDB0060538	--	Organoheterocyclic compounds	Benzodiazepines	1,4-benzodiazepines	--	--	--	Full match	No results	No results	Organoheterocyclic compounds	Benzodiazepines	1,4-benzodiazepines	1,4-benzodiazepines	643480	376727	631368	399647	3.35509e+07	279875	446677	411512	262919	378649	595594	530255	348616	837673	434650	332017	739318	342062	570983	505097	402415	466393	482716	410179	368558	320939
Com_9821_pos	1,2-di(3,4-dimethoxyphenyl)diaz-1-ene	--	C16 H18 N2 O4	302.123	2.2	303.13	--	--	--	--	--	--	--	--	--	--	Invalid mass	No results	No results					1.00877e+06	625170	643260	584246	579277	485720	1.14318e+06	564501	781113	503231	551498	1.31078e+08	620451	571040	556558	842325	977891	1.58806e+06	502959	770292	775645	3.1779e+06	4.5332e+07	939919	821189	789386
Com_9898_pos	Astragaloside A	--	C41 H68 O14	806.444	7.165	807.451	--	--	HMDB0242537	--	Lipids and lipid-like molecules	Steroids and steroid derivatives	Steroidal glycosides	--	--	--	Invalid mass	No results	No results	Lipids and lipid-like molecules	Steroids and steroid derivatives	Steroidal glycosides	Cucurbitacin glycosides	459632	477948	482118	516206	347119	550449	638918	191870	156620	242235	623860	2.25536e+07	542948	469070	874824	974334	406431	429131	962098	336835	292066	639606	233929	343974	239412	312786
Com_9923_pos	ELK	--	C17 H32 N4 O6	388.233	2.514	195.124	--	--	--	--	--	--	--	--	--	--	Full match	No results	No results					3.73247e+07	2.34628e+07	5.12766e+07	3.02057e+07	2.18752e+07	4.27251e+07	3.10618e+07	3.67054e+07	5.94594e+07	5.17555e+07	3.4912e+07	3.10594e+07	2.07218e+07	5.66002e+07	5.28385e+07	4.41535e+07	3.86161e+07	2.08535e+07	2.00159e+07	3.47006e+07	7.32235e+07	8.09541e+07	6.03393e+07	1.13711e+07	5.43933e+07	3.79612e+07
Com_9976_pos	3-hydroxy-2-(3-nitro-4-piperidinobenzyl)propanenitrile	--	C15 H19 N3 O3	289.143	4.845	290.15	--	--	--	--	--	--	--	--	--	--	Full match	No results	No results					1.61168e+06	1.05066e+06	1.15748e+06	448420	370803	860039	434507	615672	649336	378190	503701	695045	1.10965e+06	1.35372e+06	846309	642445	479754	1.94099e+06	3.88981e+06	768001	437834	1.32654e+06	1.23009e+06	1.31973e+06	497375	491666
Com_9987_pos	4-{3-[(3,4-dihydroxyphenyl)methyl]-2-methylbutyl}benzene-1,2-diol	--	C18 H22 O4	324.133	5.443	325.14	--	--	--	--	--	--	--	--	--	--	Invalid mass	No results	No results					3.51046e+06	2.13911e+07	1.2905e+07	7.75916e+06	4.2811e+07	6.35949e+06	4.50038e+06	1.73482e+07	1.92531e+07	1.36035e+07	3.98691e+06	7.89501e+06	3.40569e+07	7.91228e+06	5.01967e+06	6.06409e+06	1.38337e+07	1.96386e+07	5.49182e+07	6.74056e+06	2.31793e+07	1.20317e+07	6.15497e+06	5.44738e+07	2.30909e+07	6.81979e+06
Com_9997_pos	1,4-dihydroxy-1,4-dimethyl-7-(propan-2-ylidene)-decahydroazulen-6-one	--	C15 H24 O3	252.17	7.589	253.178	--	--	--	--	--	--	--	--	--	--	Invalid mass	No results	No results					7.08172e+06	5.3958e+06	2.65188e+06	4.66472e+06	6.47229e+06	4.95677e+06	3.32398e+06	6.59391e+06	3.61003e+06	5.22751e+06	2.45847e+06	8.21103e+06	5.43906e+06	3.70953e+06	5.71093e+06	5.44385e+06	5.86284e+06	2.37253e+06	5.42506e+06	3.09972e+06	3.15628e+06	1.43013e+06	4.55574e+06	8.13981e+06	4.54117e+06	3.16926e+06
Com_10021_pos	1-(3,4-dihydroxyphenyl)-7-(4-hydroxyphenyl)heptan-3-one	--	C19 H22 O4	336.133	5.248	337.14	--	--	--	--	--	--	--	--	--	--	Invalid mass	No results	No results					1.34639e+07	9.89334e+06	2.94824e+07	2.63719e+07	9.01505e+06	1.17156e+07	1.20577e+07	9.88795e+06	1.38096e+07	1.11917e+07	5.91331e+06	2.41337e+07	1.61156e+07	1.84541e+07	2.1283e+07	9.78228e+06	1.54238e+07	1.12202e+07	1.08197e+07	1.34209e+07	2.35196e+07	3.59479e+06	9.99126e+06	3.31151e+07	1.50104e+07	5.08322e+06
Com_10054_pos	NKK	--	C16 H32 N6 O5	388.244	4.905	389.251	--	--	--	--	--	--	--	--	--	--	Full match	No results	No results					2.56066e+06	1.16502e+07	3.80513e+06	9.41306e+06	1.47642e+06	1.05341e+07	2.30843e+07	1.76967e+07	1.1674e+07	9.55989e+06	5.32723e+06	6.23282e+07	3.13779e+06	8.67152e+06	6.86516e+06	6.04661e+06	2.60653e+06	1.76583e+06	3.20621e+07	4.13791e+06	4.33618e+06	2.07256e+06	1.20505e+07	4.86799e+06	6.36951e+06	2.36079e+06
Com_10060_pos	Kinetin	Kinetin; 6-Furfuryladenine	C10 H9 N5 O	237.064	2.075	238.071	cpd:C08272	--	HMDB0012245	--	Organoheterocyclic compounds	Imidazopyrimidines	Purines and purine derivatives	--	--	--	Invalid mass	No results	No results	Organoheterocyclic compounds	Imidazopyrimidines	Purines and purine derivatives	6-alkylaminopurines	1.70542e+06	2.45698e+07	2.76503e+07	3.18906e+07	1.04992e+07	5.5722e+07	1.27556e+08	3.7079e+06	2.25737e+07	5.20919e+07	1.0868e+06	1.23855e+07	5.87055e+07	6.47211e+06	1.13649e+07	1.59919e+07	6.03548e+07	1.26364e+08	1.45788e+07	7.39449e+06	9.89463e+07	1.04551e+07	4.95061e+06	2.11473e+07	1.19782e+07	1.38434e+06
Com_10084_pos	KPH	--	C17 H28 N6 O4	362.207	7.652	363.214	--	--	--	--	--	--	--	--	--	--	Invalid mass	No results	No results					1.32504e+06	3.48153e+06	1.48174e+07	3.26333e+06	2.8378e+07	2.38037e+06	1.394e+07	2.23977e+06	3.86541e+06	2.25691e+06	5.30368e+06	3.7033e+06	1.64927e+06	2.06797e+06	6.98522e+06	1.77503e+06	500302	2.82677e+06	1.16943e+06	525225	1.48199e+06	695633	1.91856e+06	1.59061e+06	326484	5.37812e+06
Com_10091_pos	CAR 20:2	--	C27 H50 N O4	451.367	8.849	452.374	--	--	--	--	--	--	--	--	--	--	No results	Invalid mass	No results					397485	8.56955e+06	367545	787514	1.29561e+06	1.17372e+06	7.65779e+06	1.14811e+06	2.29063e+06	1.64409e+06	1.19424e+07	805105	1.11092e+07	705418	4.09313e+06	861538	1.42843e+06	6.90068e+06	358341	1.80995e+06	446412	8.76693e+06	380053	735643	5.72386e+06	5.1685e+06
Com_10097_pos	LPC 15:1-SN1	--	C23 H46 N O7 P	479.302	6.598	480.309	--	--	--	--	--	--	--	--	--	--	No results	Full match	Full match					1.71091e+06	1.76581e+06	2.84542e+07	1.05921e+07	1.69295e+06	5.58963e+06	1.28305e+06	3.41842e+06	6.72333e+06	1.62706e+06	3.76555e+07	3.22287e+06	7.09368e+06	3.18873e+06	1.4127e+07	1.95097e+06	2.05527e+06	2.83678e+06	5.35257e+06	1.39561e+07	1.44496e+07	9.38884e+06	6.74064e+06	1.12037e+06	1.18731e+07	2.21163e+06
Com_10125_pos	YLK	--	C21 H34 N4 O5	422.254	5.098	423.261	--	--	--	--	--	--	--	--	--	--	Full match	No results	No results					1.88421e+07	2.03296e+07	3.20583e+07	2.19873e+07	1.32384e+07	2.18277e+07	2.37361e+07	3.98728e+07	2.62517e+07	2.15726e+07	1.97156e+07	4.50679e+07	7.29208e+06	2.42695e+07	1.23912e+07	1.37716e+07	7.31697e+06	1.16044e+07	2.30777e+07	7.59118e+06	2.15749e+07	1.17152e+07	2.96007e+07	1.08643e+07	2.17447e+07	7.16146e+06
Com_10168_pos	Levalbuterol	R-Salbutamol; (-)-Salbutamol; Levalbuterol	C13 H21 N O3	261.133	4.738	262.14	cpd:C11770	--	HMDB0001937	--	Benzenoids	Benzene and substituted derivatives	Benzyl alcohols	--	--	--	Invalid mass	No results	No results					4.47041e+06	1.82679e+06	2.76686e+06	1.95599e+06	2.47819e+06	3.92933e+06	3.7548e+06	2.10267e+06	4.71238e+06	1.90763e+06	2.50024e+06	2.57053e+06	3.52788e+06	3.42284e+06	2.15015e+06	6.22544e+06	3.2883e+06	3.78947e+06	1.42527e+06	2.78774e+06	6.73003e+06	2.87274e+06	7.75889e+06	4.73958e+06	4.04931e+06	1.75142e+07
Com_10185_pos	1-(1-adamantyl)-2-[(2-chloro-4-fluorophenyl)thio]ethan-1-one	--	C18 H20 Cl F O S	338.088	6.069	339.095	--	--	--	--	--	--	--	--	--	--	Invalid mass	No results	No results					200643	662882	384208	276425	180251	547901	345830	372825	213963	565018	539918	297282	379707	438123	278692	2.42041e+07	347891	207368	417530	315219	224220	362027	398225	247534	292234	225142
Com_10199_pos	Sedanolide	--	C12 H18 O2	176.12	6.141	177.128	--	--	HMDB0302242	--	Organoheterocyclic compounds	Isobenzofurans	-	--	--	--	Invalid mass	No results	No results	Organoheterocyclic compounds	Isobenzofurans	Not available	Isobenzofurans	4.02618e+06	5.57765e+06	8.91448e+06	4.07535e+06	4.11978e+06	4.90897e+06	3.81873e+06	6.30078e+06	4.0457e+06	6.2937e+06	4.29342e+06	5.21316e+06	4.37969e+06	4.14794e+06	6.1487e+06	1.92707e+06	4.11894e+06	2.68244e+06	6.39758e+06	4.85831e+06	5.78148e+06	1.65346e+06	5.23504e+06	4.80914e+06	6.46522e+06	3.76855e+06
Com_10210_pos	Amitriptyline-d3	--	C20 H20 [2]H3 N	280.202	8.025	281.209	--	--	--	--	--	--	--	--	--	--	Full match	No results	No results					4.10976e+06	3.5026e+06	5.64567e+06	2.57377e+06	9.23104e+06	2.43607e+06	4.39378e+06	2.36289e+06	2.60918e+06	3.47012e+06	3.12686e+06	6.77071e+06	2.78366e+06	2.88107e+06	6.67146e+06	2.4945e+06	2.82571e+06	3.16204e+06	4.32942e+07	1.70793e+06	3.97375e+06	1.45278e+06	1.68645e+06	2.99687e+06	2.1156e+06	3.2913e+06
Com_10262_pos	Psychosine	Psychosine; Galactosylsphingosine; O-Galactosylsphingosine	C24 H47 N O7	461.336	7.75	462.343	cpd:C01747	map00600 Sphingolipid metabolism	HMDB0242640	LMSP07000001	Lipids and lipid-like molecules	Sphingolipids	Glycosphingolipids	Sphingolipids [SP]	Basic glycosphingolipids [SP07]	_	Full match	No results	No results	Lipids and lipid-like molecules	Sphingolipids	Glycosphingolipids	Glycosphingolipids	254193	390607	895585	359079	1.44938e+07	370863	595900	1.20073e+06	963346	692927	601746	2.08344e+06	1.11861e+06	4.11554e+06	1.58234e+06	1.18487e+06	1.22725e+06	1.26545e+06	631016	451716	251744	261621	1.21347e+06	300786	1.68655e+06	2.24207e+06
Com_10287_pos	2-[3-(4-pyridyl)-1H-1,2,4-triazol-5-yl]pyridine	--	C12 H9 N5	223.085	1.488	224.092	--	--	--	--	--	--	--	--	--	--	Invalid mass	No results	No match					647595	3.2942e+06	7.53249e+06	6.16429e+06	4.68339e+06	2.3389e+06	1.44409e+06	2.91476e+06	1.17797e+07	2.10426e+06	1.47289e+06	2.56603e+06	3.90502e+07	7.64967e+06	2.24084e+06	1.69051e+06	1.75135e+06	2.85012e+06	5.29676e+06	2.40742e+06	3.66955e+06	1.63518e+06	4.05532e+06	4.38255e+06	4.29717e+06	1.29912e+06
Com_10289_pos	Tropine	Tropine; 3alpha-Tropanol	C8 H15 N O	141.116	5.047	159.149	cpd:C00729	map01100 Metabolic pathways	HMDB0259297	--	Alkaloids and derivatives	Tropane alkaloids	-	--	--	--	Full match	No results	No results	Alkaloids and derivatives	Tropane alkaloids	Not available	Tropane alkaloids	1.64841e+06	771345	2.80797e+06	3.23602e+06	402035	4.11661e+06	2.51727e+06	1.12077e+06	4.44094e+06	1.56166e+06	3.58534e+06	1.73849e+06	1.50941e+06	2.05821e+06	1.36437e+06	1.91947e+06	2.92824e+06	587038	2.68979e+06	679111	1.07237e+06	2.28351e+07	1.25516e+06	6.34236e+06	3.34872e+06	465837
Com_10333_pos	16-Heptadecyne-1,2,4-triol	--	C17 H32 O3	306.217	8.948	307.225	--	--	--	--	--	--	--	--	--	--	Invalid mass	No results	No results	Lipids and lipid-like molecules	Fatty Acyls	Fatty alcohols	Long-chain fatty alcohols	8.95041e+06	1.88538e+07	2.38269e+07	5.47159e+06	2.65125e+07	1.32909e+07	6.11576e+06	1.03116e+07	7.68354e+06	8.57572e+06	7.40815e+06	3.28353e+07	1.19177e+07	8.42398e+06	1.99377e+07	9.55821e+06	1.7602e+07	8.80673e+06	1.39617e+07	1.37469e+07	3.74904e+06	9.19456e+06	6.10237e+06	4.33271e+07	1.522e+07	1.25658e+07
Com_10379_pos	Epoxomicin	--	C28 H50 N4 O7	554.367	6.741	555.374	--	--	HMDB0251879	--	Organic acids and derivatives	Carboxylic acids and derivatives	Amino acids, peptides, and analogues	--	--	--	No results	No results	Full match	Organic acids and derivatives	Carboxylic acids and derivatives	Amino acids, peptides, and analogues	Oligopeptides	520161	988591	6.2077e+06	643090	989684	703989	769809	958488	459756	1.04818e+06	1.81511e+06	953567	886779	818323	1.06748e+06	904822	857266	690429	961714	570152	780656	349701	634481	1.0639e+06	878516	1.20647e+06
Com_10425_pos	Bis(3,5,5-trimethylhexyl) phthalate	--	C26 H42 O4	418.307	8.441	419.314	--	--	--	--	--	--	--	--	--	--	Full match	No results	No results					3.43218e+06	9.65133e+06	1.01979e+07	4.81883e+06	5.85528e+06	5.18047e+06	6.55768e+06	6.62892e+06	6.9134e+06	6.37353e+06	3.89037e+06	7.185e+06	3.76486e+06	1.66013e+07	1.59992e+07	2.1962e+06	4.14425e+06	3.75337e+06	6.69064e+06	4.39655e+06	4.22455e+06	2.58207e+06	1.04598e+07	4.65036e+06	4.20275e+06	4.4433e+06
Com_10428_pos	3-(5-phenyl-1,3-oxazol-2-yl)-4-(trifluoromethyl)pyridine	--	C15 H9 F3 N2 O	290.063	2.987	291.07	--	--	--	--	--	--	--	--	--	--	Invalid mass	No results	No results					776155	1.56525e+07	7.37791e+06	1.71229e+07	4.26654e+06	1.60658e+07	3.73683e+07	6.39633e+06	1.08443e+07	3.36796e+07	381626	6.73788e+07	3.57453e+06	2.09644e+07	7.45062e+07	2.45817e+07	1.37617e+06	1.17616e+07	4.659e+07	2.86135e+06	434072	1.83452e+06	6.77586e+06	1.52988e+07	5.44903e+06	2.13256e+07
Com_10448_pos	MNK	--	C15 H29 N5 O5 S	373.176	5.277	374.183	--	--	--	--	--	--	--	--	--	--	Invalid mass	No results	No results					1.0319e+06	523561	654516	562247	1.35054e+06	665294	579181	776080	866874	8.88974e+06	1.45441e+06	708945	1.24985e+06	4.65187e+06	655574	815875	750034	656595	536637	9.89235e+06	787335	1.41829e+06	700365	605713	591255	6.35127e+06
Com_10466_pos	WPH	--	C22 H26 N6 O4	420.194	5.715	421.201	--	--	--	--	--	--	--	--	--	--	Invalid mass	No results	No results					586505	656599	1.16467e+06	4.01439e+06	474060	508546	808424	773553	672225	650014	638594	786192	517535	769785	768380	364763	783213	807173	907953	720292	386048	422003	1.60662e+06	420704	731857	696799
Com_10472_pos	NVP-231	--	C25 H25 N3 O2 S	431.166	2.263	432.173	--	--	--	--	--	--	--	--	--	--	Full match	No results	No results	Organoheterocyclic compounds	Benzothiazoles	Not available	Benzothiazoles	1.66892e+06	4.49963e+06	4.87356e+06	889170	958363	783072	1.69207e+06	2.1377e+06	1.29228e+06	884329	2.06172e+06	904671	2.20002e+06	944735	920777	1.39355e+06	2.35247e+06	5.94482e+06	832101	1.27438e+06	7.68939e+06	965838	1.12889e+06	1.55501e+06	4.42148e+06	1.03974e+08
Com_10490_pos	4-Phenyl-3-buten-2-one	--	C10 H10 O	146.073	7.842	147.081	--	--	HMDB0031617	--	Benzenoids	Benzene and substituted derivatives	Styrenes	--	--	--	Full match	No results	No results	Benzenoids	Benzene and substituted derivatives	Styrenes	Styrenes	1.23343e+06	1.91235e+06	1.54098e+06	1.58815e+06	1.49545e+06	897129	1.68208e+06	1.80187e+06	1.21721e+06	1.71239e+06	580025	1.82849e+06	1.30852e+06	2.39345e+06	2.17405e+06	1.37034e+06	1.29223e+06	1.56214e+06	4.564e+06	1.05571e+06	1.48878e+06	831081	1.38149e+06	1.71013e+06	1.46532e+06	1.30676e+06
Com_10522_pos	Fasciculic acid B	--	C36 H60 O9	636.435	10.703	637.443	--	--	HMDB0036438	LMST01010389	Lipids and lipid-like molecules	Prenol lipids	Triterpenoids	Sterol Lipids [ST]	Sterols [ST01]	Cholesterol and derivatives [ST0101]	Invalid mass	No results	No results	Lipids and lipid-like molecules	Prenol lipids	Triterpenoids	Triterpenoids	407037	1.06142e+06	126852	207226	295776	3.50435e+06	243578	1.14527e+06	1.45592e+06	3.19181e+06	154409	212284	7.05259e+06	1.21177e+06	8.92301e+06	5.73581e+06	836062	1.26665e+06	205198	517466	499862	1.64258e+06	4.90533e+07	1.00789e+06	432666	2.39102e+06
Com_10569_pos	VLH	--	C17 H29 N5 O4	367.223	4.702	184.619	--	--	--	--	--	--	--	--	--	--	Full match	No results	No results					6.14058e+06	2.83206e+06	1.80673e+07	7.36814e+06	5.1522e+06	1.21473e+07	1.0539e+07	5.96865e+06	2.88704e+07	4.54623e+06	6.67254e+06	6.95841e+06	7.71047e+06	1.77091e+07	8.63559e+06	6.58e+06	1.18232e+07	1.05458e+07	7.26592e+06	1.79616e+07	4.84409e+06	7.54137e+06	8.17615e+06	7.19507e+06	2.16671e+07	1.35183e+07
Com_10598_pos	4-OHE2-1-N3Ade	--	C23 H27 N5 O3	421.208	5.599	422.216	--	--	--	--	--	--	--	--	--	--	Invalid mass	No results	No results	Lipids and lipid-like molecules	Steroids and steroid derivatives	Estrane steroids	Estrogens and derivatives	650716	2.88082e+07	1.72077e+06	1.81343e+06	500282	966948	1.24648e+06	2.69609e+06	975006	1.14523e+06	1.16306e+06	985198	4.54209e+07	4.48649e+07	754798	510187	1.19705e+06	882694	1.69897e+06	1.26281e+06	451509	484400	3.10988e+06	883854	1.34923e+06	1.17767e+06
Com_10659_pos	3-hydroxy-N-(1-hydroxy-4-methylpentan-2-yl)-5-oxo-6-phenylhexanamide	--	C18 H27 N O4	321.194	6.151	322.202	--	--	--	--	--	--	--	--	--	--	Full match	No results	No results					1.01936e+06	5.76495e+06	2.78472e+06	8.40298e+06	591464	432321	566462	3.2574e+06	1.68741e+07	2.63371e+06	6.8497e+06	404911	9.4924e+06	1.57654e+07	1.41842e+07	472255	372986	1.24715e+06	1.42129e+07	422760	2.74059e+06	1.41134e+06	2.0266e+06	2.47163e+07	1.17575e+06	1.8973e+06
Com_10661_pos	15(R),19(R)-hydroxy Prostaglandin E1	--	C20 H34 O6	352.225	5.802	353.233	--	--	--	--	--	--	--	--	--	--	Invalid mass	No results	No match	Lipids and lipid-like molecules	Fatty Acyls	Eicosanoids	Prostaglandins and related compounds	1.92426e+06	9.21668e+06	8.11739e+06	7.09254e+06	2.79534e+06	3.70036e+06	3.66313e+06	6.64107e+06	4.81571e+06	9.81723e+06	2.0545e+06	6.76984e+06	3.58366e+06	9.96386e+06	7.40461e+06	1.19575e+07	2.48968e+06	5.90441e+06	1.04728e+07	5.78663e+06	3.47052e+06	1.59409e+06	1.42353e+07	3.27216e+06	2.12547e+06	4.35633e+06
Com_10681_pos	N-Desmethyltramadol	--	C15 H23 N O2	249.173	5.296	250.181	--	--	HMDB0061007	--	Benzenoids	Phenol ethers	Anisoles	--	--	--	Full match	No results	No results	Benzenoids	Phenol ethers	Anisoles	Anisoles	1.01705e+06	5.19674e+06	3.84534e+06	2.16206e+06	5.85594e+06	3.44769e+06	878932	1.02504e+07	2.9345e+06	1.20152e+06	1.21957e+06	605778	3.22918e+06	7.71098e+06	5.50167e+06	4.37575e+06	885225	2.78207e+06	4.78508e+06	570106	907698	2.12198e+06	7.92221e+06	1.61938e+06	459280	2.84791e+06
Com_10740_pos	(5E)-7-methylidene-10-oxo-4-(propan-2-yl)undec-5-enoic acid	--	C15 H24 O3	274.154	5.962	275.162	--	--	--	--	--	--	--	--	--	--	Invalid mass	No results	No results					1.13681e+07	4.08894e+06	1.5678e+06	875093	9.47751e+06	2.00569e+06	4.18804e+06	3.47165e+06	2.12031e+06	3.27471e+06	1.40962e+06	5.30752e+06	1.88177e+06	1.51313e+06	1.49947e+06	712604	1.36992e+06	890287	1.16985e+06	762689	4.88739e+07	761914	3.65943e+06	3.72179e+06	884120	1.56642e+06
Com_10765_pos	(-)-Caryophyllene oxide	Caryophyllene epoxide; Caryophyllene oxide	C15 H24 O	220.183	6.726	221.19	cpd:C16908	--	--	--	--	--	--	--	--	--	Full match	No results	No results	Lipids and lipid-like molecules	Prenol lipids	Sesquiterpenoids	Sesquiterpenoids	3.40312e+06	3.33372e+06	6.52218e+06	3.71207e+06	4.69038e+06	3.4513e+06	2.39788e+06	1.38816e+07	1.70829e+06	1.14272e+07	3.05639e+06	5.06624e+06	3.02824e+06	3.74699e+06	4.1824e+06	1.45755e+06	1.71663e+06	3.04813e+06	3.28847e+06	1.7828e+06	3.45728e+06	671657	3.22519e+06	2.11345e+06	2.20319e+06	2.57625e+06
Com_10795_pos	CAR 15:0	--	C22 H44 N O4	385.319	8.061	386.326	--	--	--	--	--	--	--	--	--	--	No results	Invalid mass	No results					2.6881e+07	1.9825e+06	1.13601e+06	1.33439e+06	4.1771e+07	1.99498e+06	1.39029e+06	9.06381e+06	1.95254e+06	2.49174e+06	1.14324e+07	1.14977e+06	4.82634e+06	892388	544986	4.15515e+06	7.64174e+06	1.37858e+07	857931	8.13388e+06	2.10501e+06	6.1994e+06	2.25547e+06	3.3246e+06	1.74598e+07	9.51278e+06
Com_10820_pos	indoline-2-carboxylic acid	--	C9 H9 N O2	163.064	4.869	164.071	--	--	--	--	--	--	--	--	--	--	Full match	No results	Full match					3.81153e+06	4.95713e+06	3.75968e+06	8.05302e+06	4.50004e+06	3.05714e+06	4.11272e+06	3.19938e+06	2.20606e+06	3.67101e+06	2.75401e+06	1.55626e+07	3.91002e+06	5.51798e+06	4.35515e+06	3.91354e+06	4.67856e+06	3.5391e+06	5.83797e+06	2.43292e+06	3.52925e+06	1.12567e+06	5.94595e+06	8.20871e+06	2.73389e+06	2.61763e+06
Com_10823_pos	PQH	--	C16 H24 N6 O5	380.182	5.298	381.189	--	--	--	--	--	--	--	--	--	--	Full match	No results	No results					2.58561e+07	3.35575e+06	739728	781664	4.64445e+06	802334	771513	877118	869897	1.64514e+07	1.19906e+06	2.21978e+06	7.61378e+06	762201	1.38352e+06	897473	1.55359e+07	2.15619e+07	1.52717e+06	2.36768e+06	2.3977e+06	1.42991e+06	1.09772e+06	892802	2.64179e+06	1.9495e+07
Com_10830_pos	2-methyl-2,3,4,5-tetrahydro-1,5-benzoxazepin-4-one	--	C10 H11 N O2	159.069	5.714	160.076	--	--	--	--	--	--	--	--	--	--	Invalid mass	No results	No results					1.39928e+07	5.49244e+06	5.90267e+06	4.10754e+06	4.78296e+06	2.56071e+06	3.63899e+06	4.52808e+06	2.84493e+06	6.07917e+06	2.13423e+06	5.83115e+06	1.43049e+07	7.47883e+06	1.09273e+07	6.86266e+06	9.7742e+06	6.36012e+06	1.00079e+07	4.16049e+06	6.98858e+06	2.81941e+06	6.76294e+06	1.99117e+07	5.88652e+06	3.37155e+06
Com_10902_pos	N3-cyclohexyl-3-azabicyclo[3.2.2]nonane-3-carbothioamide	--	C15 H26 N2 S	266.186	7.722	267.193	--	--	--	--	--	--	--	--	--	--	Invalid mass	No results	No results					7.55197e+06	1.75141e+07	6.8904e+06	9.24829e+06	1.01619e+07	8.16731e+06	7.76868e+06	1.31806e+07	1.53877e+07	1.06954e+07	5.49764e+06	9.22931e+06	1.28434e+07	8.31972e+06	8.12806e+06	1.21879e+07	7.21022e+06	5.68824e+06	1.06325e+07	5.70985e+06	6.71052e+06	3.30957e+06	4.36513e+06	1.78872e+07	8.77354e+06	8.69525e+06
Com_10918_pos	5,6-dimethyl-4-oxo-4H-pyran-2-carboxylic acid	--	C8 H8 O4	168.042	5.696	169.05	--	--	--	--	--	--	--	--	--	--	Full match	No results	Full match					860698	1.79115e+06	2.16557e+06	1.7015e+06	1.09475e+07	1.25588e+06	1.69199e+06	1.88377e+06	1.58557e+06	1.41035e+06	1.46036e+06	1.61617e+06	1.22e+06	1.86589e+06	1.37367e+06	3.83487e+06	3.83213e+07	1.72816e+06	2.3172e+06	1.64326e+06	4.19468e+06	3.72104e+06	754650	1.32698e+06	1.82648e+06	1.70897e+06
Com_10924_pos	Avocadyne 1-acetate	--	C19 H34 O4	308.235	7.895	309.243	--	--	HMDB0031048	LMFA05000644	Lipids and lipid-like molecules	Fatty Acyls	Fatty alcohols	Fatty Acyls [FA]	Fatty alcohols [FA05]	_	Invalid mass	No results	No results	Lipids and lipid-like molecules	Fatty Acyls	Fatty alcohols	Long-chain fatty alcohols	1.22675e+06	1.93133e+07	3.86444e+07	1.08045e+07	1.84469e+07	1.56426e+07	2.14301e+07	8.20531e+06	2.60399e+07	2.13344e+07	3.28349e+07	2.08031e+07	1.08179e+07	1.09424e+07	3.52926e+07	4.91588e+06	9.54062e+06	2.26055e+07	2.02994e+07	5.72291e+06	1.55708e+07	4.94284e+06	6.89766e+06	1.11097e+07	1.06984e+07	1.02221e+07
Com_10927_pos	SNK	--	C13 H25 N5 O6	347.177	5.674	348.184	--	--	--	--	--	--	--	--	--	--	Invalid mass	No results	No results					3.41975e+06	1.05455e+07	3.61073e+06	8.56175e+06	3.54413e+06	3.88566e+06	6.38724e+06	7.88189e+06	1.3937e+07	7.00827e+06	5.33154e+06	4.28806e+06	8.67473e+06	7.5044e+06	1.43179e+07	1.12675e+07	4.05678e+06	1.53284e+06	2.2857e+06	1.85837e+06	1.3225e+07	864787	2.24031e+07	1.01243e+06	1.63612e+06	9.53664e+06
Com_10929_pos	5-acetyl-2,6-dimethyl-1,2,3,4-tetrahydropyridin-4-one	--	C9 H13 N O2	149.084	5.22	150.092	--	--	--	--	--	--	--	--	--	--	Invalid mass	No results	No results					1.16803e+06	4.02475e+06	2.4609e+06	2.94487e+06	1.01637e+07	2.91343e+06	2.72699e+06	2.40223e+06	2.44531e+06	2.59396e+06	766631	1.59683e+06	8.82258e+06	2.65832e+06	2.45726e+06	2.9403e+06	3.56087e+06	1.01795e+07	2.0436e+06	2.82458e+06	5.86639e+06	1.25095e+07	3.21064e+06	3.84658e+06	5.19722e+06	1.6102e+06
Com_10959_pos	N1-(4-cyclohexylphenyl)-2-[(4-methylphenyl)thio]acetamide	--	C21 H25 N O S	361.151	5.774	362.158	--	--	--	--	--	--	--	--	--	--	Invalid mass	No results	No results					264171	299389	2.84261e+06	929513	286442	298363	514377	2.25656e+06	339284	351884	495409	7.07533e+06	298870	337246	8.7521e+06	371253	401586	676374	1.39641e+06	384507	306692	255936	414778	282177	953114	268721
Com_10992_pos	Phylloquinone	Phylloquinone; Vitamin K1; Phytonadione; 2-Methyl-3-phytyl-1,4-naphthoquinone	C31 H46 O2	450.35	8.9	451.358	cpd:C02059	map00130 Ubiquinone and other terpenoid-quinone biosynthesis;map01100 Metabolic pathways;map04977 Vitamin digestion and absorption	HMDB0304722	LMPR02030028	Lipids and lipid-like molecules	Glycerolipids	Triradylcglycerols	Prenol Lipids [PR]	Quinones and hydroquinones [PR02]	Vitamin K [PR0203]	No results	No results	Full match	Lipids and lipid-like molecules	Prenol lipids	Quinone and hydroquinone lipids	Vitamin K compounds	375891	717688	1.13658e+06	1.02511e+06	1.4796e+06	728206	2.20071e+06	7.77754e+06	492059	549238	525354	1.99e+06	1.15769e+06	1.68441e+06	1.71929e+06	415493	411449	576503	2.97745e+06	747877	479786	2.95572e+06	4.96941e+07	405069	579013	331400
Com_11003_pos	N-[2-(1,5-dimethyl-4-nitro-1H-pyrazol-3-yl)vinyl]-N,N-dimethylamine	--	C9 H14 N4 O2	210.112	4.946	211.119	--	--	--	--	--	--	--	--	--	--	Full match	No results	No results					1.53378e+06	604108	612032	2.19423e+06	902150	802979	1.76819e+06	1.27076e+06	866637	610978	501771	3.96488e+06	745960	2.12779e+06	781840	1.95704e+06	661837	1.01224e+06	1.43754e+06	1.2712e+06	1.01489e+06	1.16975e+06	1.01185e+06	1.11814e+06	838006	920426
Com_11007_pos	Mirtazapine-d3	--	C17 H16 [2]H3 N3	268.179	4.92	269.186	--	--	--	--	--	--	--	--	--	--	Invalid mass	No results	No results					2.93994e+06	4.08666e+06	1.40926e+07	1.0444e+07	2.98434e+06	3.73912e+06	4.96845e+06	3.93816e+06	8.61014e+06	2.75414e+06	2.92048e+06	6.1791e+06	6.13677e+06	1.07993e+07	5.08739e+06	3.43135e+06	4.18198e+06	5.15088e+06	7.64759e+06	3.52146e+06	9.38616e+06	8.99184e+06	6.24678e+06	7.25116e+06	1.98797e+06	1.55123e+06
Com_11056_pos	RLK	--	C18 H37 N7 O4	415.291	1.92	208.653	--	--	--	--	--	--	--	--	--	--	Full match	No results	No results					943749	2.80249e+07	7.72468e+07	4.72338e+07	3.35833e+07	4.05426e+07	8.33204e+07	5.15287e+07	7.83606e+07	3.23584e+07	2.06737e+07	4.83462e+07	6.43594e+06	7.7553e+07	3.36815e+07	3.24115e+07	2.10206e+07	2.75236e+07	3.99124e+07	8.56232e+06	3.6515e+07	1.20949e+07	2.92655e+07	2.03598e+06	6.54468e+07	5.08768e+07
Com_11085_pos	9-Aminoacridine, monohydrochloride, monohydrate	--	C13 H10 N2	194.084	6.203	195.092	--	--	HMDB0040068	--	Organoheterocyclic compounds	Azoles	Thiazoles	--	--	--	Full match	No results	Full match					158277	224963	230336	252037	161810	157047	151865	215131	156233	259424	431404	224839	235326	216968	237017	902008	189875	158089	274420	210575	170763	201694	7.58847e+06	177694	169458	508573
Com_11092_pos	D-Panthenol	Pantothenol; (R)-2,4-Dihydroxy-N-(3-hydroxypropyl)-3,3-dimethylbutanamide; Dexpanthenol; 2,4-Dihydroxy-N-(3-hydroxypropyl)-3,3-dimethylbutanamide; (+)-Panthenol; Bepanthen; Bepanthene; Bepantol; D-(+)-2,4-Dihydroxy-N-(3-hydroxypropyl)-3,3-dimethylbutyramide; Cozyme; D(+)-Panthenol; D(+)-Pantothenyl alcohol; D-P-A Injection; D-Panthenol; d-Pantothenol; d-Pantothenyl alcohol; Ilopan; Motilyn; Panad…	C9 H19 N O4	205.132	1.93	206.139	cpd:C05944	map00770 Pantothenate and CoA biosynthesis	HMDB0304820	--	Lipids and lipid-like molecules	Fatty Acyls	Fatty amides	--	--	--	Full match	No results	Full match	Organic oxygen compounds	Organooxygen compounds	Alcohols and polyols	Secondary alcohols	682708	3.92016e+06	5.25097e+06	3.21229e+06	2.60821e+06	2.74033e+06	2.13387e+06	2.89679e+06	939197	2.32079e+06	3.3502e+06	8.4416e+06	2.33459e+06	9.31874e+06	4.94333e+06	5.11591e+06	1.42071e+06	4.23442e+06	9.18046e+06	9.94502e+06	518830	918559	1.65418e+07	7.83368e+06	3.82406e+06	5.32042e+06
Com_11171_pos	QLH	--	C17 H28 N6 O5	434.167	5.597	435.174	--	--	--	--	--	--	--	--	--	--	Invalid mass	No results	No results					777680	1.30238e+06	2.05652e+06	2.16726e+06	597894	2.45475e+07	1.48969e+06	1.6579e+06	1.16524e+06	1.36868e+06	1.38999e+06	1.17742e+06	856509	1.25667e+06	902070	609732	1.43061e+06	1.05492e+06	2.03047e+06	1.50921e+06	539605	1.69745e+06	656525	1.05631e+06	1.61248e+06	1.40745e+06
Com_11206_pos	N6-Me-dA	N6-Methyl-2'-deoxyadenosine	C11 H15 N5 O3	265.118	4.922	266.125	cpd:C03795	--	--	--	--	--	--	--	--	--	Full match	No results	No results	Nucleosides, nucleotides, and analogues	Purine nucleosides	Purine 2'-deoxyribonucleosides	Purine 2'-deoxyribonucleosides	4.14931e+06	1.40051e+06	8.9333e+06	794566	1.08973e+06	9.0331e+06	1.53607e+07	1.03933e+06	1.6962e+07	1.0905e+06	1.54852e+06	4.07663e+06	6.53262e+06	1.11454e+07	1.12274e+07	1.62697e+07	3.82238e+06	1.22271e+06	3.76268e+07	2.00968e+07	1.22591e+06	3.30834e+06	1.52302e+07	1.7613e+07	9.84573e+06	9.00051e+06
Com_11225_pos	3-(dimethylamino)-2-[3-(trifluoromethyl)phenyl]acrylonitrile	--	C12 H11 F3 N2	240.09	6.203	241.097	--	--	--	--	--	--	--	--	--	--	Invalid mass	No results	No results					155993	221717	227012	248400	159475	154781	149674	212026	135490	255681	425179	221594	231930	213837	233597	813161	181344	155807	270460	195420	168299	198783	6.15385e+06	175130	164565	501234
Com_11244_pos	GPH	--	C13 H19 N5 O4	309.143	1.403	310.15	--	--	--	--	--	--	--	--	--	--	Full match	No results	No results					812788	1.52589e+06	2.25386e+06	6.70118e+06	3.32736e+06	3.20194e+06	4.94398e+06	734018	6.63883e+06	1.65057e+06	959779	6.95255e+06	2.78504e+06	6.66897e+06	2.49884e+06	3.4904e+06	7.36523e+06	3.86264e+06	4.78139e+06	3.35818e+06	3.96549e+06	5.59528e+06	8.96127e+06	5.92024e+07	1.2989e+06	2.25454e+06
Com_11268_pos	VQH	--	C16 H26 N6 O5	382.197	4.828	383.205	--	--	--	--	--	--	--	--	--	--	Full match	No results	No results					6.82277e+06	3.11516e+06	2.70383e+06	2.60708e+06	5.22109e+06	6.1588e+06	8.07204e+06	2.92894e+06	7.60208e+06	5.0278e+06	1.09598e+07	4.39969e+06	3.10404e+06	5.57188e+06	1.20336e+07	5.09034e+06	5.45538e+06	2.90283e+06	1.19237e+06	3.41767e+06	3.65224e+07	6.43319e+06	3.62289e+06	1.32468e+06	5.80403e+06	5.55485e+06
Com_11278_pos	FNH	--	C19 H24 N6 O5	416.179	1.41	417.187	--	--	--	--	--	--	--	--	--	--	Full match	No results	No results					1.20138e+06	1.24131e+06	1.22894e+06	1.11862e+06	1.93761e+06	1.33014e+06	1.00184e+06	2.14377e+06	1.30595e+07	4.91363e+06	996097	1.08258e+06	2.73479e+07	4.67404e+06	1.06754e+06	4.24282e+06	1.49751e+06	1.31687e+07	2.44897e+06	1.08475e+06	1.21822e+06	2.69531e+07	6.498e+06	2.0891e+06	1.2142e+06	1.30595e+06
Com_11441_pos	N-[4-(aminosulfonyl)phenyl]-2-(4-methoxyphenoxy)-5-nitrobenzamide	--	C20 H17 N3 O7 S	443.075	6.156	444.083	--	--	--	--	--	--	--	--	--	--	Invalid mass	No results	No results					191581	531669	2.73974e+06	321343	204221	212868	6.19538e+06	270837	189408	1.97343e+06	579892	270805	319277	1.03465e+07	331615	297123	2.11345e+06	226471	3.12416e+07	422631	229061	4.663e+06	299982	279999	213807	682005
Com_11444_pos	alpha-Benzylsuccinic acid	Benzylsuccinate; (R)-2-Benzylsuccinate	C11 H12 O4	208.074	5.541	209.081	cpd:C09816	map01100 Metabolic pathways	--	--	--	--	--	--	--	--	No results	No results	Full match	Phenylpropanoids and polyketides	Phenylpropanoic acids	Not available	Phenylpropanoic acids	5.97414e+06	4.10817e+07	2.8391e+07	1.98012e+07	3.88282e+07	2.88517e+07	3.49025e+07	5.29147e+07	4.9126e+07	1.23585e+07	2.55366e+07	5.03116e+07	1.49956e+08	5.40016e+07	1.29266e+07	1.68343e+07	7.16784e+07	1.33679e+08	1.45086e+07	4.80028e+07	2.88545e+07	8.02731e+06	1.13254e+07	1.97409e+07	5.02306e+07	3.9435e+07
Com_11459_pos	Carbaprostacyclin	--	C21 H34 O4	332.235	6.431	333.243	--	--	HMDB0247207	--	Lipids and lipid-like molecules	Fatty Acyls	Eicosanoids	--	--	--	Invalid mass	No results	No match	Lipids and lipid-like molecules	Fatty Acyls	Eicosanoids	Prostaglandins and related compounds	2.65307e+06	4.67372e+06	2.60318e+06	7.11581e+06	5.52128e+06	1.51354e+06	2.93658e+07	2.48988e+06	3.54318e+06	1.49356e+07	1.784e+06	5.06095e+06	2.22706e+06	3.55208e+06	7.53503e+06	6.01466e+06	2.8553e+06	4.92136e+06	1.41626e+07	6.21067e+06	4.2544e+06	1.17364e+06	1.79059e+06	3.45912e+06	2.98045e+06	2.0315e+06
Com_11564_pos	Aflatoxin M1	Aflatoxin M1	C17 H12 O7	328.058	6.902	329.066	cpd:C16756	map00980 Metabolism of xenobiotics by cytochrome P450	HMDB0030479	--	Phenylpropanoids and polyketides	Coumarins and derivatives	Furanocoumarins	--	--	--	Full match	No results	No results	Phenylpropanoids and polyketides	Coumarins and derivatives	Furanocoumarins	Difurocoumarocyclopentenones	439679	585325	461975	471681	455639	649163	546628	405121	295583	602864	2.82763e+07	664563	409064	855383	734787	1.19304e+06	401012	510643	816688	553988	534424	529329	397435	527922	375300	326149
Com_11573_pos	2-Anisic acid	--	C8 H8 O3	134.037	5.326	135.044	--	--	HMDB0032604	--	Benzenoids	Benzene and substituted derivatives	Benzoic acids and derivatives	--	--	--	Invalid mass	No results	No results	Benzenoids	Benzene and substituted derivatives	Benzoic acids and derivatives	O-methoxybenzoic acids and derivatives	6.09917e+06	6.84108e+07	2.27111e+07	8.33939e+06	7.27866e+06	6.46076e+06	6.74997e+06	5.38955e+07	4.17595e+06	1.08628e+07	4.94266e+07	6.27825e+06	4.05139e+07	5.92283e+06	7.32667e+06	4.91735e+06	6.38473e+06	6.16753e+06	8.7173e+06	4.27111e+06	1.8523e+07	1.35704e+06	1.27543e+07	7.27892e+06	5.45482e+06	2.00609e+07
Com_11597_pos	Quinic acid	Quinate; Quinic acid; Kinic acid; Chinic acid; L-Quinic acid; L-Quinate; (-)-Quinic acid	C7 H12 O6	192.064	1.391	193.071	cpd:C00296	map00400 Phenylalanine, tyrosine and tryptophan biosynthesis	HMDB0003072	--	Organic oxygen compounds	Organooxygen compounds	Alcohols and polyols	--	--	--	No results	No results	Full match	Organic oxygen compounds	Organooxygen compounds	Alcohols and polyols	Quinic acids and derivatives	985116	9.96522e+06	1.00753e+07	917253	7.08883e+06	1.0907e+06	821499	7.16634e+06	1.10393e+06	5.9809e+06	1.15931e+07	887703	1.96445e+06	1.23447e+06	8.87314e+06	957449	1.22794e+06	993923	3.81478e+06	889480	6.56001e+06	1.10284e+06	930968	6.38488e+06	995632	4.25287e+06
Com_11679_pos	3-N-Methyl-L-histidine	N(pi)-Methyl-L-histidine; N-pros-Methyl-L-histidine; 3-Methylhistidine; 1-Methylhistidine	C7 H13 N3 O3	187.096	1.425	171.077	cpd:C01152	map00340 Histidine metabolism	HMDB0000479	--	Organic acids and derivatives	Carboxylic acids and derivatives	Amino acids, peptides, and analogues	--	--	--	No results	No results	Full match	Organic acids and derivatives	Carboxylic acids and derivatives	Amino acids, peptides, and analogues	Histidine and derivatives	4.91701e+07	5.79169e+07	2.88396e+07	7.20263e+07	5.46412e+07	8.905e+07	1.54871e+07	2.41548e+07	2.5485e+07	4.4671e+07	3.15434e+07	1.35469e+07	7.05364e+07	8.77167e+07	1.66529e+07	3.2025e+07	3.95455e+07	4.11038e+07	1.4588e+07	2.06831e+07	5.54271e+07	2.73042e+07	6.38668e+07	1.77637e+08	5.32746e+07	2.65554e+07
Com_11700_pos	CAR 22:1	--	C29 H56 N O4	481.414	9.961	482.421	--	--	--	--	--	--	--	--	--	--	No results	Invalid mass	No results					722685	2.5667e+06	1.05706e+06	1.25567e+06	2.40604e+06	1.44055e+06	1.88176e+06	2.13697e+06	937099	2.3994e+06	812496	1.8148e+06	3.869e+06	1.41939e+06	2.12624e+06	1.31614e+06	1.80993e+06	1.29402e+06	1.4936e+06	908743	1.33652e+06	758179	2.25395e+06	1.91368e+06	1.71784e+06	2.92371e+06
Com_11710_pos	1,3-dimethyl 2,4-bis(4-hydroxyphenyl)cyclobutane-1,3-dicarboxylate	--	C20 H20 O6	373.15	7.82	374.158	--	--	--	--	--	--	--	--	--	--	Invalid mass	No results	No results					8.444e+06	910399	5.64124e+06	266688	4.88761e+06	4.39157e+06	194982	4.34159e+06	152179	1.24767e+06	502581	507410	6.6141e+06	318057	279964	1.63802e+06	2.20827e+07	5.19046e+06	4.19569e+06	7.46892e+06	184198	562569	243535	4.08366e+06	2.00291e+06	8.05744e+06
Com_11726_pos	2-Methylbutyroylcarnitine	--	C12 H23 N O4	245.163	4.946	246.17	--	--	HMDB0000378	LMFA07070034	Lipids and lipid-like molecules	Fatty Acyls	Fatty acid esters	Fatty Acyls [FA]	Fatty esters [FA07]	Fatty acyl carnitines [FA0707]	No results	No results	Full match	Lipids and lipid-like molecules	Fatty Acyls	Fatty acid esters	Acyl carnitines	2.49567e+06	574476	891531	746166	1.31414e+06	1.16968e+06	871067	1.25335e+06	1.26241e+06	889996	751706	699271	1.08662e+06	894902	1.13889e+06	1.75637e+06	964082	1.4745e+06	667420	1.85173e+06	1.47837e+06	1.70395e+06	1.47393e+06	1.65705e+06	1.2207e+06	1.34076e+06
Com_11795_pos	15-epi Cloprostenol	--	C22 H29 Cl O6	446.156	5.831	447.163	--	--	--	--	--	--	--	--	--	--	Invalid mass	No results	No results	Lipids and lipid-like molecules	Fatty Acyls	Eicosanoids	Prostaglandins and related compounds	315108	721704	500946	489590	334709	355893	369456	497995	936720	428808	568924	500383	368312	444955	501536	446625	372496	315310	535519	431563	437540	286743	861252	331111	369299	318404
Com_11815_pos	Evernic acid	--	C17 H16 O7	332.09	5.916	333.097	--	--	--	--	--	--	--	--	--	--	Full match	No results	No results	Phenylpropanoids and polyketides	Depsides and depsidones	Not available	Depsides and depsidones	336670	962729	526109	2.37708e+06	816715	297897	281985	509835	1.51662e+06	400356	530149	594040	2.08934e+06	908706	900506	427954	1.69569e+06	1.17146e+07	521915	328509	702448	412678	2.19767e+06	304068	340173	940710
Com_11863_pos	P-Aminohippuric Acid	--	C9 H10 N2 O3	194.069	1.365	195.077	--	--	HMDB0001867	--	Benzenoids	Benzene and substituted derivatives	Benzoic acids and derivatives	--	--	--	No results	No results	Full match	Benzenoids	Benzene and substituted derivatives	Benzoic acids and derivatives	Hippuric acids	6.07492e+06	4.42246e+06	1.58767e+07	3.23958e+06	4.96746e+06	2.31527e+06	6.58372e+06	3.03962e+06	8.11961e+06	2.73195e+06	4.05227e+06	8.28155e+06	7.98473e+06	8.67541e+06	6.59962e+06	7.2895e+06	3.8974e+06	1.42112e+07	5.95461e+06	1.20603e+07	1.05794e+07	2.85102e+06	5.77821e+06	1.09177e+07	7.26093e+06	4.62775e+06
Com_11869_pos	LQH	--	C17 H28 N6 O5	418.197	6.126	419.205	--	--	--	--	--	--	--	--	--	--	Invalid mass	No results	No results					1.19713e+07	6.4828e+07	1.82428e+07	1.84309e+07	1.76135e+07	4.35541e+07	2.9715e+07	2.77837e+07	3.69155e+07	1.08514e+08	1.01959e+07	2.25226e+07	2.28858e+07	2.95508e+07	6.43235e+07	2.1784e+07	2.23982e+07	1.31715e+07	5.89012e+07	2.08866e+07	3.04233e+07	1.01719e+07	4.25819e+07	1.3123e+07	1.41874e+07	2.51616e+07
Com_11896_pos	Deoxyguanosine	Deoxyguanosine; 2'-Deoxyguanosine	C10 H13 N5 O4	267.096	1.357	268.103	cpd:C00330	map00230 Purine metabolism;map01100 Metabolic pathways	HMDB0000085	--	Nucleosides, nucleotides, and analogues	Purine nucleosides	Purine 2'-deoxyribonucleosides	--	--	--	No results	No results	Full match	Nucleosides, nucleotides, and analogues	Purine nucleotides	Purine deoxyribonucleotides	Purine 2'-deoxyribonucleoside monophosphates	4.07427e+06	5.25506e+06	1.31874e+06	1.01152e+07	1.59393e+07	9.5099e+06	1.32735e+06	7.0441e+06	1.99109e+06	5.87131e+06	1.56475e+06	3.10665e+06	4.84757e+06	2.52775e+06	540619	2.00494e+06	5.19764e+06	2.01908e+06	1.36297e+06	648646	2.18437e+07	1.32402e+06	784830	4.53302e+06	6.52194e+06	8.40599e+06
Com_11934_pos	Tetrahydrocortisone	Tetrahydrocortisone; Urocortisone	C21 H32 O5	364.225	6.256	365.232	cpd:C05470	map00140 Steroid hormone biosynthesis	HMDB0000903	LMST02030098	Lipids and lipid-like molecules	Steroids and steroid derivatives	Hydroxysteroids	Sterol Lipids [ST]	Steroids [ST02]	C21 steroids (gluco/mineralocorticoids, progestogins) and derivatives [ST0203]	Full match	No results	Full match	Lipids and lipid-like molecules	Steroids and steroid derivatives	Hydroxysteroids	21-hydroxysteroids	1.33048e+07	2.95439e+07	1.73016e+07	1.56782e+07	1.50572e+07	1.69361e+07	1.62337e+07	3.55684e+07	1.78565e+07	2.40289e+07	1.34687e+07	1.71125e+07	1.66541e+07	1.79875e+07	4.83756e+07	1.27379e+07	9.90338e+06	1.16728e+07	5.71684e+07	1.29726e+07	1.44849e+07	6.09887e+06	3.41918e+07	1.55145e+07	1.29353e+07	1.82259e+07
Com_11949_pos	(5S)-5-hydroxy-1,7-diphenylheptan-3-one	--	C19 H22 O2	608.288	6.864	305.151	--	--	--	--	--	--	--	--	--	--	Invalid mass	No results	No results					343743	747232	380258	572419	756650	484437	455612	706292	617988	1.46673e+06	456273	553911	1.03294e+06	923007	603417	426075	322018	416707	680707	447561	1.31821e+07	349175	331261	4.76894e+06	477130	3.31744e+06
Com_11965_pos	INH	--	C16 H26 N6 O5	365.171	5.179	366.178	--	--	HMDB0015086	--	Organoheterocyclic compounds	Pyridines and derivatives	Pyridinecarboxylic acids and derivatives	--	--	--	Invalid mass	No results	No match					1.72315e+06	1.48993e+06	5.86028e+06	973019	1.45408e+06	986027	3.48155e+06	3.37626e+06	1.24205e+06	1.14046e+06	1.03356e+07	2.0815e+06	1.52252e+06	3.67034e+06	2.02128e+06	1.23808e+06	1.48951e+07	1.50947e+07	813287	2.06926e+06	1.70467e+06	2.70544e+06	1.01238e+06	1.22125e+06	3.36575e+06	1.17467e+07
Com_11991_pos	Epitestosterone	--	C19 H28 O2	288.209	8.032	289.216	--	--	HMDB0000628	LMST02020051	Lipids and lipid-like molecules	Steroids and steroid derivatives	Androstane steroids	Sterol Lipids [ST]	Steroids [ST02]	C19 steroids (androgens) and derivatives [ST0202]	Full match	No results	Full match	Lipids and lipid-like molecules	Steroids and steroid derivatives	Androstane steroids	Androgens and derivatives	2.87139e+07	2.42578e+07	6.60344e+06	1.86809e+07	1.73305e+07	1.32592e+07	8.22111e+06	1.00314e+07	1.17894e+07	2.07262e+07	7.60335e+06	6.73093e+06	6.59802e+06	6.49151e+06	9.72189e+06	3.82304e+06	4.30036e+06	2.25258e+07	6.61921e+06	1.01634e+07	2.58812e+07	9.39219e+06	2.88391e+06	9.96868e+06	8.60174e+06	1.85491e+07
Com_11997_pos	FRH	--	C21 H30 N8 O4	916.481	7.189	917.488	--	--	--	--	--	--	--	--	--	--	Invalid mass	No results	No results					649587	1.00611e+06	2.56405e+06	869971	834958	723981	1.42831e+06	240437	219929	342345	843082	1.51233e+06	669316	1.23945e+06	1.23637e+06	1.1435e+06	489456	738458	1.66075e+06	6.94966e+06	1.58742e+06	740609	364387	421698	5.42444e+06	368393
Com_12054_pos	DG O-18:4_16:1	--	C37 H64 O4	589.505	9.316	590.512	--	--	--	--	--	--	--	--	--	--	No results	Invalid mass	No results					224223	580073	324604	307604	471440	462157	457213	680004	231561	720028	473836	1.67594e+06	489394	416006	670927	465517	529549	297884	5.96589e+06	344973	326705	216118	369311	586521	640282	403417
Com_12102_pos	LKK	--	C18 H37 N5 O4	387.285	1.693	194.65	--	--	--	--	--	--	--	--	--	--	Full match	No results	No results					1.90292e+06	1.93467e+07	5.77354e+07	3.23496e+07	9.09987e+06	3.68566e+07	5.74834e+07	3.20759e+07	9.56939e+07	2.51838e+07	2.637e+07	3.17288e+07	5.80396e+06	7.10094e+07	2.76614e+07	2.34415e+07	2.95767e+07	2.77922e+07	3.27104e+07	2.40353e+07	1.3511e+07	9.1527e+06	3.25312e+07	1.62811e+06	6.09478e+07	4.73404e+07
Com_12152_pos	Gamma-Aminobutyric acid	4-Aminobutanoate; 4-Aminobutanoic acid; 4-Aminobutyrate; 4-Aminobutyric acid; gamma-Aminobutyric acid; GABA	C4 H9 N O2	103.063	1.73	104.071	cpd:C00334	map00250 Alanine, aspartate and glutamate metabolism;map00330 Arginine and proline metabolism;map00410 beta-Alanine metabolism;map00650 Butanoate metabolism;map00760 Nicotinate and nicotinamide metabolism;map01100 Metabolic pathways;map04024 cAMP signaling pathway;map04080 Neuroactive ligand-receptor interaction;map04721 Synaptic vesicle cycle;map04723 Retrograde endocannabinoid signaling;map0472…	HMDB0000112	--	Organic acids and derivatives	Carboxylic acids and derivatives	Amino acids, peptides, and analogues	--	--	--	No results	Full match	Full match	Organic acids and derivatives	Carboxylic acids and derivatives	Amino acids, peptides, and analogues	Gamma amino acids and derivatives	6.2336e+07	4.69224e+07	1.49414e+07	2.07839e+07	1.77788e+07	2.15791e+07	1.08246e+07	1.45556e+07	8.69492e+07	9.19803e+07	1.77062e+07	1.33764e+07	1.2402e+07	2.37878e+07	1.72284e+07	5.07536e+07	1.36583e+08	3.70693e+07	1.29763e+07	8.53068e+07	8.9553e+07	1.95155e+07	1.4185e+07	2.19797e+07	2.63138e+07	1.28944e+07
Com_12190_pos	DL-α-Aminocaprylic acid	--	C8 H17 N O2	159.126	5.485	160.133	--	--	HMDB0000991	--	Organic acids and derivatives	Carboxylic acids and derivatives	Amino acids, peptides, and analogues	--	--	--	Full match	No results	Full match	Organic acids and derivatives	Carboxylic acids and derivatives	Amino acids, peptides, and analogues	Alpha amino acids	1.00239e+07	3.348e+06	8.60915e+06	2.87947e+06	3.65425e+06	5.3371e+06	5.2784e+06	3.84295e+06	5.31721e+06	4.92071e+06	1.06541e+06	8.62813e+06	6.42233e+06	3.45165e+06	8.305e+06	1.85957e+06	2.30043e+06	2.846e+06	3.69861e+06	2.92326e+06	3.25713e+06	2.44153e+06	6.2876e+06	5.21977e+06	6.19886e+06	6.98271e+06
Com_12197_pos	Cer 8:1;2O/20:5	--	C28 H45 N O3	443.34	7.356	444.348	--	--	--	--	--	--	--	--	--	--	No results	Full match	No results					722638	601572	340767	473171	382355	563568	283144	453952	1.24149e+06	1.15963e+06	451655	271330	428595	2.92005e+06	1.21233e+06	448896	307574	576186	303448	487063	755601	234383	207001	596945	583889	788219
Com_12198_pos	Lagochilin	--	C20 H36 O5	356.254	8.531	357.261	--	--	--	--	--	--	--	--	--	--	Invalid mass	No results	No results	Lipids and lipid-like molecules	Prenol lipids	Diterpenoids	Diterpenoids	165215	235944	292298	233464	241285	339680	237036	309543	192786	222648	236978	448014	250914	285249	447048	177483	235390	204300	366408	253010	442300	224656	845858	206798	270754	157634
Com_12227_pos	N,N-dimethyl-9H-purin-6-amine	--	C7 H9 N5	163.086	4.794	164.093	--	--	--	--	--	--	--	--	--	--	Full match	No results	Full match					4.40085e+06	7.14998e+06	827655	1.07644e+06	1.70986e+07	3.06686e+06	2.67015e+06	1.16878e+06	6.90396e+06	2.95118e+06	3.94033e+06	624766	7.04216e+06	1.7757e+06	1.16499e+07	609525	3.03835e+06	1.95209e+06	1.12798e+06	2.86858e+06	2.84533e+06	6.37875e+06	1.04727e+07	6.61334e+06	7.81569e+06	2.04762e+06
Com_12235_pos	Cer 17:0;2O/2:0	--	C19 H39 N O3	329.293	9.081	330.301	--	--	--	--	--	--	--	--	--	--	No results	Full match	No results					189268	761081	3.62423e+06	444396	1.3436e+07	8.97895e+06	377885	692420	2.71293e+06	628221	6.23936e+06	514819	942459	397811	1.04256e+06	384983	2.33939e+06	1.69195e+06	791559	626410	789936	3.25132e+06	345724	529380	562923	342462
Com_12284_pos	2-(2-acetyl-3,5-dihydroxyphenyl)acetic acid	--	C10 H10 O5	210.053	1.441	211.06	--	--	--	--	--	--	--	--	--	--	Full match	No results	Full match					733815	1.66931e+06	2.31409e+06	1.20793e+06	3.25603e+06	1.41128e+06	2.13635e+06	2.2371e+06	998741	3.65882e+07	2.27956e+06	1.81382e+06	5.17692e+06	1.60049e+06	1.47346e+06	844534	1.09491e+06	876707	1.40215e+06	784581	2.47099e+06	972782	912121	967159	3.62929e+06	977322
Com_12343_pos	D-Fructose 6-phosphate	D-Fructose 6-phosphate; D-Fructose 6-phosphoric acid; Neuberg ester	C6 H13 O9 P	260.03	1.315	261.037	cpd:C00085	map00052 Galactose metabolism;map00500 Starch and sucrose metabolism;map01100 Metabolic pathways;map01200 Carbon metabolism;map04152 AMPK signaling pathway;map04922 Glucagon signaling pathway;map04931 Insulin resistance;map05230 Central carbon metabolism in cancer	HMDB0304311	--	Organic oxygen compounds	Organooxygen compounds	Carbohydrates and carbohydrate conjugates	--	--	--	No results	No results	Full match					182055	869684	3.77061e+06	827181	286270	382372	726134	943354	1.2591e+06	1.40039e+06	605339	4.45087e+06	507737	1.30501e+06	1.23759e+06	209131	313067	250674	926501	498939	312656	158874	316991	3.03635e+06	2.91447e+06	1.65778e+07
Com_12434_pos	Dihydrothymine	5,6-Dihydrothymine; Dihydrothymine; 5,6-Dihydro-5-methyluracil	C5 H8 N2 O2	128.059	3.158	129.066	cpd:C00906	--	HMDB0000079	--	Organoheterocyclic compounds	Diazines	Pyrimidines and pyrimidine derivatives	--	--	--	Full match	No results	No results	Organoheterocyclic compounds	Diazines	Pyrimidines and pyrimidine derivatives	Hydropyrimidines	2.72463e+07	9.52084e+07	2.3046e+07	6.08331e+07	4.70633e+07	1.35797e+07	2.05752e+07	5.03959e+07	5.94289e+07	1.30744e+08	4.55642e+07	6.18258e+07	1.2631e+08	1.93298e+07	2.6841e+07	2.304e+07	1.00011e+08	4.88924e+07	1.75631e+07	1.58083e+07	6.93098e+07	1.0702e+07	1.35712e+07	2.25115e+07	4.85701e+07	1.86849e+07
Com_12484_pos	Celestolide	--	C17 H24 O	532.322	5.387	267.168	--	--	HMDB0031867	--	Benzenoids	Indanes	-	--	--	--	Invalid mass	No results	No results					1.98949e+07	1.83584e+07	1.75997e+07	2.56381e+07	9.25418e+06	5.24151e+07	4.36408e+07	2.06245e+07	4.67276e+07	2.88602e+07	6.21726e+06	6.08193e+07	4.41901e+07	4.03067e+07	4.25785e+07	3.70738e+07	1.21081e+07	1.96272e+07	2.61414e+07	2.07354e+07	5.70922e+06	1.05293e+07	1.94423e+07	2.32405e+07	1.47054e+07	3.23779e+07
Com_12539_pos	1-adamantyl(piperidino)methanone	--	C16 H25 N O	247.192	8.348	248.199	--	--	--	--	--	--	--	--	--	--	Invalid mass	No results	No results					6.50984e+06	1.39312e+07	5.91613e+06	9.5627e+06	1.60636e+07	6.85904e+06	8.09769e+06	4.26805e+07	5.71945e+06	3.01308e+07	5.59678e+06	1.89826e+07	1.75658e+07	9.1516e+06	1.45622e+07	1.55433e+07	1.55594e+07	6.63874e+06	1.594e+07	5.2826e+06	1.02332e+07	3.81649e+06	5.91961e+06	1.73946e+07	3.56481e+07	1.13812e+07
Com_12563_pos	N'-hydroxy-2-methyl-1,3-thiazole-4-carboximidamide	--	C5 H7 N3 O S	179.014	5.353	180.021	--	--	--	--	--	--	--	--	--	--	Invalid mass	No results	No results					491374	359169	452619	336174	357277	405837	371816	522212	556885	371023	387292	587865	388932	426543	350152	443964	383042	368298	352816	420643	491279	350239	439321	420101	373318	451366
Com_12566_pos	Oleandrin	Oleandrin	C32 H48 O9	576.331	7.943	577.338	cpd:C19987	--	--	LMST01120025	--	--	--	Sterol Lipids [ST]	Sterols [ST01]	Cardanolides and derivatives [ST0112]	Full match	No results	No results	Lipids and lipid-like molecules	Steroids and steroid derivatives	Steroid lactones	Cardenolide glycosides and derivatives	496045	593172	357237	812511	455367	218365	221565	316713	316498	290422	289066	246357	499806	273585	249585	218304	232817	413000	229111	293878	491221	199251	1.12327e+06	231142	247246	447501
Com_12588_pos	THJ2201 N-(5-hydroxypentyl) metabolite	--	C23 H22 N2 O2	716.33	8.632	359.172	--	--	--	--	--	--	--	--	--	--	Invalid mass	No results	No results	Benzenoids	Naphthalenes	Naphthalenecarboxylic acids and derivatives	Naphthalenecarboxylic acids and derivatives	351480	432838	831587	1.33014e+06	2.01214e+06	1.20899e+06	615342	926096	654522	1.4099e+06	787135	2.44494e+06	1.03427e+06	486199	588353	698034	1.27749e+06	470450	883622	902354	3.47208e+06	976819	930195	315787	871916	231456
Com_12648_pos	3,3-dimethyl-2-morpholino-2,3-dihydrobenzo[b]furan-5-ol	--	C14 H19 N O3	249.137	5.622	250.144	--	--	--	--	--	--	--	--	--	--	Full match	No results	No results					1.72664e+06	1.32382e+07	5.3147e+06	6.08418e+06	1.2987e+06	2.59508e+06	2.15666e+07	3.10348e+07	1.51293e+07	9.50305e+06	6.35802e+06	1.04941e+07	2.08221e+06	1.11095e+07	1.10318e+07	1.5157e+06	3.1432e+06	9.01573e+06	4.41032e+06	3.85006e+06	1.10066e+07	1.65395e+07	5.09699e+06	3.96736e+07	6.10116e+06	3.04397e+06
Com_12742_pos	LPE 17:0	--	C22 H46 N O7 P	467.302	9.715	490.291	--	--	--	LMGP02050030	--	--	--	Glycerophospholipids [GP]	Glycerophosphoethanolamines [GP02]	Monoacylglycerophosphoethanolamines [GP0205]	No results	Full match	Full match	Lipids and lipid-like molecules	Glycerophospholipids	Glycerophosphoethanolamines	1-acyl-sn-glycero-3-phosphoethanolamines	128733	4.99368e+06	6.06773e+06	948874	1.15913e+06	3.79867e+06	1.48793e+07	1.01324e+06	9.55209e+06	3.01013e+06	1.94388e+06	4.21479e+06	1.6804e+06	7.19889e+06	6.27033e+06	3.89377e+06	4.83255e+06	8.30924e+06	3.69431e+06	5.73947e+06	573758	1.28818e+06	8.66976e+06	700007	1.68974e+06	3.64543e+06
Com_12757_pos	3,4,10,11-tetramethoxy-7,8,12b,13-tetrahydro-5H-6-azatetraphene	--	C21 H25 N O4	377.161	6.067	378.168	--	--	--	--	--	--	--	--	--	--	Invalid mass	No results	No results					283993	1.42629e+06	574978	431790	3.88456e+07	775507	503640	588845	329633	799735	764208	439350	537443	767731	428104	836760	492410	310634	622952	446165	332520	606871	385232	405999	451872	327206
Com_12780_pos	Milbemycin A4 oxime	--	C32 H45 N O7	1154.61	9.046	578.315	--	--	--	--	--	--	--	--	--	--	Invalid mass	No results	No results	Phenylpropanoids and polyketides	Macrolides and analogues	Milbemycins	Milbemycins	179869	508638	390355	380494	923078	648583	2.38297e+07	632324	767328	614716	613504	489588	424061	396360	1.30097e+06	399241	442448	326030	7.06897e+06	410554	574353	192728	315718	483434	532756	317878
Com_12821_pos	LPH	--	C17 H27 N5 O4	365.207	4.87	183.611	--	--	--	--	--	--	--	--	--	--	Full match	No results	No results					986995	2.64341e+06	7.26043e+06	4.46447e+06	2.50854e+06	1.76212e+06	6.22002e+06	1.88859e+06	9.18035e+06	2.62757e+06	2.7304e+06	7.28408e+06	4.64301e+06	5.1977e+06	1.54393e+06	2.05212e+06	2.65298e+06	1.40551e+06	1.27687e+07	1.09514e+06	3.38783e+06	1.05741e+06	4.22905e+06	1.2939e+06	4.90002e+06	2.02787e+06
Com_12846_pos	(11E,15Z)-9,10,13-trihydroxyoctadeca-11,15-dienoic acid	--	C18 H32 O5	328.225	6.498	351.215	--	--	--	--	--	--	--	--	--	--	Full match	No results	No results					7.16523e+06	6.72358e+07	4.02504e+07	3.76756e+07	1.7083e+07	1.91514e+07	1.47326e+07	1.9111e+07	1.76388e+07	7.40419e+07	3.50681e+07	2.85696e+07	2.21509e+07	1.33675e+07	1.09758e+08	1.53572e+07	9.15644e+06	9.34632e+06	6.14714e+07	1.74882e+07	2.19311e+07	8.47684e+06	2.02177e+07	2.37283e+07	2.08683e+07	1.68641e+07
Com_12877_pos	3-Methoxytyramine	3-Methoxytyramine	C9 H13 N O2	167.095	6.353	168.102	cpd:C05587	map00350 Tyrosine metabolism;map01100 Metabolic pathways;map04728 Dopaminergic synapse	HMDB0000022	--	Benzenoids	Phenols	Methoxyphenols	--	--	--	No results	No results	Full match	Benzenoids	Phenols	Methoxyphenols	Methoxyphenols	760724	1.16817e+06	3.02599e+06	1.43667e+06	1.11445e+06	1.26013e+06	2.22252e+06	3.37354e+06	735770	744816	959337	3.27969e+06	1.07298e+06	2.17463e+06	3.56865e+06	691830	833993	2.74409e+06	5.42533e+06	734785	690878	961772	968221	1.00801e+06	1.12158e+06	539217
Com_12881_pos	N-(2,6-Dimethylphenyl)-N-(methoxyacetyl) alanine	--	C14 H19 N O4	265.132	6.05	266.139	--	--	--	--	--	--	--	--	--	--	Full match	No results	No results	Organic acids and derivatives	Carboxylic acids and derivatives	Amino acids, peptides, and analogues	N-acyl-alpha amino acids	6.25293e+06	433594	546215	442574	829047	1.10425e+06	478446	588936	722298	1.16251e+06	725978	507268	510557	729325	406688	904807	701978	301003	800877	423846	8.17837e+06	1.41345e+06	420182	803566	429267	339845
Com_12989_pos	CAR 22:2	--	C29 H54 N O4	479.398	9.524	480.405	--	--	--	--	--	--	--	--	--	--	No results	Invalid mass	No results					111744	3.04977e+06	341806	312937	1.43012e+06	404709	2.64874e+06	667541	348828	748665	1.39253e+06	490666	8.01887e+06	455829	4.31964e+06	446654	522856	2.11455e+06	414773	161859	213887	273219	949037	517575	553098	3.79429e+06
Com_13045_pos	4-[(dimethylamino)methylene]-5-phenyl-2,4-dihydro-3H-pyrazol-3-one	--	C12 H13 N3 O	215.106	6.078	216.113	--	--	--	--	--	--	--	--	--	--	Full match	No results	No results					252357	1.31359e+06	483234	347672	241297	689118	434965	662302	269110	710647	679078	1.43186e+06	825332	561040	350522	659682	437557	260816	3.03912e+07	396464	429045	539268	315050	335984	367556	283170
Com_13051_pos	LPC 16:2	1-Acyl-sn-glycero-3-phosphocholine; 1-Acyl-sn-glycerol-3-phosphocholine; alpha-Acylglycerophosphocholine; 2-Lysolecithin; 2-Lysophosphatidylcholine; 1-Acylglycerophosphocholine	C24 H46 N O7 P	513.284	8.246	514.291	cpd:C04230	map00564 Glycerophospholipid metabolism;map05231 Choline metabolism in cancer	--	--	--	--	--	--	--	--	No results	Invalid mass	No results	Lipids and lipid-like molecules	Glycerophospholipids	Glycerophosphocholines	Phosphocholines	324186	318749	306729	548854	330226	975218	193874	314146	331438	288608	313869	259699	405786	223511	214303	417776	174724	222622	289714	170647	2.39083e+07	207424	245605	177428	575668	150558
Com_13072_pos	Obscurolide A1	--	C15 H17 N O5	323.14	6.588	324.147	--	--	--	--	--	--	--	--	--	--	Invalid mass	No results	No results	Benzenoids	Benzene and substituted derivatives	Benzoic acids and derivatives	Aminobenzoic acids	9.84637e+06	1.52199e+07	3.58968e+07	2.1533e+07	3.09693e+06	2.09149e+07	4.08924e+07	2.85161e+07	2.18194e+07	4.0121e+06	6.94286e+06	1.97437e+07	1.2361e+07	5.55048e+07	1.67147e+07	7.90895e+06	3.46279e+07	1.7416e+07	6.20037e+07	2.26113e+07	4.50118e+06	1.04762e+07	5.48196e+06	1.46911e+07	3.42015e+07	2.39338e+07
Com_13095_pos	CAR 18:4	--	C25 H42 N O4	437.315	7.544	420.311	--	--	--	--	--	--	--	--	--	--	No results	Invalid mass	No results					6.04675e+06	1.3544e+06	713825	2.0681e+06	6.95405e+06	1.68917e+06	710618	611712	686586	6.0299e+06	3.35493e+07	736721	8.77108e+06	637336	1.12479e+06	1.06145e+07	423226	4.21636e+06	5.19284e+06	4.21274e+06	1.57271e+06	2.41327e+06	481898	409354	4.67796e+06	457875
Com_13118_pos	Progesterone	Progesterone; 4-Pregnene-3,20-dione	C21 H30 O2	314.225	8.434	315.232	cpd:C00410	map00140 Steroid hormone biosynthesis;map01100 Metabolic pathways;map04114 Oocyte meiosis;map04913 Ovarian steroidogenesis;map04914 Progesterone-mediated oocyte maturation;map04917 Prolactin signaling pathway;map04925 Aldosterone synthesis and secretion;map04927 Cortisol synthesis and secretion;map04934 Cushing's syndrome;map05200 Pathways in cancer;map05215 Prostate cancer;map05224 Breast cancer	HMDB0001830	LMST02030159	Lipids and lipid-like molecules	Steroids and steroid derivatives	Pregnane steroids	Sterol Lipids [ST]	Steroids [ST02]	C21 steroids (gluco/mineralocorticoids, progestogins) and derivatives [ST0203]	Full match	No results	Full match	Lipids and lipid-like molecules	Steroids and steroid derivatives	Pregnane steroids	Gluco/mineralocorticoids, progestogins and derivatives	1.19292e+06	1.0518e+06	348150	1.36906e+06	1.96864e+06	468752	2.23503e+06	162286	149942	1.57714e+06	481319	2.49326e+06	1.0993e+06	1.09502e+06	4.52541e+06	2.12411e+06	508798	1.21269e+06	5.1488e+06	1.27491e+06	819314	295627	849945	961579	512709	405968
Com_13155_pos	N-P-Coumaroyl Spermidine	--	C16 H25 N3 O2	291.195	5.186	292.202	--	--	--	--	--	--	--	--	--	--	No results	No results	Full match	Phenylpropanoids and polyketides	Cinnamic acids and derivatives	Hydroxycinnamic acids and derivatives	Coumaric acids and derivatives	1.5736e+06	631070	772924	1.88028e+06	1.32788e+06	900450	826037	1.8331e+07	2.39546e+06	1.60277e+06	1.07462e+06	3.56786e+06	1.39038e+06	3.11849e+07	2.91569e+06	1.67118e+06	1.25351e+06	1.15756e+06	3.12243e+06	1.05184e+06	1.55672e+06	2.63044e+06	924513	1.64623e+06	3.95373e+06	682047
Com_13267_pos	Eicosapentaenoic acid ethyl ester	(5Z,8Z,11Z,14Z,17Z)-Eicosapentaenoic acid ethyl ester; EPA ethyl ester	C22 H34 O2	347.28	8.998	348.287	cpd:C16184	--	HMDB0249402	--	Lipids and lipid-like molecules	Fatty Acyls	Fatty acid esters	--	--	--	Invalid mass	No results	No results	Lipids and lipid-like molecules	Fatty Acyls	Fatty acid esters	Fatty acid esters	6.58278e+06	1.53536e+07	5.86057e+06	5.51512e+06	7.33448e+06	6.66847e+06	8.48296e+06	3.3291e+07	3.8728e+06	1.98848e+07	3.06609e+06	1.23112e+07	1.36693e+07	7.14446e+06	1.55981e+07	1.14361e+07	1.2293e+07	6.95959e+06	8.95258e+06	5.03408e+06	7.22198e+06	3.88576e+06	5.65617e+06	1.2455e+07	1.86003e+07	8.77555e+06
Com_13311_pos	3-hydroxy-2-octylpentanedioic acid	--	C13 H24 O5	242.152	6.258	243.159	--	--	--	--	--	--	--	--	--	--	Invalid mass	No results	No results					4.3715e+06	5.06681e+06	9.96255e+06	6.48139e+06	3.22968e+06	3.33544e+06	8.09065e+06	5.89226e+06	4.2429e+06	2.49147e+06	2.41317e+06	1.64554e+07	5.47999e+06	9.47558e+06	5.5598e+06	1.11422e+06	918539	2.97253e+06	1.77259e+07	5.61601e+06	1.18408e+06	1.45406e+06	6.62928e+06	2.78843e+06	2.51968e+06	3.34244e+06
Com_13358_pos	3,4-Dimethylbenzoic acid	--	C9 H10 O2	150.068	10.401	151.076	--	--	HMDB0002237	--	Benzenoids	Benzene and substituted derivatives	Benzoic acids and derivatives	--	--	--	Full match	No results	Full match	Benzenoids	Benzene and substituted derivatives	Benzoic acids and derivatives	Benzoic acids	955751	1.68469e+07	4.78071e+06	799940	3.08731e+06	1.05813e+07	2.03863e+07	1.0828e+07	2.32847e+06	7.33161e+06	2.57229e+06	5.42807e+06	1.02966e+07	8.45308e+06	2.42962e+07	9.43558e+06	1.04557e+07	7.24136e+06	5.00464e+06	3.13333e+06	3.52053e+06	2.49613e+06	8.91404e+06	8.55645e+06	9.17806e+06	5.60616e+06
Com_13394_pos	CAR 22:6	--	C29 H46 N O4	471.336	8.413	472.343	--	--	--	--	--	--	--	--	--	--	No results	Invalid mass	No results					118986	175719	296255	168812	235357	145638	146065	137323	127592	143720	8.61763e+06	166811	5.26407e+06	184437	258507	9.45178e+06	143547	137780	140052	256373	128435	117312	715780	135905	175527	117539
Com_13474_pos	ethyl 4-[2-(3,4,5-trimethoxybenzylidene)hydrazino]benzoate	--	C19 H22 N2 O5	358.151	5.661	359.158	--	--	--	--	--	--	--	--	--	--	Invalid mass	No results	No results					5.28975e+06	3.7848e+07	6.23436e+07	9.44429e+07	847960	1.05364e+08	8.87697e+07	4.99793e+07	4.88565e+07	1.10754e+07	3.23458e+07	1.87442e+07	4.82284e+07	6.87723e+07	3.93344e+07	1.7853e+07	6.95003e+07	5.74231e+07	4.00925e+07	4.05632e+07	2.11001e+07	1.06409e+07	7.25689e+06	6.0915e+07	4.82968e+07	6.37456e+07
Com_13502_pos	LPC 20:1-SN1	--	C28 H56 N O7 P	549.381	10.497	572.37	--	--	--	--	--	--	--	--	--	--	No results	Full match	No results					95981.9	2.98572e+06	977100	84422.2	1.02177e+06	144122	103100	1.17526e+06	230335	1.11498e+06	1.16512e+06	560292	6.79641e+06	698375	729017	256978	1.84024e+07	455908	103877	1.83401e+06	5.62267e+06	155798	776194	465565	410313	750915
Com_13549_pos	JWH 122 N-(4-pentenyl) analog	--	C25 H23 N O	706.365	5.216	354.19	--	--	--	--	--	--	--	--	--	--	Invalid mass	No results	No results	Organoheterocyclic compounds	Indoles and derivatives	Naphthoylindoles	Naphthoylindoles	2.52646e+06	3.19768e+07	6.33541e+06	1.32694e+07	5.06372e+06	6.28177e+06	6.57851e+07	4.94099e+07	1.47144e+07	1.85512e+07	1.04475e+07	2.47638e+07	5.33463e+06	4.91688e+07	2.14771e+07	2.73851e+06	6.42821e+06	3.54282e+06	1.79325e+07	2.46203e+06	9.74944e+06	6.52116e+06	6.22321e+06	7.84838e+07	1.04154e+07	1.09505e+06
Com_13551_pos	Leu-Pro	--	C11 H20 N2 O3	228.148	5.375	229.155	--	--	HMDB0011175	--	Organic acids and derivatives	Carboxylic acids and derivatives	Amino acids, peptides, and analogues	--	--	--	No results	No results	Full match	Organic acids and derivatives	Carboxylic acids and derivatives	Amino acids, peptides, and analogues	Dipeptides	3.43245e+07	1.16968e+07	1.76881e+07	1.74091e+07	1.37144e+07	2.3956e+07	2.28411e+07	2.18902e+07	3.37113e+07	1.38685e+07	2.07985e+07	1.99435e+07	3.47415e+07	2.57449e+07	2.47233e+07	3.63904e+07	3.65792e+07	2.25616e+07	1.04912e+07	3.99241e+07	2.35467e+07	2.01007e+07	2.39273e+07	4.43436e+07	2.32075e+07	2.7339e+07
Com_13624_pos	MLK	--	C17 H34 N4 O4 S	390.23	5.127	391.237	--	--	--	--	--	--	--	--	--	--	Full match	No results	No results					2.64658e+07	1.87155e+07	1.28846e+07	1.21643e+07	2.26826e+06	1.42031e+07	2.00336e+07	1.8353e+07	1.87677e+07	1.42221e+07	8.14882e+06	3.55355e+07	6.28803e+06	8.47828e+06	6.94602e+06	1.4217e+07	1.97769e+06	8.72213e+06	1.94603e+07	1.43395e+07	3.6654e+06	9.783e+06	2.03767e+07	4.58542e+06	7.51954e+06	2.40327e+06
Com_13631_pos	L-(-)-alpha-Amino-epsilon-Caprolactam	--	C6 H12 N2 O	128.095	1.27	129.102	--	--	--	--	--	--	--	--	--	--	No results	No results	Full match	Organoheterocyclic compounds	Azepines	Not available	Azepines	2.4629e+07	5.49821e+06	8.46791e+06	5.02412e+06	6.58014e+06	6.53092e+06	5.90461e+06	1.13754e+07	7.02932e+06	3.96908e+06	4.38854e+06	9.88912e+06	2.31265e+07	7.67738e+06	8.80312e+06	2.53549e+07	1.54005e+07	2.09316e+07	8.00284e+06	1.36643e+07	3.75624e+06	4.04771e+06	1.70106e+07	1.08194e+07	9.90414e+06	5.21023e+06
Com_13682_pos	3-(1-benzylpiperidin-4-yl)-3H-[1,2,3]triazolo[4,5-b]pyridine	--	C17 H19 N5	293.163	5.206	294.17	--	--	--	--	--	--	--	--	--	--	Full match	No results	No results					2.13798e+06	2.15573e+06	1.53833e+06	2.40903e+06	1.74648e+07	1.35941e+06	3.76729e+06	5.369e+06	1.54106e+06	1.41501e+06	1.56069e+06	2.56443e+06	1.94823e+06	3.76643e+06	3.73938e+06	1.53613e+06	1.70309e+06	1.80563e+06	3.75409e+06	1.42909e+06	2.11505e+06	1.95973e+06	3.18776e+06	8.38521e+06	1.12239e+06	926666
Com_13686_pos	Ecdysterone	20-Hydroxyecdysone; Crustecdysone; Ecdysterone	C27 H44 O7	480.306	7.913	481.313	cpd:C02633	--	HMDB0242587	--	Lipids and lipid-like molecules	Steroids and steroid derivatives	Bile acids, alcohols and derivatives	--	--	--	Invalid mass	No results	No results	Lipids and lipid-like molecules	Steroids and steroid derivatives	Bile acids, alcohols and derivatives	Hydroxy bile acids, alcohols and derivatives	204447	502596	265273	289418	256767	272974	143790	164243	714101	159773	215721	188243	166045	146817	987012	155687	157383	171393	175065	224554	278318	132318	534401	142857	174824	541422
Com_13693_pos	8-{[(3S)-3-(1H-Benzimidazol-2-yl)-1-pyrrolidinyl]sulfonyl}quinoline	--	C20 H18 N4 O2 S	378.117	5.792	379.124	--	--	--	--	--	--	--	--	--	--	Invalid mass	No results	No results	Organoheterocyclic compounds	Quinolines and derivatives	Not available	Quinolines and derivatives	215368	1.09055e+06	1.03583e+06	1.491e+06	2.22635e+06	1.16445e+06	9.1373e+06	1.63754e+06	825796	1.2638e+06	808558	1.76264e+06	2.36595e+06	2.09029e+06	1.15416e+07	485509	3.10338e+06	1.28034e+06	5.50295e+06	2.83421e+06	3.93297e+06	482541	356646	955781	3.35115e+06	1.64927e+06
Com_13742_pos	Methylhippuric acid	--	C10 H11 N O3	193.074	2.107	194.081	--	--	HMDB0255085	--	Organic acids and derivatives	Carboxylic acids and derivatives	Amino acids, peptides, and analogues	--	--	--	Full match	No results	Full match	Organic acids and derivatives	Carboxylic acids and derivatives	Amino acids, peptides, and analogues	N-acyl-alpha amino acids and derivatives	2.15596e+06	2.86623e+06	5.39184e+06	2.70942e+06	4.29074e+06	3.11089e+06	3.03934e+06	3.31976e+06	4.21125e+06	3.14531e+06	2.13895e+06	4.00561e+06	4.04965e+06	4.2585e+06	5.81702e+06	2.28085e+06	3.41388e+06	3.5384e+06	4.51076e+06	2.93208e+06	4.32382e+06	2.46542e+06	4.48229e+06	4.47715e+06	1.66183e+06	2.83065e+06
Com_13765_pos	Asp-Phe	--	C13 H16 N2 O5	280.106	5.073	281.114	--	--	HMDB0000706	--	Organic acids and derivatives	Carboxylic acids and derivatives	Amino acids, peptides, and analogues	--	--	--	No results	No results	Full match	Organic acids and derivatives	Carboxylic acids and derivatives	Amino acids, peptides, and analogues	Peptides	811364	1.99267e+06	7.72339e+06	2.90918e+06	675916	6.40485e+06	5.93919e+06	2.99397e+06	6.43102e+06	1.91945e+06	2.05165e+06	8.98264e+06	1.09481e+07	5.06691e+06	4.3971e+06	1.29911e+06	3.84094e+06	1.44242e+07	5.26586e+06	7.69055e+06	2.99505e+06	3.39694e+06	4.8684e+07	1.60299e+06	7.04359e+06	2.22382e+07
Com_13826_pos	T-2 Triol	--	C20 H30 O7	382.197	7.627	383.204	--	--	HMDB0035846	--	Lipids and lipid-like molecules	Prenol lipids	Sesquiterpenoids	--	--	--	Invalid mass	No results	No results	Lipids and lipid-like molecules	Prenol lipids	Sesquiterpenoids	Trichothecenes	2.47561e+06	3.30803e+06	1.89455e+06	2.25379e+06	2.993e+06	2.47833e+06	3.25216e+06	2.6304e+06	1.68666e+06	2.42934e+06	1.48251e+07	3.23827e+06	3.4021e+06	2.4124e+06	3.07619e+06	2.60869e+06	2.58138e+06	1.55499e+06	3.37614e+06	1.73708e+06	2.3535e+06	852243	1.49341e+06	3.94206e+06	2.09874e+06	2.30381e+06
Com_13864_pos	Norfloxacin	Norfloxacin	C16 H18 F N3 O3	319.138	2.131	320.146	cpd:C06687	map02010 ABC transporters	HMDB0015192	--	Organic acids and derivatives	Carboxylic acids and derivatives	Amino acids, peptides, and analogues	--	--	--	Invalid mass	No results	No results	Organoheterocyclic compounds	Quinolines and derivatives	Quinoline carboxylic acids	Quinoline carboxylic acids	4.61077e+07	1.72946e+07	3.59329e+07	4.53003e+07	2.26619e+07	4.59024e+07	9.41693e+07	3.74424e+07	4.77423e+07	2.57147e+07	2.17217e+07	2.9321e+07	3.29413e+07	4.6246e+07	2.52033e+07	6.19361e+07	3.59643e+07	5.33307e+07	2.16327e+07	4.03514e+07	4.49215e+07	2.89705e+07	7.64487e+07	5.61309e+07	3.97471e+07	5.98509e+07
Com_13873_pos	Arachidonoyl amide	--	C20 H33 N O	303.256	6.76	304.264	--	--	--	LMFA08010007	--	--	--	Fatty Acyls [FA]	Fatty amides [FA08]	Primary amides [FA0801]	Full match	No results	No results	Lipids and lipid-like molecules	Fatty Acyls	Fatty amides	Fatty amides	414156	787123	2.10305e+06	1.58649e+06	968950	560521	612927	763155	366061	1.17113e+06	1.44521e+06	759237	706060	651555	849932	720425	682561	549724	765724	422100	2.70666e+06	876661	505178	847084	699481	814073
[truncated: 1,434 more rows]
[truncated: 35 more columns]
