# Supplementary material for: The dysbiosis of gut microbiota and dysregulation of metabolites in IgA nephropathy and membranous nephropathy
Source: Front Med (Lausanne). 2025 Jul 16;12:1618947. doi: 10.3389/fmed.2025.1618947 (PMC12307357; doi:10.3389/fmed.2025.1618947)
Supplement: Supplementary file 4 [file Table_4.xlsx]

## Sheet: Supplementary Table 4
Supplementary Table 4. Differential metabolites among the groups
IgAN vs. control
Compound_ID	Name	Formula	Molecular.Weight	Kegg_ID	HMDB_ID	Lipidmaps_ID	FC	log2FC	P_values	log_P	VIP	type	A
Com_442_pos	L-(+)-Citrulline	C6 H13 N3 O3	175.096	C00327	--	--	0.65616	-0.60788	0.0426794	1.36978	1.46541	down	sig
Com_947_pos	N6-Acetyl-L-lysine	C8 H16 N2 O3	188.116	C02727	HMDB0000206	--	0.55388	-0.852355	0.0323018	1.49077	1.52353	down	sig
Com_1121_pos	Thymine	C5 H6 N2 O2	126.043	C00178	HMDB0000262	--	0.54521	-0.875116	0.00528399	2.27704	1.94114	down	sig
Com_1341_pos	4-Methyl-5-thiazoleethanol	C6 H9 N O S	143.041	C04294	HMDB0032985	--	0.07995	-3.64476	0.00213504	2.67059	2.09785	down	sig
Com_2124_pos	Ecgonine	C9 H15 N O3	185.105	C10858	HMDB0006548	--	0.39497	-1.34019	0.00157575	2.80251	2.17723	down	sig
Com_2619_pos	alpha-Hydroxyhippuric acid	C9 H9 N O4	195.054	--	--	--	0.6294	-0.667951	0.0121193	1.91652	1.70241	down	sig
Com_2651_pos	L-Methionine sulfoxide	C5 H11 N O3 S	165.046	C02989	HMDB0250776	--	0.61642	-0.698014	0.0240931	1.61811	1.57676	down	sig
Com_3202_pos	Choline	C5 H13 N O	103.1	C00114	HMDB0000097	--	2.2729	1.18453	0.0168428	1.77359	1.6443	up	sig
Com_3797_pos	Pyridoxamine	C8 H12 N2 O2	168.09	C00534	HMDB0001431	--	0.51875	-0.946889	0.0246251	1.60862	1.59993	down	sig
Com_4303_pos	Acetanilide	C8 H9 N O	135.069	C07565	HMDB0001250	--	0.52002	-0.943361	0.00163339	2.78691	2.14723	down	sig
Com_4528_pos	Thiamine	C12 H16 N4 O S	264.105	C00378	HMDB0000235	--	0.58219	-0.780438	0.0372647	1.4287	1.48377	down	sig
Com_7831_pos	Pilocarpine	C11 H16 N2 O2	208.122	C07474	HMDB0015217	--	0.31939	-1.64661	0.0116526	1.93358	1.74738	down	sig
Com_13823_pos	Testosterone	C19 H28 O2	288.209	C00535	HMDB0000234	LMST02020002	0.61634	-0.698202	0.0288943	1.53919	1.54607	down	sig
Com_35174_pos	5-Methoxyindoleacetic acid	C11 H11 N O3	205.075	C05660	HMDB0004096	--	0.59699	-0.744221	0.0127987	1.89283	1.78479	down	sig
Com_229_pos	Pipecolic acid	C6 H11 N O2	129.079	C00408	HMDB0000070	--	0.39998	-1.322	0.00213613	2.67037	2.0812	down	sig
Com_731_pos	Glycerophospho-N-palmitoyl ethanolamine	C21 H44 N O7 P	453.286	--	--	--	1.8909	0.919073	0.0422253	1.37443	1.37852	up	sig
Com_1277_pos	L-Pyroglutamic acid	C5 H7 N O3	129.043	C01879	HMDB0000267	--	0.48415	-1.04647	0.0335834	1.47388	1.5351	down	sig
Com_2822_pos	(-)-Epigallocatechin	C15 H14 O7	306.074	C12136	HMDB0038361	--	4.0948	2.03379	0.00135999	2.86646	2.10657	up	sig
Com_4808_pos	DL-Arginine	C6 H14 N4 O2	174.112	C02385	HMDB0251511	--	1.8016	0.849279	0.0221685	1.65426	1.64227	up	sig
Com_126_pos	Hexadecanamide	C16 H33 N O	255.256	--	HMDB0012273	LMFA08010009	0.62908	-0.668685	0.00967473	2.01436	1.82782	down	sig
Com_168_pos	1-Palmitoylglycerol	C19 H38 O4	330.277	--	HMDB0245964	--	2.052	1.03703	0.0452293	1.34458	1.3876	up	sig
Com_181_pos	2-Oxindole	C8 H7 N O	133.053	C12312	HMDB0244886	--	0.10322	-3.27621	0.0248325	1.60498	1.5985	down	sig
Com_214_pos	tert-Butyl N-[1-(aminocarbonyl)-3-methylbutyl]carbamate	C11 H22 N2 O3	230.163	--	--	--	1.5457	0.62826	0.0268295	1.57139	1.6291	up	sig
Com_219_pos	Prolylleucine	C11 H20 N2 O3	228.148	--	HMDB0253028	--	7.8322	2.96942	0.0101354	1.99416	1.84617	up	sig
Com_263_pos	N-Acetylputrescine	C6 H14 N2 O	130.111	C02714	HMDB0002064	--	2.7133	1.44005	0.0336769	1.47267	1.47489	up	sig
Com_345_pos	Caprolactam	C6 H11 N O	113.084	C06593	HMDB0062769	--	2.7655	1.46754	0.0274536	1.5614	1.53766	up	sig
Com_459_pos	5-Methyl-8-nitro-3-spirocyclohexyl-2,3,4,5-tetrahydro-1H-2-benzazepine	C16 H22 N2 O2	274.168	--	--	--	0.21501	-2.21752	0.0222753	1.65218	1.61207	down	sig
Com_576_pos	Palmitoyl ethanolamide	C18 H37 N O2	299.283	--	HMDB0002100	LMFA08040057	2.8511	1.51152	0.0327766	1.48444	1.49457	up	sig
Com_725_pos	CAR 18:2	C25 H46 N O4	423.335	--	--	--	7.2364	2.85527	0.0468519	1.32927	1.4133	up	sig
Com_755_pos	CAR 16:1	C23 H44 N O4	397.32	--	--	--	3.5575	1.83086	0.0323635	1.48994	1.53511	up	sig
Com_985_pos	Skatole	C9 H9 N	131.074	C08313	HMDB0000466	--	0.047014	-4.41077	0.017475	1.75758	1.6614	down	sig
Com_1034_pos	Ala-Val	C8 H16 N2 O3	188.116	--	HMDB0028700	--	1.7001	0.76562	0.0159848	1.79629	1.69149	up	sig
Com_1102_pos	Palmitoylcarnitine	C23 H45 N O4	399.335	--	HMDB0000222	LMFA07070004	6.2759	2.64982	0.00489017	2.31068	1.96237	up	sig
Com_1541_pos	17(S)-HETE	C20 H32 O3	320.233	--	--	--	0.53589	-0.899991	0.00536524	2.27041	1.92734	down	sig
Com_1688_pos	TNK	C14 H27 N5 O6	343.182	--	--	--	2.9672	1.5691	0.0138667	1.85803	1.7259	up	sig
Com_1706_pos	Thromboxane B2	C20 H34 O6	392.218	C05963	HMDB0003252	LMFA03030002	0.42168	-1.24578	0.0197724	1.70394	1.65695	down	sig
Com_1798_pos	PC O-18:0	C26 H54 N O7 P	523.365	--	--	LMGP01020046	5.0907	2.34786	0.0295923	1.52882	1.53936	up	sig
Com_1932_pos	Cafestol	C20 H28 O3	316.203	C09066	HMDB0035710	--	0.34031	-1.55508	0.0474646	1.32363	1.40182	down	sig
Com_1989_pos	QKK	C17 H34 N6 O5	402.264	--	--	--	1.6685	0.738552	0.0147359	1.83162	1.71813	up	sig
Com_2472_pos	LLK	C18 H36 N4 O4	372.274	--	--	--	1.5558	0.637657	0.0450669	1.34614	1.44281	up	sig
Com_2975_pos	6-cyclohex-3-enyl-5-nitropiperidin-2-one	C11 H16 N2 O3	224.116	--	--	--	0.33484	-1.57846	0.00208	2.68194	2.09201	down	sig
Com_3375_pos	CAR 12:3	C19 H32 N O4	337.225	--	--	--	7.1773	2.84344	0.0426493	1.37009	1.45157	up	sig
Com_3810_pos	CAR 18:0	C25 H50 N O4	427.367	--	--	--	2.7852	1.47778	0.0234212	1.63039	1.61703	up	sig
Com_3887_pos	Cholecalciferol	C27 H44 O	384.339	C05443	HMDB0000876	--	0.17234	-2.53667	0.0261967	1.58175	1.55585	down	sig
Com_4029_pos	N-Methylhydantoin	C4 H6 N2 O2	114.043	C02565	HMDB0003646	--	4.1697	2.05994	0.0151981	1.81821	1.80327	up	sig
Com_4183_pos	4-styrylpyridine	C13 H11 N	181.086	--	--	--	0.54039	-0.887927	0.0254541	1.59424	1.58704	down	sig
Com_4391_pos	5,6-dimethoxy-2-(2-methoxyphenyl)-4H-chromen-4-one	C18 H16 O5	294.09	--	--	--	0.11967	-3.06287	0.0095691	2.01913	1.80084	down	sig
Com_4829_pos	alpha-Linolenoyl ethanolamide	C20 H35 N O2	321.267	--	HMDB0013624	--	5.6425	2.49633	0.000326338	3.48633	2.38132	up	sig
Com_4924_pos	ALK	C15 H30 N4 O4	330.227	--	--	--	1.7475	0.805292	0.014881	1.82737	1.71802	up	sig
Com_4989_pos	O-7460	C25 H48 F O5 P	500.312	--	--	--	0.53104	-0.913108	0.0237049	1.62516	1.57919	down	sig
Com_5161_pos	XLR11 N-(4-hydroxypentyl) metabolite	C21 H28 F N O2	345.216	--	--	--	4.3756	2.12948	0.0378988	1.42137	1.53929	up	sig
Com_5202_pos	3-[2-(3-Hydroxyphenyl)ethyl]-5-methoxyphenol	C15 H16 O3	244.106	--	--	--	0.65384	-0.61299	0.0274719	1.56111	1.54783	down	sig
Com_5207_pos	3-(dimethylamino)-1-[4-(phenylsulfonyl)phenyl]prop-2-en-1-one	C17 H17 N O3 S	315.093	--	--	--	0.34006	-1.55614	0.00463427	2.33402	1.9813	down	sig
Com_5275_pos	U-44069	C21 H34 O4	372.226	--	--	--	2.002	1.00144	0.0221978	1.65369	1.64307	up	sig
Com_5362_pos	Gatifloxacin	C19 H22 F N3 O4	357.154	C07661	HMDB0015178	--	0.33161	-1.59244	0.00812676	2.09008	1.82918	down	sig
Com_5413_pos	RMH	C17 H30 N8 O4 S	464.196	--	--	--	2.6566	1.40958	0.0159621	1.79691	1.64843	up	sig
Com_5496_pos	CAR 12:0	C19 H38 N O4	343.273	--	--	--	6.3666	2.67052	0.0426838	1.36974	1.54953	up	sig
Com_6117_pos	N-Acetyl-D-tryptophan	C13 H14 N2 O3	246.101	C03137	HMDB0255052	--	0.61744	-0.695629	0.00329615	2.48199	1.99677	down	sig
Com_6215_pos	Alanyltyrosine	C12 H16 N2 O4	252.112	--	HMDB0028699	--	1.6729	0.742351	0.0252514	1.59771	1.59536	up	sig
Com_6233_pos	N-2-Fluorenylacetamide	C15 H13 N O	223.096	C02778	HMDB0244967	--	0.38051	-1.39399	0.0453088	1.34382	1.44532	down	sig
Com_6236_pos	N1-phenethyl-3-(2-thienyl)acrylamide	C15 H15 N O S	257.088	--	--	--	0.42943	-1.21951	0.00803208	2.09517	1.85279	down	sig
Com_6547_pos	FLK	C21 H34 N4 O4	203.129	--	--	--	1.6244	0.699907	0.0458227	1.33892	1.37703	up	sig
Com_6683_pos	1-butyl-2-methyl-4-nitro-1H-imidazole	C8 H13 N3 O2	183.101	--	--	--	0.21087	-2.24557	0.0490145	1.30968	1.37162	down	sig
Com_6772_pos	CAR 18:3	C25 H44 N O4	421.32	--	--	--	2.8278	1.49968	0.0442403	1.35418	1.44757	up	sig
Com_7099_pos	2-(4,4-diphenyl-1-piperidinobuta-1,3-dienyl)phenyl acetate	C29 H29 N O2	810.422	--	--	--	1.5706	0.651316	0.0265994	1.57513	1.60735	up	sig
Com_7769_pos	Cocaine-d3	C17 H18 [2]H3 N O4	306.163	--	--	--	0.029766	-5.07019	0.024841	1.60483	1.56729	down	sig
Com_8072_pos	Theobromine	C7 H8 N4 O2	180.065	C07480	HMDB0002825	--	0.56363	-0.82718	0.0281217	1.55096	1.55173	down	sig
Com_8282_pos	SLK	C15 H30 N4 O5	346.222	--	--	--	1.7989	0.847115	0.00378623	2.42179	1.99176	up	sig
Com_8492_pos	2-ethyl-2-(3-methoxyphenyl)cyclohexanone oxime	C15 H21 N O2	247.158	--	--	--	0.19607	-2.35056	0.0362162	1.4411	1.46419	down	sig
Com_8645_pos	DL-Panthenol	C9 H19 N O4	205.132	--	HMDB0304820	--	0.57097	-0.808513	0.0144424	1.84036	1.70637	down	sig
Com_8808_pos	Mesterolone	C20 H32 O2	304.24	--	HMDB0006036	LMST02020107	0.522	-0.937878	0.0309601	1.5092	1.49212	down	sig
Com_8974_pos	Cer 18:0;2O/2:0	C20 H41 N O3	343.309	--	--	--	0.18855	-2.40698	0.00162097	2.79022	2.17696	down	sig
Com_9045_pos	Prostaglandin B2	C20 H30 O4	334.215	C05954	HMDB0004236	LMFA03010018	0.54944	-0.863966	0.0440022	1.35653	1.41915	down	sig
Com_9210_pos	1,4-Dihydro-1-Methyl-4-Oxo-3-Pyridinecarboxamide	C7 H8 N2 O2	152.059	--	HMDB0004194	--	2.2195	1.15023	0.0278728	1.55482	1.66119	up	sig
Com_9403_pos	Spectinomycin	C14 H24 N2 O7	332.159	C02078	HMDB0015055	--	0.50598	-0.982848	0.00856709	2.06717	1.87888	down	sig
Com_9976_pos	3-hydroxy-2-(3-nitro-4-piperidinobenzyl)propanenitrile	C15 H19 N3 O3	289.143	--	--	--	0.20482	-2.28757	0.0340854	1.46743	1.4851	down	sig
Com_10021_pos	1-(3,4-dihydroxyphenyl)-7-(4-hydroxyphenyl)heptan-3-one	C19 H22 O4	336.133	--	--	--	0.63404	-0.657354	0.0147636	1.83081	1.68158	down	sig
Com_10091_pos	CAR 20:2	C27 H50 N O4	451.367	--	--	--	2.794	1.48233	0.0418192	1.37862	1.44567	up	sig
Com_10125_pos	YLK	C21 H34 N4 O5	422.254	--	--	--	1.5042	0.588996	0.0339877	1.46868	1.5303	up	sig
Com_10287_pos	2-[3-(4-pyridyl)-1H-1,2,4-triazol-5-yl]pyridine	C12 H9 N5	223.085	--	--	--	0.41109	-1.28247	0.0207347	1.6833	1.59653	down	sig
Com_10425_pos	Bis(3,5,5-trimethylhexyl) phthalate	C26 H42 O4	418.307	--	--	--	0.51548	-0.956012	0.012587	1.90008	1.78263	down	sig
Com_10490_pos	4-Phenyl-3-buten-2-one	C10 H10 O	146.073	--	HMDB0031617	--	0.31981	-1.64471	0.0307374	1.51233	1.51939	down	sig
Com_10661_pos	15(R),19(R)-hydroxy Prostaglandin E1	C20 H34 O6	352.225	--	--	--	0.57376	-0.801481	0.0127097	1.89586	1.7621	down	sig
Com_10681_pos	N-Desmethyltramadol	C15 H23 N O2	249.173	--	HMDB0061007	--	0.16816	-2.57209	0.00564733	2.24816	1.87581	down	sig
Com_10902_pos	N3-cyclohexyl-3-azabicyclo[3.2.2]nonane-3-carbothioamide	C15 H26 N2 S	266.186	--	--	--	0.6338	-0.6579	0.00355554	2.44909	1.96539	down	sig
Com_10959_pos	N1-(4-cyclohexylphenyl)-2-[(4-methylphenyl)thio]acetamide	C21 H25 N O S	361.151	--	--	--	0.27137	-1.88167	0.021138	1.67494	1.62626	down	sig
Com_11003_pos	N-[2-(1,5-dimethyl-4-nitro-1H-pyrazol-3-yl)vinyl]-N,N-dimethylamine	C9 H14 N4 O2	210.112	--	--	--	0.25335	-1.9808	0.000206489	3.6851	2.4842	down	sig
Com_11007_pos	Mirtazapine-d3	C17 H16 [2]H3 N3	268.179	--	--	--	0.49529	-1.01365	0.017336	1.76105	1.66803	down	sig
Com_11056_pos	RLK	C18 H37 N7 O4	415.291	--	--	--	1.7863	0.836974	0.020439	1.68954	1.59118	up	sig
Com_11092_pos	D-Panthenol	C9 H19 N O4	205.132	C05944	HMDB0304820	--	0.56428	-0.825517	0.0185408	1.73187	1.61777	down	sig
Com_11795_pos	15-epi Cloprostenol	C22 H29 Cl O6	446.156	--	--	--	0.51115	-0.968181	0.0337278	1.47201	1.55437	down	sig
Com_11863_pos	P-Aminohippuric Acid	C9 H10 N2 O3	194.069	--	HMDB0001867	--	0.66695	-0.584349	0.0356464	1.44798	1.47724	down	sig
Com_12054_pos	DG O-18:4_16:1	C37 H64 O4	589.505	--	--	--	0.13761	-2.86134	0.000404913	3.39264	2.38802	down	sig
Com_12102_pos	LKK	C18 H37 N5 O4	387.285	--	--	--	1.8772	0.908582	0.0248321	1.60499	1.53572	up	sig
Com_12198_pos	Lagochilin	C20 H36 O5	356.254	--	--	--	0.12656	-2.98211	0.00309363	2.50953	2.03568	down	sig
Com_12484_pos	Celestolide	C17 H24 O	532.322	--	HMDB0031867	--	2.041	1.02928	0.00336689	2.47277	2.0708	up	sig
Com_12877_pos	3-Methoxytyramine	C9 H13 N O2	167.095	C05587	HMDB0000022	--	0.31013	-1.68906	0.0155945	1.80703	1.70888	down	sig
Com_13118_pos	Progesterone	C21 H30 O2	314.225	C00410	HMDB0001830	LMST02030159	0.28646	-1.80359	0.0427383	1.36918	1.43926	down	sig
Com_13311_pos	3-hydroxy-2-octylpentanedioic acid	C13 H24 O5	242.152	--	--	--	0.604	-0.72738	0.0442244	1.35434	1.42571	down	sig
Com_13624_pos	MLK	C17 H34 N4 O4 S	390.23	--	--	--	1.7731	0.826274	0.0179524	1.74588	1.72868	up	sig
Com_13682_pos	3-(1-benzylpiperidin-4-yl)-3H-[1,2,3]triazolo[4,5-b]pyridine	C17 H19 N5	293.163	--	--	--	0.40684	-1.29747	0.0244349	1.61199	1.60738	down	sig
Com_13957_pos	Diosgenin	C27 H42 O3	396.303	C08898	HMDB0242671	LMST01080037	0.35988	-1.47441	0.00109545	2.96041	2.23046	down	sig
Com_14039_pos	VNK	C15 H29 N5 O5	359.217	--	--	--	1.5473	0.629753	0.0393391	1.40518	1.43693	up	sig
Com_14215_pos	WKK	C23 H36 N6 O4	460.281	--	--	--	0.46427	-1.10696	0.0463179	1.33425	1.39639	down	sig
Com_15465_pos	4-(Diethylamino)salicylaldehyde	C11 H15 N O2	193.111	--	--	--	0.39372	-1.34476	0.00291852	2.53484	2.07696	down	sig
Com_15862_pos	Arachidonoyl serinol	C23 H39 N O3	377.291	--	HMDB0013650	LMFA08020072	0.18543	-2.43105	0.00317607	2.49811	2.05501	down	sig
Com_16170_pos	FKK	C21 H35 N5 O4	421.27	--	--	--	2.0976	1.06874	0.0460377	1.33689	1.3815	up	sig
Com_16197_pos	5-([1,1'-biphenyl]-2-ylamino)-5-oxopentanoic acid	C17 H17 N O3	283.117	--	--	--	0.35576	-1.49102	0.0195546	1.70875	1.63402	down	sig
Com_16215_pos	Ergosterol	C28 H44 O	396.339	C01694	HMDB0000878	LMST01030093	6.2499	2.64383	0.00507339	2.2947	1.95554	up	sig
Com_16918_pos	(2R,3S,4S,5R,6S)-2-(hydroxymethyl)-6-phenoxyoxane-3,4,5-triol	C12 H16 O6	273.121	--	--	--	0.39842	-1.32764	0.0028009	2.5527	2.10079	down	sig
Com_17138_pos	2-acetamido-3-(4-methoxyphenyl)propanoic acid	C12 H15 N O4	219.093	--	--	--	0.47451	-1.07549	0.031417	1.50284	1.53565	down	sig
Com_17629_pos	N1,N1-diethyl-4-[2-(4-bromophenyl)diaz-1-enyl]aniline	C16 H18 Br N3	331.067	--	--	--	0.37471	-1.41615	0.0201336	1.69608	1.64686	down	sig
Com_17655_pos	7-{[(2E)-3,7-dimethylocta-2,6-dien-1-yl]oxy}-2H-chromen-2-one	C19 H22 O3	298.158	--	--	--	0.47414	-1.07661	0.02225	1.65267	1.55887	down	sig
Com_17900_pos	(2E)-6-hydroxy-2-methyl-6-(4-methylphenyl)hept-2-enoic acid	C15 H20 O3	288.133	--	--	--	0.43542	-1.19952	0.0152873	1.81567	1.71302	down	sig
Com_18096_pos	Ecgonine methyl ester	C10 H17 N O3	199.121	C12448	HMDB0006406	--	0.62913	-0.66857	0.00855625	2.06772	1.87683	down	sig
Com_18486_pos	D-Sphingosine	C18 H37 N O2	281.272	C00319	HMDB0000252	--	0.66544	-0.58762	0.0179914	1.74494	1.68558	down	sig
Com_19017_pos	Ergocalciferol	C28 H44 O	378.325	C05441	HMDB0000900	LMST03010001	0.16996	-2.55673	0.0305623	1.51481	1.52965	down	sig
Com_19216_pos	4-Hexyloxyaniline	C12 H19 N O	193.147	--	--	--	0.53595	-0.89983	0.0456778	1.34029	1.40792	down	sig
Com_19498_pos	1-(2-pyridin-2-yldiazenyl)-2-naphthol	C15 H11 N3 O	249.086	--	--	--	0.20719	-2.27097	0.0194329	1.71146	1.64579	down	sig
Com_19551_pos	3-morpholino-5,6-diphenylpyridazine-4-carbonitrile	C21 H18 N4 O	342.143	--	--	--	0.38311	-1.38417	0.00386884	2.41242	2.01619	down	sig
Com_21620_pos	cis-gondoic acid	C20 H38 O2	310.287	C16526	HMDB0033022	LMFA01030085	0.46963	-1.0904	0.0081553	2.08856	1.85658	down	sig
Com_21895_pos	LysoPC 12:1	C20 H36 N O7 P	433.221	--	--	--	0.48908	-1.03186	0.0337634	1.47155	1.47338	down	sig
Com_22228_pos	Dehydroepiandrosterone (DHEA)	C19 H28 O2	270.199	C01227	--	--	0.43338	-1.2063	0.000620106	3.20753	2.33647	down	sig
Com_22263_pos	3-(2-Naphthyl)-D-Alanine	C13 H13 N O2	215.095	--	--	--	0.53923	-0.891027	0.00939479	2.02711	1.77724	down	sig
Com_22524_pos	CAR 20:3	C27 H48 N O4	449.351	--	--	--	3.3888	1.76077	0.0196942	1.70566	1.66634	up	sig
Com_22571_pos	ethyl 2-cyano-3-[(2-oxoazepan-3-yl)amino]acrylate	C12 H17 N3 O3	251.128	--	--	--	0.46842	-1.09413	0.00463055	2.33437	1.97589	down	sig
Com_22977_pos	trans-3-Hydroxycotinine	C10 H12 N2 O2	192.09	--	HMDB0001390	--	0.45474	-1.13689	0.00348475	2.45783	2.06462	down	sig
Com_23062_pos	Emetine	C29 H40 N2 O4	480.307	C09421	HMDB0251773	--	0.60997	-0.71319	0.0347716	1.45878	1.48876	down	sig
Com_23230_pos	2,4-diaziran-1-yl-6-(1-phenyl-1H-pyrrol-2-yl)-1,3,5-triazine	C17 H16 N6	304.143	--	--	--	0.33543	-1.57592	0.00189346	2.72274	2.12918	down	sig
Com_23301_pos	Dehydroepiandrosterone	C19 H28 O2	288.209	C01227	HMDB0000077	LMST02020021	0.45594	-1.13308	0.0014342	2.84339	2.18544	down	sig
Com_24106_pos	DG O-18:4_17:2	C38 H64 O4	601.505	--	--	--	0.20727	-2.27042	5.99e-06	5.22292	2.90096	down	sig
Com_24397_pos	Perillartine	C10 H15 N O	165.116	--	HMDB0035652	--	0.53419	-0.904575	0.0385618	1.41384	1.45519	down	sig
Com_24491_pos	QLK	C17 H33 N5 O5	193.624	--	--	--	1.7659	0.820404	0.016172	1.79124	1.64281	up	sig
Com_24627_pos	FNK	C19 H29 N5 O5	407.218	--	--	--	1.81	0.85599	0.0365128	1.43755	1.51863	up	sig
Com_25001_pos	Epinephrine	C9 H13 N O3	183.09	C00788	HMDB0000068	--	0.63916	-0.645751	0.000132208	3.87874	2.5157	down	sig
Com_26449_pos	17beta-Trenbolone	C18 H22 O2	270.163	--	--	--	0.57824	-0.79026	0.00668181	2.17511	1.84732	down	sig
Com_27371_pos	3-Acetyl-11-keto-beta-boswellic acid	C32 H48 O5	512.349	--	HMDB0245953	--	0.62268	-0.683437	0.0146214	1.83501	1.71671	down	sig
Com_28081_pos	DG O-16:3_28:7	C47 H74 O4	719.583	--	--	--	0.32754	-1.61026	0.0305533	1.51494	1.51568	down	sig
Com_28258_pos	KNK	C16 H32 N6 O5	388.244	--	--	--	1.8084	0.854714	0.0180992	1.74234	1.62371	up	sig
Com_28615_pos	Trenbolone acetate	C20 H24 O3	312.173	--	HMDB0259120	--	0.51912	-0.94586	0.0213783	1.67003	1.6348	down	sig
Com_29509_pos	5-Hydroxyindole	C8 H7 N O	133.053	--	HMDB0059805	--	0.47417	-1.07652	0.00584321	2.23335	1.91872	down	sig
Com_29755_pos	2-[(3S)-1-(2-Methylbenzyl)-3-pyrrolidinyl]-1H-imidazo[4,5-b]pyridine	C18 H20 N4	292.172	--	--	--	2.0468	1.03337	0.00341338	2.46682	2.06238	up	sig
Com_29812_pos	4-(cyclohexylmethyl)-6-(2-thienyl)-2,3-dihydropyridazin-3-one hydrate	C15 H18 N2 O S	296.101	--	--	--	1.7058	0.770449	0.0487201	1.31229	1.46579	up	sig
Com_31798_pos	N-(2-pyridylmethyl)urea	C7 H9 N3 O	151.074	--	--	--	1.6443	0.717474	0.0241944	1.61628	1.62862	up	sig
Com_33292_pos	Cortisol	C21 H30 O5	724.423	C00735	HMDB0000063	LMST02030001	0.62612	-0.675489	0.0130637	1.88393	1.74883	down	sig
Com_33568_pos	Benzophenone	C13 H10 O	182.069	C06354	HMDB0032049	--	0.60217	-0.731757	0.0312307	1.50542	1.50273	down	sig
Com_34338_pos	N1-(2,3-dihydro-1,4-benzodioxin-6-yl)acetamide	C10 H11 N O3	193.074	--	--	--	0.46892	-1.09259	0.0150594	1.82219	1.73697	down	sig
Com_35204_pos	dihydrotachysterol	C28 H46 O	398.355	C06957	HMDB0015203	--	0.31759	-1.65476	0.000657415	3.18216	2.3129	down	sig
Com_36317_pos	N1-(2,3-dihydro-1,4-benzodioxin-2-ylmethyl)-2,2-dimethylpropanamide	C14 H19 N O3	249.137	--	--	--	0.28116	-1.83054	0.00184757	2.7334	2.16328	down	sig
Com_37414_pos	DG O-16:2_17:1	C36 H66 O4	579.521	--	--	--	0.18754	-2.41473	1.74e-05	4.76069	2.78215	down	sig
Com_39260_pos	N1-(2,6-dimorpholino-3-pyridyl)-4-methylbenzamide	C21 H26 N4 O3	764.396	--	--	--	0.65864	-0.602438	0.020708	1.68386	1.58652	down	sig
Com_39983_pos	Benzoylecgonine	C16 H19 N O4	578.264	C10847	HMDB0242697	--	2.437	1.28511	0.0451103	1.34572	1.38459	up	sig
Com_40003_pos	1-(4-nitrophenyl)piperidine	C11 H14 N2 O2	206.106	--	--	--	0.661	-0.597278	0.00226426	2.64507	2.08795	down	sig
Com_40190_pos	N-(2,3-dihydro-1,4-benzodioxin-6-yl)-N'-(1H-indol-5-yl)thiourea	C17 H15 N3 O2 S	325.089	--	--	--	1.6501	0.722553	0.0461018	1.33628	1.43928	up	sig
Com_40287_pos	4-(1-adamantyl)-2-methyl-1,3-thiazole	C14 H19 N S	233.127	--	--	--	0.46155	-1.11544	0.00178369	2.74868	2.15798	down	sig
Com_42311_pos	3-benzyl-3-butylquinoline-2,4(1H,3H)-dione	C20 H21 N O2	307.153	--	--	--	0.33346	-1.58441	0.00906105	2.04282	1.83169	down	sig
Com_42351_pos	5-(3-cyclohexylprop-1-ynyl)nicotinic acid	C15 H17 N O2	243.122	--	--	--	0.5656	-0.822146	0.00522448	2.28196	1.94034	down	sig
Com_42392_pos	EKK	C17 H33 N5 O6	403.244	--	--	--	1.9029	0.9282	0.0343523	1.46404	1.47156	up	sig
Com_42445_pos	7-(2-aminophenyl)heptanoic acid	C13 H19 N O2	243.122	--	--	--	0.53579	-0.90026	0.00253675	2.59572	2.07867	down	sig
Com_42785_pos	3-[(4-hydroxyphenyl)methyl]-octahydropyrrolo[1,2-a]pyrazine-1,4-dione	C14 H16 N2 O3	260.121	--	--	--	0.32802	-1.60814	0.0121988	1.91368	1.72686	down	sig
Com_43303_pos	N2-tetrahydrofuran-2-ylmethyl-4-(4-fluorophenyl)-1,3-thiazol-2-amine	C14 H15 F N2 O S	278.094	--	--	--	1.8872	0.916247	0.012015	1.92028	1.79908	up	sig
Com_44105_pos	CAR 19:1	C26 H50 N O4	439.367	--	--	--	0.48689	-1.03833	0.00333542	2.47685	1.99651	down	sig
Com_44734_pos	Lidocaine N-oxide	C14 H22 N2 O2	250.168	--	--	--	0.23714	-2.07619	0.00958449	2.01843	1.78247	down	sig
Com_45132_pos	Phosphoethanolamine	C2 H8 N O4 P	141.019	C00346	HMDB0000224	--	2.7139	1.44037	0.0422407	1.37427	1.45888	up	sig
Com_56_pos	Linoleoyl ethanolamide	C20 H37 N O2	323.283	--	HMDB0012252	--	9.5257	3.25183	0.00547326	2.26175	1.9344	up	sig
Com_64_pos	3-Oxo-7alpha,12alpha-hydroxy-5beta-cholanoic acid	C24 H38 O5	406.272	--	--	--	3.9554	1.98382	0.0243845	1.61289	1.63647	up	sig
Com_159_pos	(+)(-)12(13)-DiHOME	C18 H34 O4	296.235	C14829	--	--	2.1503	1.10454	0.0122942	1.9103	1.74517	up	sig
Com_269_pos	15-OxoEDE	C20 H34 O3	322.251	--	--	--	0.13536	-2.88513	0.0396678	1.40156	1.50353	down	sig
Com_274_pos	Oleoyl ethanolamide	C20 H39 N O2	325.298	C20792	HMDB0002088	--	4.7555	2.2496	0.000662878	3.17857	2.29268	up	sig
Com_278_pos	Thr-Leu	C10 H20 N2 O4	232.143	C20165	HMDB0259044	--	1.7963	0.845028	0.0287837	1.54085	1.60137	up	sig
Com_367_pos	DGMG (18:2)	C33 H58 O14	678.383	--	--	--	6.4026	2.67866	0.0340144	1.46834	1.4751	up	sig
Com_394_pos	Ala-Ile	C9 H18 N2 O3	202.132	--	HMDB0028690	--	1.76	0.815575	0.00777184	2.10948	1.85491	up	sig
Com_504_pos	p-Mentha-1,3,8-triene	C10 H14	134.11	--	HMDB0037013	--	0.52262	-0.936166	0.0157471	1.8028	1.69355	down	sig
Com_552_pos	methyl 9-(2,4-dimethoxyanilino)-9-oxononanoate	C18 H27 N O5	337.189	--	--	--	0.43705	-1.19413	0.0182022	1.73988	1.6711	down	sig
Com_887_pos	12(S)-HETE	C20 H32 O3	320.236	C14777	HMDB0006111	LMFA03060064	0.2774	-1.84996	0.0242972	1.61444	1.5859	down	sig
Com_909_pos	L-Leucyl-L-Alanine	C9 H18 N2 O3	202.132	--	HMDB0304783	--	1.5658	0.6469	0.0467402	1.33031	1.40447	up	sig
Com_1524_pos	Ne-(1-Carboxymethyl)-L-lysine	C8 H16 N2 O4	204.111	--	--	--	1.6649	0.735436	0.0282041	1.54969	1.5959	up	sig
Com_1642_pos	5-Aminosalicylic Acid	C7 H7 N O3	153.043	--	HMDB0014389	--	0.65243	-0.616105	0.000203411	3.69163	2.48317	down	sig
Com_1734_pos	10-Undecenoic acid	C11 H20 O2	184.147	--	HMDB0033724	LMFA01030036	2.7743	1.47212	0.0133745	1.87372	1.75814	up	sig
Com_2023_pos	Asp-Phe methyl ester	C14 H18 N2 O5	294.122	--	--	--	1.7587	0.814509	0.0472682	1.32543	1.48275	up	sig
Com_2207_pos	13,14-dihydro-15-keto Prostaglandin A2	C20 H30 O4	356.197	--	--	--	0.473	-1.08009	0.0132477	1.87786	1.74779	down	sig
Com_2490_pos	Propionyl-L-carnitine	C10 H19 N O4	217.132	--	HMDB0000824	--	0.4586	-1.12469	0.00160667	2.79407	2.13409	down	sig
Com_3921_pos	Prostaglandin G2	C20 H32 O6	368.218	C05956	HMDB0003235	LMFA03010009	0.37748	-1.40553	0.00115438	2.93765	2.19733	down	sig
Com_4320_pos	D-2-Aminoadipic acid	C6 H11 N O4	161.069	--	--	--	0.66282	-0.593311	8.22e-05	4.08511	2.6243	down	sig
Com_4592_pos	N-Oleoyl Glycine	C20 H37 N O3	339.278	--	HMDB0241916	LMFA08020082	9.2358	3.20724	0.0110083	1.95828	1.77024	up	sig
Com_6113_pos	Androsterone	C19 H30 O2	272.214	C00523	HMDB0000031	LMST02020001	0.49598	-1.01165	0.0393041	1.40556	1.45115	down	sig
Com_7114_pos	5-Methyl-2'-deoxycytidine	C10 H15 N3 O4	241.106	C03592	HMDB0002224	--	0.60827	-0.717216	0.00194868	2.71026	2.1503	down	sig
Com_8556_pos	Spiculisporic Acid	C17 H28 O6	328.189	--	--	--	0.54483	-0.876122	0.00805383	2.094	1.82956	down	sig
Com_13820_pos	LPC 18:0	C26 H54 N O7 P	545.347	C04230	--	LMGP01050076	4.1637	2.05787	0.0123102	1.90974	1.7529	up	sig
Com_16577_pos	DL-3,4-Dihydroxyphenyl glycol	C8 H10 O4	170.058	--	--	--	0.54768	-0.868595	0.00127342	2.89503	2.18577	down	sig
Com_20658_pos	Tyrosylalanine	C12 H16 N2 O4	252.111	--	HMDB0029098	--	1.5219	0.605874	0.020581	1.68653	1.71042	up	sig
Com_22138_pos	5-Hydroxytryptophan	C11 H12 N2 O3	220.089	C01017	HMDB0000472	--	2.6694	1.41652	0.00810699	2.09114	1.88277	up	sig
Com_31713_pos	Biotin	C10 H16 N2 O3 S	266.071	C00120	HMDB0000030	--	0.35219	-1.50557	0.00496615	2.30398	1.9466	down	sig
Com_133_neg	3,3-Dimethylglutaric acid	C7 H12 O4	160.073	--	HMDB0002441	--	0.44749	-1.16007	0.00202914	2.69269	2.12288	down	sig
Com_717_neg	Suberic acid	C8 H14 O4	174.089	C08278	HMDB0000893	LMFA01170001	0.57069	-0.809221	0.00835633	2.07798	1.81345	down	sig
Com_890_neg	Adipic acid	C6 H10 O4	146.058	C06104	HMDB0000448	LMFA01170048	0.40464	-1.30529	0.0203363	1.69173	1.642	down	sig
Com_6512_neg	3-Hydroxydecanoic acid	C10 H20 O3	188.141	--	HMDB0010725	--	0.56649	-0.819878	0.0332762	1.47787	1.50804	down	sig
Com_136_neg	Pantothenic acid	C9 H17 N O5	219.111	C00864	HMDB0000210	--	0.57748	-0.792157	0.0235664	1.62771	1.58575	down	sig
Com_800_neg	Uric acid	C5 H4 N4 O3	168.028	C00366	HMDB0000289	--	0.30818	-1.69815	0.0376044	1.42476	1.50034	down	sig
Com_20038_neg	2'-Deoxyinosine	C10 H12 N4 O4	252.086	C05512	HMDB0000071	--	0.60056	-0.73562	0.0456232	1.34081	1.41876	down	sig
Com_1544_neg	Homovanillic acid	C9 H10 O4	182.058	C05582	HMDB0000118	--	3.3809	1.75741	0.0338412	1.47055	1.47626	up	sig
Com_332_neg	Orotic acid	C5 H4 N2 O4	156.017	C00295	HMDB0000226	--	0.35317	-1.50157	0.0389741	1.40922	1.48314	down	sig
Com_116_neg	delta9-THC-d9	C21 H21 [2]H9 O2	323.282	--	--	--	11.537	3.5282	0.0014803	2.82965	2.17189	up	sig
Com_122_neg	N-Acetylaspartic acid	C6 H9 N O5	129.042	--	HMDB0000812	--	0.31525	-1.66543	0.00471463	2.32655	1.99216	down	sig
Com_214_neg	Pentadecanoic acid	C15 H30 O2	242.225	C16537	HMDB0000826	LMFA01010015	0.50555	-0.984074	0.00665088	2.17712	1.85977	down	sig
Com_487_neg	16-Hydroxyhexadecanoic acid	C16 H32 O3	254.225	C18218	HMDB0006294	--	1.7131	0.776609	0.0284171	1.54642	1.58923	up	sig
Com_509_neg	4,7-dimethylpyrazolo[5,1-c][1,2,4]triazine-3-carbonitrile	C8 H7 N5	173.069	--	--	--	0.4773	-1.06703	0.0245297	1.61031	1.62309	down	sig
Com_581_neg	N-(4-chlorophenyl)-N'-cyclohexylthiourea	C13 H17 Cl N2 S	268.081	--	--	--	0.29805	-1.74637	0.00351734	2.45379	2.00988	down	sig
Com_1004_neg	(S)-Leucic acid	C6 H12 O3	132.079	--	HMDB0000746	--	0.51988	-0.943749	0.0092052	2.03597	1.80591	down	sig
Com_1010_neg	FAHFA 2:0/16:0	C18 H34 O4	314.246	--	--	--	0.29744	-1.74933	0.0376182	1.4246	1.47707	down	sig
Com_1028_neg	11(E)-Eicosenoic Acid	C20 H38 O2	310.287	--	--	--	0.36754	-1.44403	0.0221206	1.6552	1.59155	down	sig
Com_1331_neg	FAHFA 18:1/20:3	C38 H66 O4	586.494	--	--	--	0.5223	-0.937049	0.0464722	1.33281	1.3866	down	sig
Com_1499_neg	6-(4-methoxyphenyl)pyrimidine-2,4-diamine	C11 H12 N4 O	216.1	--	--	--	0.56751	-0.817282	0.000586663	3.23161	2.29954	down	sig
Com_1888_neg	FAHFA 4:0/16:0	C20 H38 O4	342.277	--	--	--	0.023759	-5.39538	0.00676727	2.16959	1.8734	down	sig
Com_2170_neg	11-Deoxy prostaglandin F2beta	C20 H34 O4	338.246	--	--	--	0.20655	-2.27544	0.00459231	2.33797	1.97437	down	sig
Com_2257_neg	N'-(4-chlorobenzoyl)-3-[4-(trifluoromethoxy)phenyl]acrylohydrazide	C17 H12 Cl F3 N2 O3	384.052	--	--	--	12.521	3.64628	0.0169411	1.77106	1.65679	up	sig
Com_2312_neg	Prostaglandin F1alpha	C20 H36 O5	356.256	C06475	--	--	0.40942	-1.28835	0.0043335	2.36316	1.98991	down	sig
Com_4149_neg	FAHFA 16:0/18:2	C34 H62 O4	534.462	--	--	--	0.54282	-0.881454	0.0263098	1.57988	1.54186	down	sig
Com_4269_neg	2-Hydroxymyristic acid	C14 H28 O3	244.204	--	HMDB0002261	LMFA01050484	0.474	-1.07704	0.00281082	2.55117	2.06717	down	sig
Com_4377_neg	FAHFA 3:0/16:0	C19 H36 O4	328.261	--	--	--	0.20658	-2.27523	0.00207496	2.68299	2.0914	down	sig
Com_4478_neg	8-iso-15-keto Prostaglandin E2	C20 H30 O5	332.199	--	--	--	0.39793	-1.32941	0.0445852	1.35081	1.40299	down	sig
Com_4586_neg	ST 24:1;O2;G	C26 H43 N O4	433.319	--	--	--	0.26882	-1.89529	0.0256426	1.59104	1.60183	down	sig
Com_4727_neg	Prostaglandin D3	C20 H30 O5	350.209	C13802	HMDB0003034	LMFA03010142	0.56057	-0.835034	0.00431682	2.36484	1.99053	down	sig
Com_4846_neg	FAHFA 2:0/24:4	C26 H42 O4	418.308	--	--	--	0.19661	-2.34659	0.0176223	1.75394	1.71014	down	sig
Com_4907_neg	Salvinorin A	C23 H28 O8	432.182	C20196	--	--	0.61536	-0.700497	0.0379629	1.42064	1.46251	down	sig
Com_4971_neg	FAHFA 5:0/16:0	C21 H40 O4	356.293	--	--	--	0.017107	-5.86927	0.0305996	1.51428	1.52249	down	sig
Com_5690_neg	3,4,5-trihydroxycyclohex-1-ene-1-carboxylic acid	C7 H10 O5	174.053	--	--	--	0.66075	-0.597824	0.0062343	2.20521	1.91219	down	sig
Com_5895_neg	2-Ethylhexanoic acid	C8 H16 O2	204.136	--	HMDB0031230	--	0.53935	-0.890706	0.010536	1.97732	1.78078	down	sig
Com_5973_neg	2-[(3S)-1-(Cyclohexylmethyl)-3-pyrrolidinyl]-5-fluoro-1H-benzimidazole	C18 H24 F N3	301.2	--	--	--	1.6807	0.749062	0.0241405	1.61725	1.57356	up	sig
Com_6136_neg	FAHFA 15:0/17:2	C32 H58 O4	506.431	--	--	--	0.56875	-0.814133	0.0308809	1.51031	1.49806	down	sig
Com_6366_neg	SMGDG O-11:0_22:5	C42 H72 O12 S	800.475	--	--	--	2.4146	1.27178	0.0354772	1.45005	1.51338	up	sig
Com_6395_neg	LPS 16:1	C22 H42 N O9 P	495.259	--	--	LMGP03050010	3.7597	1.91062	0.0336782	1.47265	1.47054	up	sig
Com_8177_neg	FAHFA 16:1/18:3	C34 H58 O4	530.431	--	--	--	3.1849	1.67125	0.0102872	1.9877	1.82874	up	sig
Com_8710_neg	Hexanoylglycine	C8 H15 N O3	173.105	--	HMDB0000701	--	0.57688	-0.793657	0.012962	1.88733	1.73309	down	sig
Com_9045_neg	19(R)-Hydroxy prostaglandin F2alpha	C20 H34 O6	352.225	--	--	--	0.58284	-0.778828	0.00204682	2.68892	2.11892	down	sig
Com_9152_neg	Prostaglandin H1	C20 H34 O5	336.228	--	HMDB0013041	LMFA03010044	0.25472	-1.97302	0.00570236	2.24395	1.91244	down	sig
Com_9455_neg	6-Ketoprostaglandin F1alpha	C20 H34 O6	370.236	C05961	HMDB0002886	--	0.57492	-0.798567	0.00603601	2.21925	1.91101	down	sig
Com_9632_neg	Cer 8:0;3O/12:1;(2OH)	C20 H39 N O5	419.288	--	--	--	4.7891	2.25975	0.00095987	3.01779	2.20867	up	sig
Com_9839_neg	15(R)-Prostaglandin D2	C20 H32 O5	352.225	--	--	--	0.38099	-1.39217	0.000311347	3.50676	2.41877	down	sig
Com_11199_neg	Ascorbyl palmitate	C22 H38 O7	414.262	--	HMDB0039883	LMFA07010788	0.53794	-0.894483	0.0143447	1.84331	1.73472	down	sig
Com_11219_neg	MGDG O-10:0_4:0	C23 H44 O9	524.312	--	--	--	0.28942	-1.78876	0.00469154	2.32868	1.95781	down	sig
Com_11443_neg	11-keto Testosterone (CRM)	C19 H26 O3	348.194	--	--	--	0.56284	-0.829203	0.0178038	1.74949	1.6699	down	sig
Com_11457_neg	Taurolithocholic acid 3-sulfate	C26 H45 N O8 S2	563.253	C03642	HMDB0002580	--	2.5375	1.34341	0.0433543	1.36297	1.4524	up	sig
Com_11705_neg	Ethyl myristate	C16 H32 O2	256.24	--	HMDB0034153	--	0.61171	-0.70908	0.0498631	1.30222	1.36602	down	sig
Com_11767_neg	4-methoxy-N-[2-(4-methoxyphenoxy)-5-(trifluoromethyl)phenyl]benzamide	C22 H18 F3 N O4	417.121	--	--	--	1.741	0.799916	0.00523049	2.28146	1.96023	up	sig
Com_12000_neg	2-Isopropylmalate	C7 H12 O5	176.068	C02504	HMDB0000402	--	0.64929	-0.623065	0.0388986	1.41007	1.49351	down	sig
Com_12049_neg	17(S)-HpDHA	C22 H32 O4	360.228	--	--	--	0.20615	-2.27823	0.0192761	1.71498	1.64984	down	sig
Com_12370_neg	4,6-dimethyl-2-(methylamino)-5-nitronicotinonitrile	C9 H10 N4 O2	206.079	--	--	--	0.53422	-0.904494	0.0175418	1.75593	1.66454	down	sig
Com_14233_neg	(+)(-)19(20)-DiHDPA	C22 H34 O4	362.246	--	--	--	2.603	1.38018	0.00585947	2.23214	1.97408	up	sig
Com_14802_neg	Estropipate	C22 H32 N2 O5 S	436.203	--	--	--	2.3569	1.23689	0.0244913	1.61099	1.57061	up	sig
Com_14990_neg	2-[2-(3,4-dichloro-2-cyanophenyl)hydrazono]malononitrile	C10 H3 Cl2 N5	480.185	--	--	--	6.4435	2.68784	0.0132358	1.87825	1.76618	up	sig
Com_16692_neg	Ascorbyl stearate	C24 H42 O7	442.293	C20340	HMDB0038242	LMFA07010789	0.60386	-0.727714	0.0219425	1.65871	1.6239	down	sig
Com_18194_neg	Riboflavin-5-phosphate	C17 H21 N4 O9 P	456.106	C00061	HMDB0001520	--	1.6192	0.695281	0.0497257	1.30342	1.42497	up	sig
Com_18212_neg	MGDG O-24:4_16:0	C49 H88 O9	880.672	--	--	--	0.53488	-0.902713	0.0310648	1.50773	1.49428	down	sig
Com_18908_neg	N-Acetylanthranilic acid	C9 H9 N O3	179.058	C06332	HMDB0032388	--	0.55273	-0.855353	0.033969	1.46892	1.49468	down	sig
Com_19017_neg	PG 4:0_15:0	C25 H49 O10 P	540.306	--	--	--	0.38467	-1.37831	0.0126855	1.89669	1.76215	down	sig
Com_19145_neg	2-Methylbutyric acid	C5 H10 O2	102.068	C18319	HMDB0002176	--	0.35946	-1.4761	0.0077907	2.10842	1.84689	down	sig
Com_20135_neg	FAHFA 3:0/24:1	C27 H50 O4	438.371	--	--	--	0.379	-1.39973	0.00774139	2.11118	1.85751	down	sig
Com_20808_neg	MGDG O-22:4_15:0	C46 H82 O9	838.625	--	--	--	0.49855	-1.00419	0.0126013	1.89959	1.72698	down	sig
Com_21037_neg	JWH 018 N-pentanoic acid metabolite	C24 H21 N O3	407.136	--	--	--	3.1128	1.63821	0.0265934	1.57523	1.62801	up	sig
Com_21621_neg	Prostaglandin A1 ethyl ester	C22 H36 O4	346.251	--	--	--	2.1297	1.09065	0.00891142	2.05005	1.85811	up	sig
Com_21833_neg	19(R)-hydroxy Prostaglandin A2	C20 H30 O5	332.199	--	--	--	0.34276	-1.54473	0.025886	1.58693	1.57812	down	sig
Com_21915_neg	1a,1b-Dihomo prostaglandin E1	C22 H38 O5	382.272	--	--	--	0.51362	-0.961227	0.0370517	1.43119	1.478	down	sig
Com_22063_neg	LPG 13:0	C19 H39 O9 P	442.233	--	--	LMGP04050007	0.523	-0.935117	0.0462993	1.33443	1.44022	down	sig
Com_22132_neg	cholesteryl sulfate	C27 H46 O4 S	466.313	C18043	HMDB0000653	LMST05020016	0.39126	-1.3538	0.046594	1.33167	1.38531	down	sig
Com_22416_neg	FAHFA 2:0/20:2	C22 H38 O4	366.277	--	--	--	0.45279	-1.14309	0.00073321	3.13477	2.2935	down	sig
Com_23056_neg	FAHFA 4:0/14:0	C18 H34 O4	314.246	--	--	--	0.34668	-1.52832	0.00205191	2.68784	2.116	down	sig
Com_23991_neg	PG 5:0_15:0	C26 H51 O10 P	554.324	--	--	--	0.54	-0.888969	0.0171396	1.766	1.70915	down	sig
Com_24082_neg	3-amino-1H-pyrazolo[4,3-c]pyridine-4,6-diol	C6 H6 N4 O2	166.049	--	--	--	0.57973	-0.786547	0.0286111	1.54347	1.53975	down	sig
Com_26114_neg	Medroxyprogesterone	C22 H32 O3	344.238	C07119	HMDB0001939	LMST02030176	0.56988	-0.81127	0.020481	1.68865	1.59262	down	sig
Com_26314_neg	13,14-dihydro Prostaglandin F1alpha	C20 H38 O5	358.272	--	--	--	0.39508	-1.33978	0.00439405	2.35714	1.99364	down	sig
Com_26458_neg	15(S)-HpEPE	C20 H30 O4	334.214	--	--	--	0.55502	-0.849388	0.00899535	2.04598	1.84581	down	sig
Com_27570_neg	Cyclohexaneacetic acid	C8 H14 O2	142.099	--	HMDB0031403	--	0.5272	-0.923578	0.010714	1.97005	1.73455	down	sig
Com_27989_neg	5-(tert-butyl)-3-[(2-cyanoacetyl)amino]thiophene-2-carboxamide	C12 H15 N3 O2 S	494.163	--	--	--	2.3753	1.24811	0.0135814	1.86706	1.73392	up	sig
Com_29983_neg	5-[4-(tert-butyl)phenyl]-1,3,4-oxadiazole-2-thiol	C12 H14 N2 O S	468.164	--	--	--	0.33447	-1.58005	0.0143752	1.84239	1.6721	down	sig
Com_30346_neg	ent-8-iso Prostaglandin F2alpha	C20 H34 O5	354.241	--	--	--	0.65565	-0.609002	0.0486665	1.31277	1.40849	down	sig
Com_30421_neg	3-[2-(1,3,5-trimethyl-1H-pyrazol-4-yl)hydrazono]pentane-2,4-dione	C11 H16 N4 O2	236.126	--	--	--	0.49717	-1.00819	0.000126583	3.89762	2.5389	down	sig
Com_30868_neg	Sorbitan monopalmitate	C22 H42 O6	402.298	--	HMDB0029887	--	0.25909	-1.94847	0.00288793	2.53941	2.03006	down	sig
Com_31052_neg	Nigericin	C40 H68 O11	724.47	C11609	HMDB0255599	--	0.35394	-1.49842	0.00614752	2.2113	1.86975	down	sig
Com_7439_neg	Lithocholic Acid	C24 H40 O3	422.304	C03990	HMDB0000761	LMST04010003	0.4415	-1.17951	0.00655941	2.18314	1.90843	down	sig
Com_3896_neg	Octopamine	C8 H11 N O2	153.079	C04227	HMDB0004825	--	0.49615	-1.01115	0.0311138	1.50705	1.52073	down	sig
Com_7602_neg	LPE 18:0	C23 H48 N O7 P	481.317	--	--	LMGP02050038	3.1658	1.66257	0.000571178	3.24323	2.31294	up	sig
Com_8707_neg	NSI-189	C22 H30 N4 O	366.241	--	--	--	0.36484	-1.45466	0.0159544	1.79712	1.71179	down	sig
Com_30186_neg	13,14-dihydro Prostaglandin E1	C20 H36 O5	356.257	--	--	--	0.47578	-1.07163	0.00451452	2.34539	1.97407	down	sig
Com_190_neg	LysoPE 18:2	C23 H44 N O7 P	477.286	--	--	--	9.008	3.17121	0.00387935	2.41124	1.98054	up	sig
Com_17221_neg	Cannabigerolic acid	C22 H32 O4	360.23	C20406	HMDB0304284	--	0.24432	-2.03316	0.00279792	2.55316	2.03755	down	sig
Com_10694_neg	6-Hydroxymelatonin	C13 H16 N2 O3	248.12	C05643	HMDB0004081	--	1.972	0.97966	0.0196984	1.70557	1.63646	up	sig
Com_3492_neg	LPC O-16:1	C24 H50 N O6 P	525.343	--	--	LMGP01060031	2.6678	1.41565	0.0205276	1.68766	1.60139	up	sig
Com_6153_neg	Docosatrienoic acid	C22 H38 O2	334.287	--	HMDB0002823	--	0.20246	-2.30429	0.012046	1.91916	1.76633	down	sig
Com_225_neg	Xanthine	C5 H4 N4 O2	152.033	C00385	HMDB0000292	--	0.47169	-1.08409	0.00848282	2.07146	1.86403	down	sig
Com_19025_neg	ADBICA N-pentanoic acid metabolite	C20 H27 N3 O4	373.196	--	--	--	1.7904	0.840282	0.00178821	2.74758	2.16246	up	sig
Com_663_neg	Lysope 18:1	C23 H46 N O7 P	479.301	--	--	--	4.577	2.1944	0.00334486	2.47562	2.02264	up	sig
Com_345_neg	Stercobilin	C33 H46 N4 O6	594.342	C05793	HMDB0240259	--	0.10223	-3.29011	0.00445323	2.35133	1.9567	down	sig
Com_3181_neg	LPE 16:1	C21 H42 N O7 P	451.27	--	--	LMGP02050037	2.0047	1.00339	0.0477457	1.32107	1.35363	up	sig
Com_20839_neg	Thromoboxane B1	C20 H36 O6	372.251	--	--	--	0.52207	-0.937685	0.0117572	1.9297	1.79299	down	sig
Com_256_neg	LPC 16:0	C24 H50 N O7 P	541.338	C04230	--	LMGP01050113	3.5995	1.8478	0.029751	1.5265	1.52302	up	sig
Com_27366_neg	Corey Lactone Diol	C8 H12 O4	172.074	--	--	--	0.64995	-0.621599	5.76e-05	4.2399	2.62868	down	sig
Com_6340_neg	2,3-Dinor-8-epi-prostaglandin F2alpha	C18 H30 O5	326.209	C14794	--	--	0.64937	-0.622887	0.03473	1.4593	1.48552	down	sig
Com_1155_neg	4-Methylvaleric Acid	C6 H12 O2	116.084	--	HMDB0000689	--	0.37851	-1.4016	0.00276086	2.55896	2.06503	down	sig
Com_11517_neg	LPE 20:4	C25 H44 N O7 P	501.286	--	--	LMGP02050067	0.47109	-1.08593	0.0439976	1.35657	1.45066	down	sig
Com_10739_neg	Aflatoxin G1	C17 H12 O7	328.059	C16755	HMDB0030479	--	0.34033	-1.55499	0.0467906	1.32984	1.43122	down	sig
Com_19111_neg	3,4,5-trihydroxy-6-methyloxan-2-yl 2-(methylamino)benzoate	C14 H19 N O6	343.127	--	--	--	0.39351	-1.34553	7.87e-05	4.1042	2.64571	down	sig
Com_19662_neg	Phe-Phe	C18 H20 N2 O3	312.148	--	HMDB0013302	--	2.0314	1.02247	0.0033735	2.47192	2.06547	up	sig
Com_4594_neg	Levodopa	C9 H11 N O4	197.069	C00355	HMDB0000181	--	0.62937	-0.66802	0.040779	1.38956	1.52038	down	sig
Com_13916_neg	Methyl 3-indolyacetate	C11 H11 N O2	189.079	--	--	--	0.60308	-0.729579	0.00820714	2.08581	1.84778	down	sig
Com_4855_neg	5-Methyluridine	C10 H15 N3 O5	258.085	--	HMDB0000884	--	0.61334	-0.705241	0.0342868	1.46487	1.50962	down	sig
Com_19852_neg	LPC 17:0	C25 H52 N O7 P	555.354	C04230	--	LMGP01050024	3.3897	1.76116	0.0303908	1.51726	1.50465	up	sig
MN vs. control
Compound_ID	Name	Formula	Molecular.Weight	Kegg_ID	HMDB_ID	Lipidmaps_ID	FC	log2FC	P_values	log_P	VIP	type	A
Com_1341_pos	4-Methyl-5-thiazoleethanol	C6 H9 N O S	143.041	C04294	HMDB0032985	--	0.17289	-2.53207	0.0117306	1.93068	1.93941	down	sig
Com_3202_pos	Choline	C5 H13 N O	103.1	C00114	HMDB0000097	--	2.2302	1.15717	0.0283406	1.54759	1.74348	up	sig
Com_3797_pos	Pyridoxamine	C8 H12 N2 O2	168.09	C00534	HMDB0001431	--	0.52515	-0.929199	0.0293972	1.53169	1.73378	down	sig
Com_3941_pos	Apocynin	C9 H10 O3	166.063	C11380	HMDB0247918	--	3.1352	1.64856	0.0295587	1.52932	1.70959	up	sig
Com_13823_pos	Testosterone	C19 H28 O2	288.209	C00535	HMDB0000234	LMST02020002	0.5996	-0.737928	0.030929	1.50963	1.70545	down	sig
Com_14953_pos	Androstenedione	C19 H26 O2	286.193	C00280	HMDB0000053	LMST02020007	0.61884	-0.692362	0.0209707	1.67839	1.84808	down	sig
Com_731_pos	Glycerophospho-N-palmitoyl ethanolamine	C21 H44 N O7 P	453.286	--	--	--	1.7959	0.844707	0.00349418	2.45665	2.27013	up	sig
Com_1209_pos	Methyl indole-3-acetate	C11 H11 N O2	189.079	C20635	HMDB0029738	--	2.3693	1.24446	0.0288957	1.53917	1.61843	up	sig
Com_1461_pos	Carnosine	C9 H14 N4 O3	226.107	C00386	HMDB0000033	--	1.8028	0.850239	0.0407435	1.38994	1.63592	up	sig
Com_2851_pos	L-Saccharopine	C11 H20 N2 O6	276.132	C00449	HMDB0000279	--	0.45647	-1.13141	0.0316996	1.49895	1.66072	down	sig
Com_4808_pos	DL-Arginine	C6 H14 N4 O2	174.112	C02385	HMDB0251511	--	2.6176	1.38824	0.0181229	1.74177	1.90122	up	sig
Com_4908_pos	Inosine	C10 H12 N4 O5	268.081	C00294	HMDB0000195	--	1.8926	0.92037	0.0249634	1.6027	1.8708	up	sig
Com_219_pos	Prolylleucine	C11 H20 N2 O3	228.148	--	HMDB0253028	--	8.3242	3.05731	0.0104551	1.98067	1.88103	up	sig
Com_316_pos	ethyl 4-amino-2-(methylsulfanyl)-1,3-thiazole-5-carboxylate	C7 H10 N2 O2 S2	218.02	--	--	--	1.6666	0.736908	0.0334756	1.47527	1.63665	up	sig
Com_484_pos	2,3-dihydroxypropyl 12-methyltridecanoate	C17 H34 O4	302.246	--	--	--	2.0356	1.02545	0.0290908	1.53624	1.70638	up	sig
Com_576_pos	Palmitoyl ethanolamide	C18 H37 N O2	299.283	--	HMDB0002100	LMFA08040057	2.0199	1.01428	0.0308354	1.51095	1.63014	up	sig
Com_725_pos	CAR 18:2	C25 H46 N O4	423.335	--	--	--	6.6045	2.72345	0.041435	1.38263	1.45023	up	sig
Com_985_pos	Skatole	C9 H9 N	131.074	C08313	HMDB0000466	--	0.10635	-3.23311	0.0450904	1.34592	1.58353	down	sig
Com_1034_pos	Ala-Val	C8 H16 N2 O3	188.116	--	HMDB0028700	--	1.6473	0.720103	0.00790129	2.1023	2.048	up	sig
Com_1102_pos	Palmitoylcarnitine	C23 H45 N O4	399.335	--	HMDB0000222	LMFA07070004	6.8875	2.78398	0.00096412	3.01587	2.35192	up	sig
Com_1537_pos	Biliverdin	C33 H34 N4 O6	1164.5	C00500	HMDB0001008	--	3.538	1.82293	0.0339857	1.4687	1.62328	up	sig
Com_1688_pos	TNK	C14 H27 N5 O6	343.182	--	--	--	2.2215	1.15153	0.0148896	1.82712	1.85403	up	sig
Com_2186_pos	Andrographolide	C20 H30 O5	350.21	C20214	HMDB0248395	--	0.58307	-0.778259	0.00229783	2.63868	2.28999	down	sig
Com_2375_pos	Melatonin	C13 H16 N2 O2	232.117	C01598	HMDB0001389	--	0.208	-2.26534	0.0151751	1.81887	1.82785	down	sig
Com_2662_pos	15-Keto prostaglandin F1alpha	C20 H34 O5	354.239	--	--	--	0.41713	-1.26143	0.00947379	2.02348	2.0711	down	sig
Com_2989_pos	Testosterone undecanoate	C30 H48 O3	456.361	--	HMDB0258862	--	0.27443	-1.86549	0.0251697	1.59912	1.69765	down	sig
Com_3375_pos	CAR 12:3	C19 H32 N O4	337.225	--	--	--	4.0116	2.00418	0.0251223	1.59994	1.63109	up	sig
Com_3610_pos	N-Arachidonoyl-L-serine	C23 H37 N O4	391.272	--	--	--	4.0479	2.01717	0.0400883	1.39698	1.5218	up	sig
Com_3810_pos	CAR 18:0	C25 H50 N O4	427.367	--	--	--	6.3245	2.66095	0.0239684	1.62036	1.75038	up	sig
Com_4029_pos	N-Methylhydantoin	C4 H6 N2 O2	114.043	C02565	HMDB0003646	--	2.4011	1.2637	0.0355089	1.44966	1.62918	up	sig
Com_4105_pos	Maslinic acid	C30 H48 O4	472.356	C16939	HMDB0002392	LMPR0106180014	0.46351	-1.10933	0.0135978	1.86653	1.9059	down	sig
Com_4391_pos	5,6-dimethoxy-2-(2-methoxyphenyl)-4H-chromen-4-one	C18 H16 O5	294.09	--	--	--	0.20282	-2.30173	0.0322167	1.49192	1.67324	down	sig
Com_4829_pos	alpha-Linolenoyl ethanolamide	C20 H35 N O2	321.267	--	HMDB0013624	--	6.5855	2.71929	0.0273997	1.56225	1.66127	up	sig
Com_5119_pos	Valerophenone	C11 H14 O	162.105	--	--	--	0.47359	-1.07829	0.0346405	1.46042	1.65641	down	sig
Com_5720_pos	Haloperidol metabolite II	C21 H25 Cl F N O2	377.16	--	--	--	1.708	0.772308	0.0298075	1.52567	1.78679	up	sig
Com_5795_pos	Nicotinic acid mononucleotide	C11 H14 N O9 P	335.041	C01185	HMDB0001132	--	0.39011	-1.35805	0.0375105	1.42585	1.61834	down	sig
Com_6117_pos	N-Acetyl-D-tryptophan	C13 H14 N2 O3	246.101	C03137	HMDB0255052	--	0.51988	-0.943749	0.00523908	2.28075	2.11387	down	sig
Com_6233_pos	N-2-Fluorenylacetamide	C15 H13 N O	223.096	C02778	HMDB0244967	--	0.26628	-1.90898	0.0196542	1.70654	1.81693	down	sig
Com_6235_pos	ILK	C18 H36 N4 O4	372.275	--	--	--	1.9339	0.951513	0.0124244	1.90573	1.88336	up	sig
Com_6589_pos	Glu-Val-Phe	C19 H27 N3 O6	393.191	--	--	--	1.6018	0.679694	0.0101487	1.99359	2.01264	up	sig
Com_7444_pos	CAR 15:1	C22 H42 N O4	383.304	--	--	--	4.1904	2.06709	0.0278984	1.55442	1.59586	up	sig
Com_7686_pos	2'-Deoxyadenosine-5'-monophosphate	C10 H14 N5 O6 P	331.068	C00360	HMDB0000905	--	0.20013	-2.32099	0.0221133	1.65535	1.7844	down	sig
Com_8228_pos	(2R,3S,4S,5R,6R)-2-(hydroxymethyl)-6-(2-phenylethoxy)oxane-3,4,5-triol	C14 H20 O6	306.108	--	--	--	0.58815	-0.765744	0.0268105	1.57169	1.80054	down	sig
Com_8282_pos	SLK	C15 H30 N4 O5	346.222	--	--	--	1.83	0.871844	0.0227625	1.64278	1.82231	up	sig
Com_9045_pos	Prostaglandin B2	C20 H30 O4	334.215	C05954	HMDB0004236	LMFA03010018	0.47244	-1.0818	0.0307314	1.51242	1.70005	down	sig
Com_9210_pos	1,4-Dihydro-1-Methyl-4-Oxo-3-Pyridinecarboxamide	C7 H8 N2 O2	152.059	--	HMDB0004194	--	1.9457	0.960289	0.0223972	1.64981	1.78763	up	sig
Com_9403_pos	Spectinomycin	C14 H24 N2 O7	332.159	C02078	HMDB0015055	--	0.50729	-0.979117	0.0411646	1.38548	1.61133	down	sig
Com_10021_pos	1-(3,4-dihydroxyphenyl)-7-(4-hydroxyphenyl)heptan-3-one	C19 H22 O4	336.133	--	--	--	0.57402	-0.800827	0.0158244	1.80067	1.87449	down	sig
Com_10060_pos	Kinetin	C10 H9 N5 O	237.064	C08272	HMDB0012245	--	0.49058	-1.02744	0.0424698	1.37192	1.57994	down	sig
Com_10091_pos	CAR 20:2	C27 H50 N O4	451.367	--	--	--	6.0658	2.6007	0.0251738	1.59905	1.70469	up	sig
Com_10168_pos	Levalbuterol	C13 H21 N O3	261.133	C11770	HMDB0001937	--	2.9561	1.5637	0.0293159	1.5329	1.74428	up	sig
Com_10210_pos	Amitriptyline-d3	C20 H20 [2]H3 N	280.202	--	--	--	0.59233	-0.755527	0.0178385	1.74864	1.77601	down	sig
Com_10287_pos	2-[3-(4-pyridyl)-1H-1,2,4-triazol-5-yl]pyridine	C12 H9 N5	223.085	--	--	--	0.34014	-1.5558	0.00776826	2.10968	2.08387	down	sig
Com_10425_pos	Bis(3,5,5-trimethylhexyl) phthalate	C26 H42 O4	418.307	--	--	--	0.44549	-1.16654	0.00895258	2.04805	2.05292	down	sig
Com_10795_pos	CAR 15:0	C22 H44 N O4	385.319	--	--	--	3.108	1.63599	0.0118325	1.92692	1.84776	up	sig
Com_10823_pos	PQH	C16 H24 N6 O5	380.182	--	--	--	5.412	2.43616	0.0284154	1.54645	1.71605	up	sig
Com_11056_pos	RLK	C18 H37 N7 O4	415.291	--	--	--	2.666	1.41468	0.00909343	2.04127	1.98121	up	sig
Com_11268_pos	VQH	C16 H26 N6 O5	382.197	--	--	--	2.164	1.1137	0.0309826	1.50888	1.66603	up	sig
Com_11459_pos	Carbaprostacyclin	C21 H34 O4	332.235	--	HMDB0247207	--	0.62449	-0.67925	0.0107687	1.96784	1.99606	down	sig
Com_12054_pos	DG O-18:4_16:1	C37 H64 O4	589.505	--	--	--	0.40196	-1.31488	0.0430671	1.36585	1.51394	down	sig
Com_12102_pos	LKK	C18 H37 N5 O4	387.285	--	--	--	2.7434	1.45596	0.00334247	2.47593	2.19235	up	sig
Com_12198_pos	Lagochilin	C20 H36 O5	356.254	--	--	--	0.30054	-1.73437	0.0350419	1.45541	1.68647	down	sig
Com_12484_pos	Celestolide	C17 H24 O	532.322	--	HMDB0031867	--	2.0347	1.02482	0.0177064	1.75187	1.92737	up	sig
Com_13095_pos	CAR 18:4	C25 H42 N O4	437.315	--	--	--	2.4913	1.3169	0.0456121	1.34092	1.46562	up	sig
Com_13682_pos	3-(1-benzylpiperidin-4-yl)-3H-[1,2,3]triazolo[4,5-b]pyridine	C17 H19 N5	293.163	--	--	--	0.41414	-1.27181	0.0359244	1.44461	1.65392	down	sig
Com_13916_pos	Spermidine	C7 H19 N3	145.158	C00315	HMDB0001257	--	2.4775	1.30889	0.0147461	1.83132	1.89241	up	sig
Com_13957_pos	Diosgenin	C27 H42 O3	396.303	C08898	HMDB0242671	LMST01080037	0.50098	-0.997175	0.0314826	1.50193	1.72097	down	sig
Com_14039_pos	VNK	C15 H29 N5 O5	359.217	--	--	--	1.7609	0.816313	0.0286012	1.54362	1.72943	up	sig
Com_14084_pos	2,6-Di-tert-butyl-1,4-benzoquinone	C14 H20 O2	220.146	--	HMDB0013817	--	0.63344	-0.65872	0.035003	1.4559	1.66938	down	sig
Com_14154_pos	3-Methoxy prostaglandin F1alpha	C21 H38 O6	368.254	--	--	--	1.9259	0.945533	0.0049967	2.30132	2.1595	up	sig
Com_14215_pos	WKK	C23 H36 N6 O4	460.281	--	--	--	0.36144	-1.46817	0.0319936	1.49494	1.6577	down	sig
Com_14634_pos	DG O-18:2_18:1	C39 H72 O4	621.568	--	--	--	3.4386	1.78182	0.0380542	1.4196	1.64647	up	sig
Com_15465_pos	4-(Diethylamino)salicylaldehyde	C11 H15 N O2	193.111	--	--	--	0.53157	-0.911668	0.0441433	1.35514	1.64383	down	sig
Com_15669_pos	Lysopc 18:2	C26 H50 N O7 P	519.334	--	--	--	0.50895	-0.974404	0.0191371	1.71812	1.78825	down	sig
Com_16170_pos	FKK	C21 H35 N5 O4	421.27	--	--	--	2.9584	1.56482	0.0116174	1.93489	1.93743	up	sig
Com_16197_pos	5-([1,1'-biphenyl]-2-ylamino)-5-oxopentanoic acid	C17 H17 N O3	283.117	--	--	--	0.33974	-1.5575	0.0317296	1.49853	1.70894	down	sig
Com_16215_pos	Ergosterol	C28 H44 O	396.339	C01694	HMDB0000878	LMST01030093	6.5778	2.71761	0.00147326	2.83172	2.27078	up	sig
Com_16918_pos	(2R,3S,4S,5R,6S)-2-(hydroxymethyl)-6-phenoxyoxane-3,4,5-triol	C12 H16 O6	273.121	--	--	--	0.47871	-1.06278	0.0202153	1.69432	1.807	down	sig
Com_17900_pos	(2E)-6-hydroxy-2-methyl-6-(4-methylphenyl)hept-2-enoic acid	C15 H20 O3	288.133	--	--	--	0.34093	-1.55245	0.00795268	2.09949	1.99189	down	sig
Com_18096_pos	Ecgonine methyl ester	C10 H17 N O3	199.121	C12448	HMDB0006406	--	0.64981	-0.62191	0.0225838	1.6462	1.75431	down	sig
Com_19498_pos	1-(2-pyridin-2-yldiazenyl)-2-naphthol	C15 H11 N3 O	249.086	--	--	--	0.17378	-2.52467	0.0267701	1.57235	1.74132	down	sig
Com_20752_pos	Rhamnetin	C16 H12 O7	316.058	C10176	--	LMPK12112624	4.7727	2.25481	0.0319586	1.49541	1.67401	up	sig
Com_20789_pos	Diacetoxyscirpenol	C19 H26 O7	348.155	C09662	HMDB0035104	--	0.59699	-0.744221	0.0104149	1.98235	1.96565	down	sig
Com_21620_pos	cis-gondoic acid	C20 H38 O2	310.287	C16526	HMDB0033022	LMFA01030085	0.51061	-0.969706	0.0192918	1.71463	1.82917	down	sig
Com_22228_pos	Dehydroepiandrosterone (DHEA)	C19 H28 O2	270.199	C01227	--	--	0.47517	-1.07348	0.0063055	2.20028	2.18976	down	sig
Com_22524_pos	CAR 20:3	C27 H48 N O4	449.351	--	--	--	3.5187	1.81504	0.0286642	1.54266	1.58775	up	sig
Com_22571_pos	ethyl 2-cyano-3-[(2-oxoazepan-3-yl)amino]acrylate	C12 H17 N3 O3	251.128	--	--	--	0.54954	-0.863704	0.0442471	1.35412	1.5739	down	sig
Com_23301_pos	Dehydroepiandrosterone	C19 H28 O2	288.209	C01227	HMDB0000077	LMST02020021	0.61508	-0.701154	0.0423133	1.37352	1.64492	down	sig
Com_24106_pos	DG O-18:4_17:2	C38 H64 O4	601.505	--	--	--	0.33749	-1.56708	0.000485712	3.31362	2.58047	down	sig
Com_24183_pos	DG O-18:3_17:2	C38 H66 O4	603.521	--	--	--	1.5765	0.656725	0.0447831	1.34889	1.66765	up	sig
Com_24204_pos	NMK	C15 H29 N5 O5 S	746.352	--	--	--	1.5596	0.641176	0.0129423	1.88799	1.97369	up	sig
Com_24491_pos	QLK	C17 H33 N5 O5	193.624	--	--	--	2.1182	1.08284	0.0183027	1.73749	1.84443	up	sig
Com_24605_pos	DG O-20:3_20:2	C43 H76 O4	673.6	--	--	--	2.4536	1.2949	0.0157001	1.8041	1.89417	up	sig
Com_24609_pos	VLK	C17 H34 N4 O4	179.129	--	--	--	2.2311	1.15776	0.0134507	1.87126	1.90024	up	sig
Com_24627_pos	FNK	C19 H29 N5 O5	407.218	--	--	--	2.0908	1.06406	0.0425159	1.37145	1.54591	up	sig
Com_25563_pos	4-(3,4-dimethoxyphenyl)-3-methyl-1H-pyrazol-5-amine	C12 H15 N3 O2	233.117	--	--	--	2.4768	1.30848	0.0186237	1.72993	1.91658	up	sig
Com_26345_pos	5-methyl-3-(3,4,5-trimethoxyphenyl)-1,2,4-oxadiazole	C12 H14 N2 O4	250.096	--	--	--	0.61084	-0.711134	0.0254044	1.59509	1.82994	down	sig
Com_27371_pos	3-Acetyl-11-keto-beta-boswellic acid	C32 H48 O5	512.349	--	HMDB0245953	--	0.58711	-0.768297	0.0138552	1.85839	1.91103	down	sig
Com_28258_pos	KNK	C16 H32 N6 O5	388.244	--	--	--	2.5232	1.33525	0.0230313	1.63768	1.7629	up	sig
Com_29509_pos	5-Hydroxyindole	C8 H7 N O	133.053	--	HMDB0059805	--	0.52702	-0.92407	0.0264059	1.5783	1.76581	down	sig
Com_29755_pos	2-[(3S)-1-(2-Methylbenzyl)-3-pyrrolidinyl]-1H-imidazo[4,5-b]pyridine	C18 H20 N4	292.172	--	--	--	2.0862	1.06088	0.00309731	2.50902	2.29771	up	sig
Com_32167_pos	N alpha-Acetyl-L-Arginine	C8 H16 N4 O3	216.121	--	--	--	0.58359	-0.776973	0.0149958	1.82403	1.84842	down	sig
Com_33568_pos	Benzophenone	C13 H10 O	182.069	C06354	HMDB0032049	--	0.62106	-0.687195	0.0206655	1.68475	1.77422	down	sig
Com_33908_pos	N4-Acetylcytidine	C11 H15 N3 O6	285.096	C22293	HMDB0005923	--	0.53482	-0.902875	0.0183963	1.73527	1.75624	down	sig
Com_34338_pos	N1-(2,3-dihydro-1,4-benzodioxin-6-yl)acetamide	C10 H11 N O3	193.074	--	--	--	0.4598	-1.12092	0.0246028	1.60902	1.78466	down	sig
Com_35204_pos	dihydrotachysterol	C28 H46 O	398.355	C06957	HMDB0015203	--	0.40494	-1.30422	0.00600997	2.22113	2.11532	down	sig
Com_35735_pos	DKK	C16 H31 N5 O6	389.228	--	--	--	1.7337	0.793854	0.0466001	1.33161	1.59537	up	sig
Com_35980_pos	7-alpha-carboxy-17-alpha-carboxyethylandrostan lactone phenyl ester	C28 H38 O5	454.27	--	--	--	0.49394	-1.01759	0.0436962	1.35956	1.59338	down	sig
Com_36827_pos	HLK	C18 H32 N6 O4	396.249	--	--	--	1.8061	0.852878	0.0192918	1.71463	1.80124	up	sig
Com_37103_pos	5-[(8Z,11Z)-pentadeca-8,11-dien-1-yl]benzene-1,3-diol	C21 H32 O2	316.24	--	--	--	0.60045	-0.735884	0.00723183	2.14075	2.12365	down	sig
Com_37414_pos	DG O-16:2_17:1	C36 H66 O4	579.521	--	--	--	0.31567	-1.66351	0.00119351	2.92317	2.38354	down	sig
Com_37696_pos	N-(8-methyl-8-azabicyclo[3.2.1]oct-3-yl)-4-nitrobenzamide	C15 H19 N3 O3	289.139	--	--	--	2.8501	1.51101	0.0350078	1.45583	1.72633	up	sig
Com_38606_pos	CAR 18:1	C25 H48 N O4	425.35	--	--	--	2.5466	1.34857	0.0083122	2.08028	1.90854	up	sig
Com_39260_pos	N1-(2,6-dimorpholino-3-pyridyl)-4-methylbenzamide	C21 H26 N4 O3	764.396	--	--	--	0.59322	-0.753361	0.00978544	2.00942	1.937	down	sig
Com_40524_pos	CAR 19:2	C26 H48 N O4	437.351	--	--	--	0.26953	-1.89148	0.0340738	1.46758	1.62324	down	sig
Com_41738_pos	7-(3,4-dihydroxyphenyl)-5-hydroxy-1-(4-hydroxyphenyl)heptan-3-one	C19 H22 O5	352.129	--	--	--	0.42662	-1.22898	0.0359362	1.44447	1.58439	down	sig
Com_42311_pos	3-benzyl-3-butylquinoline-2,4(1H,3H)-dione	C20 H21 N O2	307.153	--	--	--	0.31444	-1.66914	0.013915	1.85652	1.88139	down	sig
Com_42392_pos	EKK	C17 H33 N5 O6	403.244	--	--	--	2.204	1.14012	0.0305312	1.51526	1.70381	up	sig
Com_42785_pos	3-[(4-hydroxyphenyl)methyl]-octahydropyrrolo[1,2-a]pyrazine-1,4-dione	C14 H16 N2 O3	260.121	--	--	--	0.38229	-1.38726	0.0325777	1.48708	1.61456	down	sig
Com_44734_pos	Lidocaine N-oxide	C14 H22 N2 O2	250.168	--	--	--	0.30248	-1.72509	0.0356522	1.44791	1.58114	down	sig
Com_56_pos	Linoleoyl ethanolamide	C20 H37 N O2	323.283	--	HMDB0012252	--	9.9827	3.31943	0.0187564	1.72685	1.73405	up	sig
Com_64_pos	3-Oxo-7alpha,12alpha-hydroxy-5beta-cholanoic acid	C24 H38 O5	406.272	--	--	--	2.4957	1.31944	0.0441917	1.35466	1.5498	up	sig
Com_124_pos	18-beta-Glycyrrhetinic acid	C30 H46 O4	470.339	C02283	--	--	0.24722	-2.01613	0.0258274	1.58792	1.657	down	sig
Com_274_pos	Oleoyl ethanolamide	C20 H39 N O2	325.298	C20792	HMDB0002088	--	6.126	2.61495	0.00826821	2.08259	1.99267	up	sig
Com_278_pos	Thr-Leu	C10 H20 N2 O4	232.143	C20165	HMDB0259044	--	1.776	0.828632	0.0113098	1.94654	2.09949	up	sig
Com_887_pos	12(S)-HETE	C20 H32 O3	320.236	C14777	HMDB0006111	LMFA03060064	0.3078	-1.69993	0.0496415	1.30416	1.61493	down	sig
Com_1524_pos	Ne-(1-Carboxymethyl)-L-lysine	C8 H16 N2 O4	204.111	--	--	--	1.592	0.67084	0.0114638	1.94067	2.04148	up	sig
Com_1734_pos	10-Undecenoic acid	C11 H20 O2	184.147	--	HMDB0033724	LMFA01030036	2.285	1.19219	0.0153966	1.81258	1.77704	up	sig
Com_2403_pos	N-(4-chlorophenethyl)-1-adamantanecarboxamide	C19 H24 Cl N O	317.159	--	--	--	1.5169	0.601126	0.0110012	1.95856	2.06063	up	sig
Com_2490_pos	Propionyl-L-carnitine	C10 H19 N O4	217.132	--	HMDB0000824	--	0.50792	-0.977327	0.00716035	2.14507	2.00341	down	sig
Com_3189_pos	Anserine	C10 H16 N4 O3	240.121	C01262	HMDB0000194	--	0.30223	-1.72628	0.0099171	2.00362	1.91454	down	sig
Com_3509_pos	Prostaglandin K2	C20 H30 O5	332.197	--	--	LMFA03010023	1.965	0.974529	0.0375638	1.42523	1.63026	up	sig
Com_4592_pos	N-Oleoyl Glycine	C20 H37 N O3	339.278	--	HMDB0241916	LMFA08020082	11.814	3.56243	0.0151843	1.81861	1.84679	up	sig
Com_7114_pos	5-Methyl-2'-deoxycytidine	C10 H15 N3 O4	241.106	C03592	HMDB0002224	--	0.53692	-0.897221	0.000770719	3.1131	2.47531	down	sig
Com_8556_pos	Spiculisporic Acid	C17 H28 O6	328.189	--	--	--	0.60251	-0.730943	0.0413273	1.38376	1.54723	down	sig
Com_8651_pos	3-Methyl-2-oxobutanoic acid	C5 H8 O3	116.047	C00141	HMDB0030027	--	1.7564	0.812621	0.0342343	1.46554	1.65176	up	sig
Com_11190_pos	Inositol	C6 H12 O6	180.064	C00137	HMDB0000211	--	2.8033	1.48713	0.0355903	1.44867	1.64711	up	sig
Com_11920_pos	N-Acetylsphingosine	C20 H39 N O3	341.293	--	HMDB0247781	LMSP02010014	5.3095	2.40858	0.0289035	1.53905	1.69526	up	sig
Com_15834_pos	1-Methylguanosine	C11 H15 N5 O5	297.108	C04545	HMDB0001563	--	1.6334	0.707878	0.0374445	1.42661	1.72973	up	sig
Com_16577_pos	DL-3,4-Dihydroxyphenyl glycol	C8 H10 O4	170.058	--	--	--	0.53858	-0.892767	0.00374186	2.42691	2.17856	down	sig
Com_22138_pos	5-Hydroxytryptophan	C11 H12 N2 O3	220.089	C01017	HMDB0000472	--	2.1922	1.13238	0.0274602	1.5613	1.8518	up	sig
Com_27656_pos	dCMP	C9 H14 N3 O7 P	307.057	C00239	HMDB0001202	--	0.36259	-1.46359	0.0206465	1.68515	1.768	down	sig
Com_31713_pos	Biotin	C10 H16 N2 O3 S	266.071	C00120	HMDB0000030	--	0.46632	-1.10061	0.0295857	1.52892	1.69472	down	sig
Com_357_neg	N-Acetyl-D-alloisoleucine	C8 H15 N O3	173.105	--	--	--	1.7888	0.838992	0.0481663	1.31726	1.54943	up	sig
Com_6489_neg	Thymidine 5'-monophosphate	C10 H15 N2 O8 P	322.057	C00364	HMDB0001227	--	0.065063	-3.94202	0.0220113	1.65735	1.78452	down	sig
Com_12379_neg	2'-Deoxyadenosine 5'-monophosphate (dAMP)	C10 H14 N5 O6 P	331.068	C00360	--	--	0.050388	-4.31078	0.0232416	1.63373	1.7579	down	sig
Com_26251_neg	2'-Deoxycytidine 5'-monophosphate (dCMP)	C9 H14 N3 O7 P	307.057	--	--	--	0.26321	-1.92571	0.0497703	1.30303	1.53277	down	sig
Com_27123_neg	2'-Deoxyguanosine 5'-monophosphate (dGMP)	C10 H14 N5 O7 P	347.063	C00362	--	--	0.17253	-2.53508	0.0207309	1.68338	1.77287	down	sig
Com_1587_neg	(R)-3-Hydroxy myristic acid	C14 H28 O3	244.204	--	--	--	1.7924	0.841893	0.0266749	1.5739	1.75329	up	sig
Com_116_neg	delta9-THC-d9	C21 H21 [2]H9 O2	323.282	--	--	--	16.054	4.00486	0.016769	1.77549	1.76434	up	sig
Com_487_neg	16-Hydroxyhexadecanoic acid	C16 H32 O3	254.225	C18218	HMDB0006294	--	1.9131	0.935912	0.0145583	1.83689	1.97226	up	sig
Com_498_neg	LPS 16:0	C22 H44 N O9 P	497.275	--	--	LMGP03050002	2.0219	1.01571	0.0444419	1.35221	1.53434	up	sig
Com_705_neg	Hydrocinnamic acid	C9 H10 O2	150.068	C05629	HMDB0000764	--	0.27254	-1.87546	0.0205064	1.68811	1.79541	down	sig
Com_725_neg	Asaraldehyde	C10 H12 O4	196.074	--	HMDB0029648	--	4.6519	2.21782	0.0113728	1.94413	1.95095	up	sig
Com_1246_neg	LPE O-17:2	C22 H44 N O6 P	449.291	--	--	--	6.308	2.65718	0.0228457	1.64119	1.76221	up	sig
Com_1381_neg	delta 17-6-keto prostaglandin F1alpha	C20 H32 O6	368.22	--	--	--	0.55562	-0.84783	0.0444226	1.3524	1.55929	down	sig
Com_2257_neg	N'-(4-chlorobenzoyl)-3-[4-(trifluoromethoxy)phenyl]acrylohydrazide	C17 H12 Cl F3 N2 O3	384.052	--	--	--	9.3955	3.23197	0.0164191	1.78465	1.78939	up	sig
Com_2312_neg	Prostaglandin F1alpha	C20 H36 O5	356.256	C06475	--	--	0.55742	-0.843163	0.0498551	1.30229	1.58109	down	sig
Com_3082_neg	LPE O-16:2	C21 H42 N O6 P	435.275	--	--	--	3.7184	1.89468	0.0247171	1.607	1.7626	up	sig
Com_4087_neg	Cer 20:2;3O/16:0;(2OH)	C36 H69 N O5	595.518	--	--	--	8.9191	3.1569	0.012498	1.90316	1.93603	up	sig
Com_4727_neg	Prostaglandin D3	C20 H30 O5	350.209	C13802	HMDB0003034	LMFA03010142	0.50104	-0.997002	0.00105534	2.97661	2.44773	down	sig
Com_4907_neg	Salvinorin A	C23 H28 O8	432.182	C20196	--	--	0.56541	-0.822631	0.0291486	1.53538	1.74	down	sig
Com_5698_neg	Testosterone sulfate	C19 H28 O5 S	368.166	--	HMDB0002833	LMST05020032	0.44657	-1.16304	0.0470603	1.32735	1.6142	down	sig
Com_5973_neg	2-[(3S)-1-(Cyclohexylmethyl)-3-pyrrolidinyl]-5-fluoro-1H-benzimidazole	C18 H24 F N3	301.2	--	--	--	1.7145	0.777788	0.0103354	1.98567	2.0213	up	sig
Com_6395_neg	LPS 16:1	C22 H42 N O9 P	495.259	--	--	LMGP03050010	3.8816	1.95665	0.00442903	2.35369	2.12278	up	sig
Com_7690_neg	4-[(3,4-dimethoxyphenethyl)amino]-4-oxobutanoic acid	C14 H19 N O5	281.126	--	--	--	4.0927	2.03305	0.0191331	1.71821	1.89565	up	sig
Com_8177_neg	FAHFA 16:1/18:3	C34 H58 O4	530.431	--	--	--	2.973	1.57192	0.0141339	1.84974	1.97681	up	sig
Com_9455_neg	6-Ketoprostaglandin F1alpha	C20 H34 O6	370.236	C05961	HMDB0002886	--	0.62304	-0.682603	0.0417793	1.37904	1.5408	down	sig
Com_9632_neg	Cer 8:0;3O/12:1;(2OH)	C20 H39 N O5	419.288	--	--	--	5.3933	2.43117	0.0273323	1.56332	1.65616	up	sig
Com_9839_neg	15(R)-Prostaglandin D2	C20 H32 O5	352.225	--	--	--	0.463	-1.11092	0.00471523	2.3265	2.17779	down	sig
Com_10921_neg	Glyphosate	C3 H8 N O5 P	169.014	C01705	HMDB0252891	--	2.3257	1.21767	0.0217692	1.66216	1.7526	up	sig
Com_11199_neg	Ascorbyl palmitate	C22 H38 O7	414.262	--	HMDB0039883	LMFA07010788	0.51461	-0.958449	0.0146348	1.83461	1.85778	down	sig
Com_11482_neg	FAHFA 20:4/20:4	C40 H62 O4	606.463	--	--	--	3.0084	1.589	0.012957	1.8875	1.92447	up	sig
Com_11767_neg	4-methoxy-N-[2-(4-methoxyphenoxy)-5-(trifluoromethyl)phenyl]benzamide	C22 H18 F3 N O4	417.121	--	--	--	2.2049	1.14071	0.0333126	1.47739	1.75508	up	sig
Com_12321_neg	LPE O-17:1	C22 H46 N O6 P	451.306	--	--	--	3.0982	1.63143	0.0475801	1.32258	1.48651	up	sig
Com_14233_neg	(+)(-)19(20)-DiHDPA	C22 H34 O4	362.246	--	--	--	2.0191	1.01371	0.0226988	1.644	1.72102	up	sig
Com_19145_neg	2-Methylbutyric acid	C5 H10 O2	102.068	C18319	HMDB0002176	--	0.51111	-0.968294	0.0487678	1.31187	1.56627	down	sig
Com_20131_neg	LPE O-18:1	C23 H48 N O6 P	465.322	--	--	--	2.8707	1.5214	0.0463042	1.33438	1.56965	up	sig
Com_21037_neg	JWH 018 N-pentanoic acid metabolite	C24 H21 N O3	407.136	--	--	--	2.7513	1.46011	0.0381786	1.41818	1.68179	up	sig
Com_21621_neg	Prostaglandin A1 ethyl ester	C22 H36 O4	346.251	--	--	--	2.1721	1.11909	0.0271168	1.56676	1.80445	up	sig
Com_22084_neg	MGDG O-28:0_3:0	C40 H78 O9	748.571	--	--	--	1.6436	0.716859	0.0379919	1.42031	1.62072	up	sig
Com_22679_neg	MGDG O-22:6_2:0	C33 H52 O9	638.367	--	--	--	0.39305	-1.34722	0.01595	1.79724	1.86888	down	sig
Com_22830_neg	Glycerol 3-phosphate	C3 H9 O6 P	172.014	C03189	HMDB0000126	--	0.275	-1.8625	0.0386888	1.41242	1.63148	down	sig
Com_24316_neg	LPE 20:1	C25 H50 N O7 P	507.332	--	--	LMGP02050046	3.0274	1.59808	0.000987337	3.00553	2.41598	up	sig
Com_26314_neg	13,14-dihydro Prostaglandin F1alpha	C20 H38 O5	358.272	--	--	--	0.48316	-1.04943	0.0291873	1.53481	1.71839	down	sig
Com_27710_neg	5'-Adenylic acid	C10 H14 N5 O7 P	347.063	C00020	HMDB0011617	--	0.3619	-1.46634	0.0188472	1.72475	1.79139	down	sig
Com_29221_neg	Estrone sulfate	C18 H22 O5 S	350.119	--	HMDB0001425	LMST02010043	1.8246	0.86758	0.019007	1.72109	1.77772	up	sig
Com_29983_neg	5-[4-(tert-butyl)phenyl]-1,3,4-oxadiazole-2-thiol	C12 H14 N2 O S	468.164	--	--	--	0.36033	-1.47261	0.0315596	1.50087	1.67447	down	sig
Com_114_neg	7-Ketolithocholic acid	C24 H38 O4	390.277	--	HMDB0000467	--	2.2267	1.15491	0.041203	1.38507	1.61261	up	sig
Com_29_neg	Arachidonic acid	C20 H32 O2	304.24	C00219	HMDB0001043	LMFA01030001	2.0437	1.03118	0.0100126	1.99945	2.00284	up	sig
Com_7602_neg	LPE 18:0	C23 H48 N O7 P	481.317	--	--	LMGP02050038	3.2645	1.70686	0.00720697	2.14225	2.09103	up	sig
Com_643_neg	Mevalonic acid	C6 H12 O4	148.073	C00418	HMDB0000227	LMFA01050352	1.81	0.85599	0.036523	1.43743	1.64385	up	sig
Com_742_neg	D-(+)-Glucose	C6 H12 O6	226.069	--	--	--	1.6369	0.710966	0.0317123	1.49877	1.66339	up	sig
Com_17221_neg	Cannabigerolic acid	C22 H32 O4	360.23	C20406	HMDB0304284	--	0.37407	-1.41862	0.029545	1.52952	1.73392	down	sig
Com_10694_neg	6-Hydroxymelatonin	C13 H16 N2 O3	248.12	C05643	HMDB0004081	--	1.8826	0.912727	0.00840124	2.07566	2.1297	up	sig
Com_9968_neg	6-Keto-prostaglandin f1alpha	C20 H34 O6	370.236	C05961	HMDB0002886	LMFA03010001	0.51995	-0.943555	0.00298115	2.52562	2.24687	down	sig
Com_711_neg	LPE 18:1	C23 H46 N O7 P	479.301	--	--	LMGP02050064	2.0631	1.04481	0.011431	1.94191	1.94042	up	sig
Com_19025_neg	ADBICA N-pentanoic acid metabolite	C20 H27 N3 O4	373.196	--	--	--	1.8585	0.894139	0.0439837	1.35671	1.65408	up	sig
Com_3181_neg	LPE 16:1	C21 H42 N O7 P	451.27	--	--	LMGP02050037	2.8271	1.49932	0.000716165	3.14499	2.54229	up	sig
Com_865_neg	Dl-3,4-Dihydroxymandelic Acid	C8 H8 O5	184.037	--	--	--	4.1487	2.05266	0.0440004	1.35654	1.5468	up	sig
Com_20839_neg	Thromoboxane B1	C20 H36 O6	372.251	--	--	--	0.57372	-0.801581	0.0349172	1.45696	1.68888	down	sig
Com_256_neg	LPC 16:0	C24 H50 N O7 P	541.338	C04230	--	LMGP01050113	2.478	1.30918	0.0409514	1.38773	1.64197	up	sig
Com_6340_neg	2,3-Dinor-8-epi-prostaglandin F2alpha	C18 H30 O5	326.209	C14794	--	--	0.59768	-0.742555	0.0259847	1.58528	1.7388	down	sig
Com_4415_neg	LPE 17:1	C22 H44 N O7 P	465.286	--	--	LMGP02050008	4.3104	2.10782	0.0131806	1.88007	1.81425	up	sig
Com_11859_neg	Lysopa 18:0	C21 H43 O7 P	438.275	--	--	--	3.0096	1.58957	0.0170977	1.76706	1.92417	up	sig
Com_959_neg	LPE 14:0	C19 H40 N O7 P	425.255	--	--	LMGP02050033	1.6337	0.708143	0.0255018	1.59343	1.80646	up	sig
Com_17320_neg	Cynaropicrin	C19 H22 O6	392.148	C09385	HMDB0036423	--	1.5207	0.604736	0.0401069	1.39678	1.51315	up	sig
Com_19662_neg	Phe-Phe	C18 H20 N2 O3	312.148	--	HMDB0013302	--	2.2143	1.14685	0.0227197	1.6436	1.89369	up	sig
Com_5989_neg	2,3,4-Trihydroxybenzoic acid	C7 H6 O5	170.021	--	HMDB0059964	--	2.2585	1.17536	0.0206004	1.68612	1.7185	up	sig
IgAN vs. MN
Compound_ID	Name	Formula	Molecular.Weight	Kegg_ID	HMDB_ID	Lipidmaps_ID	FC	log2FC	P_values	log_P	VIP	type	A
Com_1121_pos	Thymine	C5 H6 N2 O2	126.043	C00178	HMDB0000262	--	0.60225	-0.731566	0.033186	1.47905	2.16966	down	sig
Com_5346_pos	D-Glucosamine	C6 H13 N O5	179.08	C00329	HMDB0030091	--	0.64354	-0.635898	0.00786356	2.10438	2.55536	down	sig
Com_10039_pos	Cotinine	C10 H12 N2 O	176.095	--	HMDB0001046	--	0.15672	-2.67374	0.0278227	1.5556	2.14013	down	sig
Com_10353_pos	3-Methoxybenzaldehyde	C8 H8 O2	136.053	--	HMDB0031459	--	0.53291	-0.908036	0.0145818	1.83619	2.17727	down	sig
Com_4438_pos	Adenine	C5 H5 N5	135.055	C00147	HMDB0000034	--	1.5605	0.642008	0.0298492	1.52507	1.80876	up	sig
Com_345_pos	Caprolactam	C6 H11 N O	113.084	C06593	HMDB0062769	--	2.2334	1.15924	0.0318222	1.49727	2.12389	up	sig
Com_558_pos	Deoxyinosine	C10 H12 N4 O4	252.086	C05512	HMDB0000071	--	0.62925	-0.668295	0.032605	1.48672	2.05606	down	sig
Com_4264_pos	O-Desmethylvenlafaxine	C16 H25 N O2	263.189	--	HMDB0015646	--	0.41482	-1.26944	0.0435447	1.36106	2.08479	down	sig
Com_5207_pos	3-(dimethylamino)-1-[4-(phenylsulfonyl)phenyl]prop-2-en-1-one	C17 H17 N O3 S	315.093	--	--	--	0.41823	-1.25763	0.0448086	1.34864	2.09398	down	sig
Com_5379_pos	2-[4-(methylsulfonimidoyl)phenoxy]-5-nitropyridine	C12 H11 N3 O4 S	293.047	--	--	--	0.051492	-4.27951	0.0365798	1.43676	2.10035	down	sig
Com_5781_pos	Coenzyme Q2	C19 H26 O4	318.181	C00399	HMDB0006709	--	0.27665	-1.85387	0.0433997	1.36251	1.73391	down	sig
Com_6235_pos	ILK	C18 H36 N4 O4	372.275	--	--	--	0.65767	-0.604564	0.0467964	1.32979	1.71726	down	sig
Com_8228_pos	(2R,3S,4S,5R,6R)-2-(hydroxymethyl)-6-(2-phenylethoxy)oxane-3,4,5-triol	C14 H20 O6	306.108	--	--	--	2.5874	1.3715	0.00104492	2.98092	3.09074	up	sig
Com_8694_pos	IMK	C17 H34 N4 O4 S	390.231	--	--	--	0.65899	-0.601672	0.0183121	1.73726	2.25916	down	sig
Com_8974_pos	Cer 18:0;2O/2:0	C20 H41 N O3	343.309	--	--	--	0.30101	-1.73212	0.0413436	1.38359	1.98097	down	sig
Com_10060_pos	Kinetin	C10 H9 N5 O	237.064	C08272	HMDB0012245	--	2.5742	1.36412	0.0305099	1.51556	1.95947	up	sig
Com_10168_pos	Levalbuterol	C13 H21 N O3	261.133	C11770	HMDB0001937	--	0.49333	-1.01938	0.0482298	1.31668	1.7506	down	sig
Com_11700_pos	CAR 22:1	C29 H56 N O4	481.414	--	--	--	0.4159	-1.26569	0.0272542	1.56457	1.98667	down	sig
Com_12198_pos	Lagochilin	C20 H36 O5	356.254	--	--	--	0.42113	-1.24766	0.0416377	1.38051	2.05142	down	sig
Com_14471_pos	2-(3,4-dihydroxyphenyl)-7-hydroxy-3,4-dihydro-2H-1-benzopyran-4-one	C15 H12 O5	272.069	--	--	--	3.733	1.90034	0.0209797	1.6782	2.12197	up	sig
Com_17745_pos	trans-Clovamide	C18 H17 N O7	381.08	--	--	--	0.42951	-1.21924	0.0261503	1.58252	2.05199	down	sig
Com_18294_pos	5-chloro-2,8-dimethyl-4-[(3-nitro-2-pyridyl)oxy]quinoline	C16 H12 Cl N3 O3	329.052	--	--	--	2.8774	1.52477	0.0144724	1.83946	2.23081	up	sig
Com_18486_pos	D-Sphingosine	C18 H37 N O2	281.272	C00319	HMDB0000252	--	0.53434	-0.90417	0.0226104	1.64569	1.92864	down	sig
Com_22977_pos	trans-3-Hydroxycotinine	C10 H12 N2 O2	192.09	--	HMDB0001390	--	0.45711	-1.12939	0.0119813	1.9215	2.46067	down	sig
Com_23230_pos	2,4-diaziran-1-yl-6-(1-phenyl-1H-pyrrol-2-yl)-1,3,5-triazine	C17 H16 N6	304.143	--	--	--	0.52293	-0.93531	0.0420725	1.376	1.79556	down	sig
Com_24106_pos	DG O-18:4_17:2	C38 H64 O4	601.505	--	--	--	0.61416	-0.703314	0.00904125	2.04377	2.52821	down	sig
Com_24183_pos	DG O-18:3_17:2	C38 H66 O4	603.521	--	--	--	0.52865	-0.919615	0.00282632	2.54878	2.75957	down	sig
Com_24397_pos	Perillartine	C10 H15 N O	165.116	--	HMDB0035652	--	0.4104	-1.2849	0.0227653	1.64273	2.29621	down	sig
Com_24605_pos	DG O-20:3_20:2	C43 H76 O4	673.6	--	--	--	0.55306	-0.854492	0.034802	1.4584	1.87432	down	sig
Com_25981_pos	2-Naphthol	C10 H8 O	144.058	C11713	HMDB0012322	--	0.34222	-1.547	0.0259442	1.58596	2.04769	down	sig
Com_37103_pos	5-[(8Z,11Z)-pentadeca-8,11-dien-1-yl]benzene-1,3-diol	C21 H32 O2	316.24	--	--	--	1.808	0.854395	0.0192189	1.71627	2.25298	up	sig
Com_37414_pos	DG O-16:2_17:1	C36 H66 O4	579.521	--	--	--	0.59411	-0.751198	0.0416201	1.3807	1.76224	down	sig
Com_40468_pos	Cholesterol	C27 H46 O	386.355	C00187	HMDB0000067	LMST01010001	0.48195	-1.05304	0.036383	1.4391	1.86882	down	sig
Com_41738_pos	7-(3,4-dihydroxyphenyl)-5-hydroxy-1-(4-hydroxyphenyl)heptan-3-one	C19 H22 O5	352.129	--	--	--	1.9753	0.982072	0.0394542	1.40391	1.80016	up	sig
Com_42351_pos	5-(3-cyclohexylprop-1-ynyl)nicotinic acid	C15 H17 N O2	243.122	--	--	--	0.55438	-0.851053	0.0182227	1.73939	2.43639	down	sig
Com_42445_pos	7-(2-aminophenyl)heptanoic acid	C13 H19 N O2	243.122	--	--	--	0.60206	-0.732021	0.0321513	1.4928	2.26796	down	sig
Com_394_pos	Ala-Ile	C9 H18 N2 O3	202.132	--	HMDB0028690	--	1.5883	0.667483	0.0206477	1.68513	2.11763	up	sig
Com_2475_pos	LPC O-16:0	C24 H52 N O6 P	481.353	--	--	LMGP01060010	0.51367	-0.961086	0.0356239	1.44826	1.99171	down	sig
Com_7650_pos	Desoxycortone	C21 H30 O3	330.22	C03205	HMDB0000016	--	1.8264	0.869003	0.0272475	1.56467	2.10124	up	sig
Com_11190_pos	Inositol	C6 H12 O6	180.064	C00137	HMDB0000211	--	0.49496	-1.01462	0.0458851	1.33833	1.88232	down	sig
Com_11807_pos	Jasmonic acid	C12 H18 O3	210.125	C08491	HMDB0032797	LMFA02020001	1.7117	0.77543	0.0475377	1.32296	1.77171	up	sig
Com_15834_pos	1-Methylguanosine	C11 H15 N5 O5	297.108	C04545	HMDB0001563	--	0.54104	-0.886193	0.00171581	2.76553	2.98928	down	sig
Com_1363_neg	Malonic acid	C3 H4 O4	104.011	C00383	HMDB0000691	LMFA01170041	0.40135	-1.31707	0.0465869	1.33174	1.62198	down	sig
Com_2436_neg	2'-Deoxyuridine	C9 H12 N2 O5	228.075	C00526	HMDB0000012	--	0.4882	-1.03446	0.0115031	1.93919	2.26267	down	sig
Com_2637_neg	Fumaric acid	C4 H4 O4	116.011	C00122	HMDB0000134	--	0.58646	-0.769895	0.0437211	1.35931	2.02315	down	sig
Com_27123_neg	2'-Deoxyguanosine 5'-monophosphate (dGMP)	C10 H14 N5 O7 P	347.063	C00362	--	--	3.3881	1.76048	0.0480168	1.31861	1.67949	up	sig
Com_531_neg	Hypoxanthine	C5 H4 N4 O	136.038	C00262	HMDB0000157	--	0.56696	-0.818681	0.00757984	2.12034	2.63784	down	sig
Com_1587_neg	(R)-3-Hydroxy myristic acid	C14 H28 O3	244.204	--	--	--	0.58765	-0.766971	0.0169153	1.77172	2.30127	down	sig
Com_20038_neg	2'-Deoxyinosine	C10 H12 N4 O4	252.086	C05512	HMDB0000071	--	0.53327	-0.907062	0.0127764	1.89359	2.32894	down	sig
Com_214_neg	Pentadecanoic acid	C15 H30 O2	242.225	C16537	HMDB0000826	LMFA01010015	0.53166	-0.911424	0.0323906	1.48958	1.92837	down	sig
Com_581_neg	N-(4-chlorophenyl)-N'-cyclohexylthiourea	C13 H17 Cl N2 S	268.081	--	--	--	0.38373	-1.38184	0.0269985	1.56866	2.29559	down	sig
Com_725_neg	Asaraldehyde	C10 H12 O4	196.074	--	HMDB0029648	--	0.35696	-1.48617	0.0323377	1.49029	2.0461	down	sig
Com_1010_neg	FAHFA 2:0/16:0	C18 H34 O4	314.246	--	--	--	0.2686	-1.89647	0.0343439	1.46415	2.11113	down	sig
Com_1028_neg	11(E)-Eicosenoic Acid	C20 H38 O2	310.287	--	--	--	0.32089	-1.63985	0.0184887	1.73309	1.85274	down	sig
Com_1120_neg	LPG 16:1	C22 H43 O9 P	482.265	--	--	LMGP04050013	0.22264	-2.16722	0.0482318	1.31667	1.89273	down	sig
Com_1888_neg	FAHFA 4:0/16:0	C20 H38 O4	342.277	--	--	--	0.099092	-3.33509	0.0396875	1.40135	2.04758	down	sig
Com_2791_neg	LPE O-18:2	C23 H46 N O6 P	463.306	--	--	--	0.46239	-1.11282	0.0293244	1.53277	2.06488	down	sig
Com_4377_neg	FAHFA 3:0/16:0	C19 H36 O4	328.261	--	--	--	0.37229	-1.4255	0.0331446	1.47959	2.14258	down	sig
Com_6574_neg	Benzyl 6-O-beta-D-glucopyranosyl-beta-D-glucopyranoside	C19 H28 O11	478.17	--	--	--	2.3626	1.24038	0.019718	1.70514	2.01612	up	sig
Com_7690_neg	4-[(3,4-dimethoxyphenethyl)amino]-4-oxobutanoic acid	C14 H19 N O5	281.126	--	--	--	0.38416	-1.38022	0.0261325	1.58282	1.87381	down	sig
Com_8675_neg	MGDG O-10:0_5:0	C24 H46 O9	538.328	--	--	--	0.29646	-1.75409	0.0197402	1.70465	2.23435	down	sig
Com_8710_neg	Hexanoylglycine	C8 H15 N O3	173.105	--	HMDB0000701	--	0.65132	-0.618562	0.0383131	1.41665	1.91279	down	sig
Com_9152_neg	Prostaglandin H1	C20 H34 O5	336.228	--	HMDB0013041	LMFA03010044	0.37402	-1.41881	0.0475075	1.32324	2.04041	down	sig
Com_9927_neg	N-Acetyl-Asp-Glu	C11 H16 N2 O8	304.091	C12270	--	--	0.47658	-1.06921	0.0107699	1.96779	2.45899	down	sig
Com_12370_neg	4,6-dimethyl-2-(methylamino)-5-nitronicotinonitrile	C9 H10 N4 O2	206.079	--	--	--	0.66435	-0.589985	0.0119056	1.92425	2.20697	down	sig
Com_14740_neg	FAHFA 18:1/17:0	C35 H66 O4	550.496	--	--	--	0.56937	-0.812562	0.0432875	1.36364	1.79322	down	sig
Com_14990_neg	2-[2-(3,4-dichloro-2-cyanophenyl)hydrazono]malononitrile	C10 H3 Cl2 N5	480.185	--	--	--	5.0199	2.32766	0.0105087	1.97845	2.44461	up	sig
Com_18105_neg	FAHFA 20:4/17:2	C37 H60 O4	568.447	--	--	--	0.53698	-0.89706	0.0046691	2.33077	2.42687	down	sig
Com_18908_neg	N-Acetylanthranilic acid	C9 H9 N O3	179.058	C06332	HMDB0032388	--	0.51126	-0.967871	0.0343655	1.46388	2.05141	down	sig
Com_19017_neg	PG 4:0_15:0	C25 H49 O10 P	540.306	--	--	--	0.34565	-1.53262	0.0169331	1.77126	2.40532	down	sig
Com_20135_neg	FAHFA 3:0/24:1	C27 H50 O4	438.371	--	--	--	0.50557	-0.984017	0.0308258	1.51109	2.09668	down	sig
Com_20808_neg	MGDG O-22:4_15:0	C46 H82 O9	838.625	--	--	--	0.47235	-1.08207	0.0437335	1.35919	1.88956	down	sig
Com_21833_neg	19(R)-hydroxy Prostaglandin A2	C20 H30 O5	332.199	--	--	--	0.62233	-0.684248	0.0309576	1.50923	1.95258	down	sig
Com_22063_neg	LPG 13:0	C19 H39 O9 P	442.233	--	--	LMGP04050007	0.36392	-1.45831	0.0158392	1.80027	2.4338	down	sig
Com_22132_neg	cholesteryl sulfate	C27 H46 O4 S	466.313	C18043	HMDB0000653	LMST05020016	0.46922	-1.09166	0.0130639	1.88393	1.9716	down	sig
Com_22679_neg	MGDG O-22:6_2:0	C33 H52 O9	638.367	--	--	--	3.2909	1.71848	0.013769	1.8611	2.16326	up	sig
Com_23056_neg	FAHFA 4:0/14:0	C18 H34 O4	314.246	--	--	--	0.53071	-0.914004	0.0218964	1.65963	2.32756	down	sig
Com_27989_neg	5-(tert-butyl)-3-[(2-cyanoacetyl)amino]thiophene-2-carboxamide	C12 H15 N3 O2 S	494.163	--	--	--	2.2546	1.17287	0.00771512	2.11266	2.39783	up	sig
Com_30868_neg	Sorbitan monopalmitate	C22 H42 O6	402.298	--	HMDB0029887	--	0.57705	-0.793232	0.0362231	1.44101	2.01628	down	sig
Com_31052_neg	Nigericin	C40 H68 O11	724.47	C11609	HMDB0255599	--	0.41807	-1.25818	0.0188364	1.725	2.02634	down	sig
Com_505_neg	Thymidine	C10 H14 N2 O5	242.09	C00214	HMDB0000273	--	0.49508	-1.01427	0.0069041	2.16089	2.39765	down	sig
Com_225_neg	Xanthine	C5 H4 N4 O2	152.033	C00385	HMDB0000292	--	0.45048	-1.15047	0.00155477	2.80833	3.00597	down	sig
Com_23766_neg	3-Methyladipic acid	C7 H12 O4	160.073	--	HMDB0000555	--	0.65769	-0.60452	0.026156	1.58243	1.96918	down	sig
Com_11859_neg	Lysopa 18:0	C21 H43 O7 P	438.275	--	--	--	0.33495	-1.57798	0.00566241	2.247	2.48672	down	sig
Com_4855_neg	5-Methyluridine	C10 H15 N3 O5	258.085	--	HMDB0000884	--	0.54636	-0.872076	0.0442298	1.35428	1.97953	down	sig
