# Supplementary material for: The dysbiosis of gut microbiota and dysregulation of metabolites in IgA nephropathy and membranous nephropathy
Source: Front Med (Lausanne). 2025 Jul 16;12:1618947. doi: 10.3389/fmed.2025.1618947 (PMC12307357; doi:10.3389/fmed.2025.1618947)
Supplement: Supplementary file 5 [file Table_5.xlsx]

## Sheet: Sheet1
Supplementary Table 5. Metabolic pathways significantly enriched by differential metabolites between groups.
IgAN vs. control
Pathway Name	Match status	P value	Impact
Steroid hormone biosynthesis	6/87	0.0087332	0.17153
Tyrosine metabolism	4/42	0.010933	0.14087
Glycerophospholipid metabolism	3/36	0.039304	0.0673
MN vs. control
Pathway Name	Match status	P value	Impact
beta-Alanine metabolism	3/21	0.0042347	0.05597
Purine metabolism	4/70	0.024628	0.07039
Histidine metabolism	2/16	0.02675	0.13934
IgAN vs. MN
Pathway Name	Match status	P value	Impact
Purine metabolism	5/70	0.00058367	0.05384
Pyrimidine metabolism	3/39	0.0072914	0.13267
Alanine, aspartate and glutamate metabolism	2/28	0.034475	0.05048
