# Supplementary material for: The dysbiosis of gut microbiota and dysregulation of metabolites in IgA nephropathy and membranous nephropathy
Source: Front Med (Lausanne). 2025 Jul 16;12:1618947. doi: 10.3389/fmed.2025.1618947 (PMC12307357; doi:10.3389/fmed.2025.1618947)
Supplement: Supplementary file 6 [file Table_6.xlsx]

## Sheet: Sheet1
Supplementary Table 6.The diagnostic predictive performance of the disease was assessed using the area under the receiver operating characteristic curve (AUC).
IgAN vs. control
Name	Formula	Molecular.Weight	HMDB_ID	FC	VIP	P value	AUC
alpha-Linolenoyl ethanolamide	C20 H35 N O2	321.267	HMDB0013624	5.6425	2.38132	0.0120317	0.848039
Oleoyl ethanolamide	C20 H39 N O2	325.298	HMDB0002088	4.7555	2.29268	0.0128291	0.833333
N-Oleoyl Glycine	C20 H37 N O3	339.278	HMDB0241916	9.2358	1.77024	0.036995	0.82598
Palmitoylcarnitine	C23 H45 N O4	399.335	HMDB0000222	6.2759	1.96237	0.0348468	0.82598
N-Acetylaspartic acid	C6 H9 N O5	129.042	HMDB0000812	0.31525	1.99216	0.0117586	0.823529
Linoleoyl ethanolamide	C20 H37 N O2	323.283	HMDB0012252	9.5257	1.9344	0.0463159	0.816176
N-Methylhydantoin	C4 H6 N2 O2	114.043	HMDB0003646	4.1697	1.80327	0.00987666	0.813725
Arachidonoyl serinol	C23 H39 N O3	377.291	HMDB0013650	0.18543	2.05501	0.0434828	0.806373
Epinephrine	C9 H13 N O3	183.09	HMDB0000068	0.63916	2.5157	0.00285629	0.806373
Ergosterol	C28 H44 O	396.339	HMDB0000878	6.2499	1.95554	0.0361439	0.806373
2-Hydroxymyristic acid	C14 H28 O3	244.204	HMDB0002261	0.474	2.06717	0.0114704	0.803922
6-Hydroxymelatonin	C13 H16 N2 O3	248.12	HMDB0004081	1.972	1.63646	0.0224775	0.801471
7,8-Dihydrofolate	C19 H21 N7 O6	443.154	HMDB0304237	0.70114	1.86318	0.0134379	0.801471
Corticosterone	C21 H30 O4	392.22	HMDB0001547	0.088031	0.962204	0.00679111	0.801471
MN vs. control
Name	Formula	Molecular.Weight	HMDB_ID	FC	VIP	P value	AUC
5-Methyl-2'-deoxycytidine	C10 H15 N3 O4	241.106	HMDB0002224	0.53692	2.47531	0.00978153	0.820588
Prostaglandin D3	C20 H30 O5	350.209	HMDB0003034	0.50104	2.44773	0.00482932	0.820588
Palmitoylcarnitine	C23 H45 N O4	399.335	HMDB0000222	6.8875	2.35192	0.0227091	0.808824
IgAN vs. MN
Name	Formula	Molecular.Weight	HMDB_ID	FC	VIP	P value	AUC
4-Methyl-2-Oxopentanoic Acid	C6 H10 O3	130.063	HMDB0000695	0.79038	2.33127	0.02236	0.81875
